# Supplementary material for: The autophagy interaction network of the aging model Podospora anserina
Source: BMC Bioinformatics. 2017 Mar 27;18:196. doi: 10.1186/s12859-017-1603-2 (PMC5369006; doi:10.1186/s12859-017-1603-2)
Supplement: Supplementary file 1 — Nucleotide sequence of the vector pLexA-DIR. The sequence is provided as text-based FASTA file. (FASTA 6 kb) [file 12859_2017_1603_MOESM1_ESM.fasta]

>pLexA-dir
gcttgcatgcaacttcttttctttttttttcttttctctctcccccgttg
ttgtctcaccatatccgcaatgacaaaaaaaatgatggaagacactaaag
gaaaaaattaacgacaaagacagcaccaacagatgtcgttgttccagagc
tgatgaggggtatcttcgaacacacgaaactttttccttccttcattcac
gcacactactctctaatgagcaacggtatacggccttccttccagttact
tgaatttgaaataaaaaaagtttgccgctttgctatcaagtataaataga
cctgcaattattaatcttttgtttcctcgtcattgttctcgttccctttc
ttccttgtttctttttctgcacaatatttcaagctataccaagcatacaa
tcaactccaagcttgaattaattccgggcggaatgaaagcgttaacggcc
aggcaacaagaggtgtttgatctcatccgtgatcacatcagccagacagg
tatgccgccgacgcgtgcggaaatcgcgcagcgtttggggttccgttccc
caaacgcggctgaagaacatctgaaggcgctggcacgcaaaggcgttatt
gaaattgtttccggcgcatcacgcgggattcgtctgttgcaggaagagga
agaagggttgccgctggtaggtcgtgtggctgccggtgaaccacttctgg
cgcaacagcatattgaaggtcattatcaggtcgatccttccttattcaag
ccgaatgctgatttcctgctgcgcgtcagcgggatgtcgatgaaagatat
cggcattatggatggtgacttgctggcagtgcataaaactcaggatgtac
gtaacggtcaggtcgttgtcgcacgtattgatgacgaagttaccgttaag
cgcctgaaaaaacagggcaataaagtcgaactgttgccagaaaatagcga
gtttaaaccaattgtcgttgaccttcgtcagcagagcttcaccattgaag
ggctggcggttggggttattcgcaacggcgactggctggaattccaactc
gctcgcccgggccgaaccagttggtcgacctgcagccaagctaattccgg
gcgaatttcttatgatttatgatttttattattaaataagttataaaaaa
aataagtgtatacaaattttaaagtgactcttaggttttaaaacgaaaat
tcttgttcttgagtaactctttcctgtaggtcaggttgctttctcaggta
tagcatgaggtcgctcttattgaccacacctctaccggcatgccggcaag
tgcacaaacaatacttaaataaatactactcagtaataacctatttctta
gcatttttgacgaaatttgctattttgttagagtcttttacaccatttgt
ctccacacctccgcttacatcaacaccaataacgccatttaatctaagcg
catcaccaacattttctggcgtcagtccaccagctaacataaaatgtaag
ctttcggggctctcttgccttccaacccagtcagaaatcgagttccaatc
caaaagttcacctgtcccacctgcttctgaatcaaacaagggaataaacg
aatgaggtttctgtgaagctgcactgagtagtatgttgcagtcttttgga
aatacgagtcttttaataactggcaaaccgaggaactcttggtattcttg
ccacgactcatctccatgcagttggacgatatcaatgccgtaatcattga
ccagagccaaaacatcctccttaggttgattacgaaacacgccaaccaag
tatttcggagtgcctgaactatttttatatgcttttacaagacttgaaat
tttccttgcaataaccgggtcaattgttctctttctattgggcacacata
taatacccagcaagtcagcatcggaatctagagcacattctgcggcctct
gtgctctgcaagccgcaaactttcaccaatggaccagaactacctgtgaa
attaataacagacatactccaagctgcctttgtgtgcttaatcacgtata
ctcacgtgctcaatagtcaccaatgccctccctcttggccctctcctttt
cttttttcgaccgaattaattcgtaatcatggtcatagctgtttcctgtg
tgaaattgttatccgctcacaattccacacaacatacgagccggaagcat
aaagtgtaaagcctggggtgcctaatgagtgaggtaactcacattaattg
cgttgcgctcactgcccgctttccagtcgggaaacctgtcgtgccagctg
gattaatgaatcggccaacgcgcggggagaggcggtttgcgtattgggcg
ctcttccgcttcctcgctcactgactcgctgcgctcggtcgttcggctgc
ggcgagcggtatcagctcactcaaaggcggtaatacggttatccacagaa
tcaggggataacgcaggaaagaacatgtgagcaaaaggccagcaaaaggc
caggaaccgtaaaaaggccgcgttgctggcgtttttccataggctccgcc
cccctgacgagcatcacaaaaatcgacgctcaagtcagaggtggcgaaac
ccgacaggactataaagataccaggcgtttccccctggaagctccctcgt
gcgctctcctgttccgaccctgccgcttaccggatacctgtccgcctttc
tcccttcgggaagcgtggcgctttctcatagctcacgctgtaggtatctc
agttcggtgtaggtcgttcgctccaagctgggctgtgtgcacgaaccccc
cgttcagcccgaccgctgcgccttatccggtaactatcgtcttgagtcca
acccggtaagacacgacttatcgccactggcagcagccactggtaacagg
attagcagagcgaggtatgtaggcggtgctacagagttcttgaagtggtg
gcctaactacggctacactagaaggacagtatttggtatctgcgctctgc
tgaagccagttaccttcggaaaaagagttggtagctcttgatccggcaaa
caaaccaccgctggtagcggtggtttttttgtttgcaagcagcagattac
gcgcagaaaaaaaggatctcaagaagatcctttgatcttttctacggggt
ctgacgctcagtggaacgaaaactcacgttaagggattttggtcatgtcg
gatcgatcctagtaagccacgttgtgtctcaaaatctctgatgttacatt
gcacaagataaaaatatatcatcatgaacaataaaactgtctgcttacat
aaacagtaatacaaggggtgttatgagccatattcaacgggaaacgtctt
gctcgaggccgcgattaaattccaacatggatgctgatttatatgggtat
aaatgggctcgcgataatgtcgggcaatcaggtgcgacaatctatcgatt
gtatgggaagcccgatgcgccagagttgtttctgaaacatggcaaaggta
gcgttgccaatgatgttacagatgagatggtcagactaaactggctgacg
gaatttatgcctcttccgaccatcaagcattttatccgtactcctgatga
tgcatggttactcaccactgcgatcccagggaaaacagcattccaggtat
tagaagaatatcctgattcaggtgaaaatattgttgatgcgctggcagtg
ttcctgcgccggttgcattcgattcctgtttgtaattgtccttttaacag
cgatcgcgtatttcgtctcgctcaggcgcaatcacgaatgaataacggtt
tggttgatgcgagtgattttgatgacgagcgtaatggctggcctgttgaa
caagtctggaaagaaatgcataagcttttgccattctcaccggattcagt
cgtcactcatggtgatttctcacttgataaccttatttttgacgagggga
aattaataggttgtattgatgttggacgagtcggaatcgcagaccgatac
caggatcttgccatcctatggaactgcctcggtgagttttctccttcatt
acagaaacggctttttcaaaaatatggtattgataatcctgatatgaata
aattgcagtttcatttgatgctcgatgagtttttctaatcagaattggtt
aattggttgtaacactggcagagcattacgctgacttgacgggacggcgg
ctttgttgaataaatcgaactggatcatccaacattaacctataaaaata
ggcgtatcacgaggccctttcgtctcgcgcgtttcggtgatgacggtgaa
aacctctgacacatgcagctcccggagacggtcacagcttgtctgtaagc
ggatgccgggagcagacaagcccgtcagggcgcgtcagcgggtgttggcg
ggtgtcggggctggcttaactatgcggcatcagagcagattgtactgaga
gtgcaccataacgcatttaagcataaacacgcactatgccgttcttctca
tgtatatatatatacaggcaacacgcagatataggtgcgacgtgaacagt
gagctgtatgtgcgcagctcgcgttgcattttcggaagcgctcgttttcg
gaaacgctttgaagttcctattccgaagttcctattctctagctagaaag
tataggaacttcagagcgcttttgaaaaccaaaagcgctctgaagacgca
ctttcaaaaaaccaaaaacgcaccggactgtaacgagctactaaaatatt
gcgaataccgcttccacaaacattgctcaaaagtatctctttgctatata
tctctgtgctatatccctatataacctacccatccacctttcgctccttg
aacttgcatctaaactcgacctctacattttttatgtttatctctagtat
tactctttagacaaaaaaattgtagtaagaactattcatagagtgaatcg
aaaacaatacgaaaatgtaaacatttcctatacgtagtatatagagacaa
aatagaagaaaccgttcataattttctgaccaatgaagaatcatcaacgc
tatcactttctgttcacaaagtatgcgcaatccacatcggtatagaatat
aatcggggatgcctttatcttgaaaaaatgcacccgcagcttcgctagta
atcagtaaacgcgggaagtggagtcaggctttttttatggaagagaaaat
agacaccaaagtagccttcttctaaccttaacggacctacagtgcaaaaa
gttatcaagagactgcattatagagcgcacaaaggagaaaaaaagtaatc
taagatgctttgttagaaaaatagcgctctcgggatgcatttttgtagaa
caaaaaagaagtatagattctttgttggtaaaatagcgctctcgcgttgc
atttctgttctgtaaaaatgcagctcagattctttgtttgaaaaattagc
gctctcgcgttgcatttttgttttacaaaaatgaagcacagattcttcgt
tggtaaaatagcgctttcgcgttgcatttctgttctgtaaaaatgcagct
cagattctttgtttgaaaaattagcgctctcgcgttgcatttttgttcta
caaaatgaagcacagatgcttcgtt
