# Supplementary material for: The autophagy interaction network of the aging model Podospora anserina
Source: BMC Bioinformatics. 2017 Mar 27;18:196. doi: 10.1186/s12859-017-1603-2 (PMC5369006; doi:10.1186/s12859-017-1603-2)
Supplement: Supplementary file 2 — Nucleotide sequence of the vector pGAD-HA. The sequence is provided as text-based FASTA file. (FASTA 8 kb) [file 12859_2017_1603_MOESM2_ESM.fasta]

>pgaD-Ha
tgcatgcctgcaggtcgagatccgggatcgaagaaatgatggtaaatgaa
ataggaaatcaaggagcatgaaggcaaaagacaaatataagggtcgaacg
aaaaataaagtgaaaagtgttgatatgatgtatttggctttgcggcgccg
aaaaaacgagtttacgcaattgcacaatcatgctgactctgtggcggacc
cgcgctcttgccggcccggcgataacgctgggcgtgaggctgtgcccggc
ggagttttttgcgcctgcattttccaaggtttaccctgcgctaaggggcg
agattggagaagcaataagaatgccggttggggttgcgatgatgacgacc
acgacaactggtgtcattatttaagttgccgaaagaacctgagtgcattt
gcaacatgagtatactagaagaatgagccaagacttgcgagacgcgagtt
tgccggtggtgcgaacaatagagcgaccatgaccttgaaggtgagacgcg
cataaccgctagagtactttgaagaggaaacagcaatagggttgctacca
gtataaatagacaggtacatacaacactggaaatggttgtctgtttgagt
acgctttcaattcatttgggtgtgcactttattatgttacaatatggaag
ggaactttacacttctcctatgcacatatattaattaaagtccaatgcta
gtagagaaggggggtaacacccctccgcgctcttttccgatttttttcta
aaccgtggaatatttcggatatccttttgttgtttccgggtgtacaatat
ggacttcctcttttctggcaaccaaacccatacatcgggattcctataat
accttcgttggtctccctaacatgtaggtggcggaggggagatatacaat
agaacagataccagacaagacataatgggctaaacaagactacaccaatt
acactgcctcattgatggtggtacataacgaactaatactgtagccctag
acttgatagccatcatcatatcgaagtttcactaccctttttccatttgc
catctattgaagtaataataggcgcatgcaacttcttttctttttttttc
ttttctctctcccccgttgttgtctcaccatatccgcaatgacaaaaaaa
atgatggaagacactaaaggaaaaaattaacgacaaagacagcaccaaca
gatgtcgttgttccagagctgatgaggggtatctcgaagcacacgaaact
ttttccttccttcattcacgcacactactctctaatgagcaacggtatac
ggccttccttccagttacttgaatttgaaataaaaaaaagtttgctgtct
tgctatcaagtataaatagacctgcaattattaatcttttgtttcctcgt
cattgttctcgttccctttcttccttgtttctttttctgcacaatatttc
aagctataccaagcatacaatcaactccaagctttgcaaagatggataaa
gcggaattaattcccgagcctccaaaaaagaagagaaaggtcgaattggg
taccgccgccaattttaatcaaagtgggaatattgctgatagctcattgt
ccttcactttcactaacagtagcaacggtccgaacctcataacaactcaa
acaaattctcaagcgctttcacaaccaattgcctcctctaacgttcatga
taacttcatgaataatgaaatcacggctagtaaaattgatgatggtaata
attcaaaaccactgtcacctggttggacggaccaaactgcgtataacgcg
tttggaatcactacagggatgtttaataccactacaatggatgatgtata
taactatctattcgatgatgaagataccccaccaaacccaaaaaaagaga
tctttaatacgactcactatagggcgagcgccgccatggagtacccatac
gacgtaccagattacgctcatatgaagcagtggtatcaacgcagagtggc
cattacggccaaactcgctcgcccgggccgaaccagtggctgcagggccg
cctcggcctctcgatctagagggtgggcatcgatacgggatccatcgagc
tcgagctgcagatgaatcgtagatactgaaaaaccccgcaagttcacttc
aactgtgcatcgtgcaccatctcaatttctttcatttatacatcgttttg
ccttcttttatgtaactatactcctctaagtttcaatcttggccatgtaa
cctctgatctatagaattttttaaatgactagaattaatgcccatctttt
ttttggacctaaattcttcatgaaaatatattacgagggcttattcagaa
gctttggacttcttcgccagaggtttggtcaagtctccaatcaaggttgt
cggcttgtctaccttgccagaaatttacgaaaagatggaaaagggtcaaa
tcgttggtagatacgttgttgacacttctaaataagcgaatttcttatga
tttatgatttttattattaaataagttataaaaaaaataagtgtatacaa
attttaaagtgactcttaggttttaaaacgaaaattcttattcttgagta
actctttcctgtaggtcaggttgctttctcaggtatagcatgaggtcgct
cttattgaccacacctctaccggccggtcgaaattcccctaccctatgaa
catattccattttgtaatttcgtgtcgtttctattatgaatttcatttat
aaagtttatgtacaaatatcataaaaaaagagaatctttttaagcaagga
ttttcttaacttcttcggcgacagcatcaccgacttcggtggtactgttg
gaaccacctaaatcaccagttctgatacctgcatccaaaacctttttaac
tgcatcttcaatggccttaccttcttcaggcaagttcaatgacaatttca
acatcattgcagcagacaagatagtggcgatagggttgaccttattcttt
ggcaaatctggagcagaaccgtggcatggttcgtacaaaccaaatgcggt
gttcttgtctggcaaagaggccaaggacgcagatggcaacaaacccaagg
aacctgggataacggaggcttcatcggagatgatatcaccaaacatgttg
ctggtgattataataccatttaggtgggttgggttcttaactaggatcat
ggcggcagaatcaatcaattgatgttgaaccttcaatgtaggaaattcgt
tcttgatggtttcctccacagtttttctccataatcttgaagaggccaaa
acattagctttatccaaggaccaaataggcaatggtggctcatgttgtag
ggccatgaaagcggccattcttgtgattctttgcacttctggaacggtgt
attgttcactatcccaagcgacaccatcaccatcgtcttcctttctctta
ccaaagtaaatacctcccactaattctctgacaacaacgaagtcagtacc
tttagcaaattgtggcttgattggagataagtctaaaagagagtcggatg
caaagttacatggtcttaagttggcgtacaattgaagttctttacggatt
tttagtaaaccttgttcaggtctaacactacctgtaccccatttaggacc
acccacagcacctaacaaaacggcatcaaccttcttggaggcttccagcg
cctcatctggaagtgggacacctgtagcgtcgatagcagcaccaccaatt
aaatgattttcgaaatcgaacttgacattggaacgaacatcagaaatagc
tttaagaaccttaatggcttcggctgtgatttcttgaccaacgtggtcac
ctggcaaaacgacgatcttcttaggggcagacattagaatggtatatcct
tgaaatatatatatatattgctgaaatgtaaaaggtaagaaaagttagaa
agtaagacgattgctaaccacctattggaaaaaacaataggtccttaaat
aatattgtcaacttcaagtattgtgatgcaagcatttagtcatgaacgct
tctctattctatatgaaaagccggttccggcgctctcacctttccttttt
ctcccaatttttcagttgaaaaaggtatatgcgtcaggcgacctctgaaa
ttaacaaaaaatttccagtcatcgaatttgattctgtgcgatagcgcccc
tgtgtgttctcgttatgttgaggaaaaaaataatggttgctaagagattc
gaactcttgcatcttacgatacctgagtattcccacagttggggatctcg
actctagctagaggatcaattcgtaatcatggtcatagctgtttcctgtg
tgaaattgttatccgctcacaattccacacaacatacgagccggaagcat
aaagtgtaaagcctggggtgcctaatgagtgagctaactcacattaattg
cgttgcgctcactgcccgctttccagtcgggaaacctgtcgtgccagctg
ataacttcgtataatgtatgctatacgaagttattaggtctgaagaggag
tttacgtccagccaagctagcttggctgcaggtcgagcggccgcgatccg
gaacccttaatataacttcgtataatgtatgctatacgaagttatcagct
gcattaatgaatcggccaacgcgcggggagaggcggtttgcgtattgggc
gctcttccgcttcctcgctcactgactcgctgcgctcggtcgttcggctg
cggcgagcggtatcagctcactcaaaggcggtaatacggttatccacaga
atcaggggataacgcaggaaagaacatgtgagcaaaaggccagcaaaagg
ccaggaaccgtaaaaaggccgcgttgctggcgtttttccataggctccgc
ccccctgacgagcatcacaaaaatcgacgctcaagtcagaggtggcgaaa
cccgacaggactataaagataccaggcgtttccccctggaagctccctcg
tgcgctctcctgttccgaccctgccgcttaccggatacctgtccgccttt
ctcccttcgggaagcgtggcgctttctcatagctcacgctgtaggtatct
cagttcggtgtaggtcgttcgctccaagctgggctgtgtgcacgaacccc
ccgttcagcccgaccgctgcgccttatccggtaactatcgtcttgagtcc
aacccggtaagacacgacttatcgccactggcagcagccactggtaacag
gattagcagagcgaggtatgtaggcggtgctacagagttcttgaagtggt
ggcctaactacggctacactagaaggacagtatttggtatctgcgctctg
ctgaagccagttaccttcggaaaaagagttggtagctcttgatccggcaa
acaaaccaccgctggtagcggtggtttttttgtttgcaagcagcagatta
cgcgcagaaaaaaaggatctcaagaagatcctttgatcttttctacgggg
tctgacgctcagtggaacgaaaactcacgttaagggattttggtcatgag
attatcaaaaaggatcttcacctagatccttttaaattaaaaatgaagtt
ttaaatcaatctaaagtatatatgagtaaacttggtctgacagttaccaa
tgcttaatcagtgaggcacctatctcagcgatctgtctatttcgttcatc
catagttgcctgactccccgtcgtgtagataactacgatacgggagggct
taccatctggccccagtgctgcaatgataccgcgagacccacgctcaccg
gctccagatttatcagcaataaaccagccagccggaagggccgagcgcag
aagtggtcctgcaactttatccgcctccatccagtctattaattgttgcc
gggaagctagagtaagtagttcgccagttaatagtttgcgcaacgttgtt
gccattgctacaggcatcgtggtgtcacgctcgtcgtttggtatggcttc
attcagctccggttcccaacgatcaaggcgagttacatgatcccccatgt
tgtgcaaaaaagcggttagctccttcggtcctccgatcgttgtcagaagt
aagttggccgcagtgttatcactcatggttatggcagcactgcataattc
tcttactgtcatgccatccgtaagatgcttttctgtgactggtgagtact
caaccaagtcattctgagaatagtgtatgcggcgaccgagttgctcttgc
ccggcgtcaatacgggataataccgcgccacatagcagaactttaaaagt
gctcatcattggaaaacgttcttcggggcgaaaactctcaaggatcttac
cgctgttgagatccagttcgatgtaacccactcgtgcacccaactgatct
tcagcatcttttactttcaccagcgtttctgggtgagcaaaaacaggaag
gcaaaatgccgcaaaaaagggaataagggcgacacggaaatgttgaatac
tcatactcttcctttttcaatattattgaagcatttatcagggttattgt
ctcatgagcggatacatatttgaatgtatttagaaaaataaacaaatagg
ggttccgcgcacatttccccgaaaagtgccacctgacgtctaagaaacca
ttattatcatgacattaacctataaaaataggcgtatcacgaggcccttt
cgtctcgcgcgtttcggtgatgacggtgaaaacctctgacacatgcagct
cccggagacggtcacagcttgtctgtaagcggatgccgggagcagacaag
cccgtcagggcgcgtcagcgggtgttggcgggtgtcggggctggcttaac
tatgcggcatcagagcagattgtactgagagtgcaccataacgcatttaa
gcataaacacgcactatgccgttcttctcatgtatatatatatacaggca
acacgcagatataggtgcgacgtgaacagtgagctgtatgtgcgcagctc
gcgttgcattttcggaagcgctcgttttcggaaacgctttgaagttccta
ttccgaagttcctattctctagctagaaagtataggaacttcagagcgct
tttgaaaaccaaaagcgctctgaagacgcactttcaaaaaaccaaaaacg
caccggactgtaacgagctactaaaatattgcgaataccgcttccacaaa
cattgctcaaaagtatctctttgctatatatctctgtgctatatccctat
ataacctacccatccacctttcgctccttgaacttgcatctaaactcgac
ctctacattttttatgtttatctctagtattactctttagacaaaaaaat
tgtagtaagaactattcatagagtgaatcgaaaacaatacgaaaatgtaa
acatttcctatacgtagtatatagagacaaaatagaagaaaccgttcata
attttctgaccaatgaagaatcatcaacgctatcactttctgttcacaaa
gtatgcgcaatccacatcggtatagaatataatcggggatgcctttatct
tgaaaaaatgcacccgcagcttcgctagtaatcagtaaacgcgggaagtg
gagtcaggctttttttatggaagagaaaatagacaccaaagtagccttct
tctaaccttaacggacctacagtgcaaaaagttatcaagagactgcatta
tagagcgcacaaaggagaaaaaaagtaatctaagatgctttgttagaaaa
atagcgctctcgggatgcatttttgtagaacaaaaaagaagtatagattc
tttgttggtaaaatagcgctctcgcgttgcatttctgttctgtaaaaatg
cagctcagattctttgtttgaaaaattagcgctctcgcgttgcatttttg
ttttacaaaaatgaagcacagattcttcgttggtaaaatagcgctttcgc
gttgcatttctgttctgtaaaaatgcagctcagattctttgtttgaaaaa
ttagcgctctcgcgttgcatttttgttctacaaaatgaagcacagatgct
tcgttgct
