# Supplementary material for: The autophagy interaction network of the aging model Podospora anserina
Source: BMC Bioinformatics. 2017 Mar 27;18:196. doi: 10.1186/s12859-017-1603-2 (PMC5369006; doi:10.1186/s12859-017-1603-2)
Supplement: Supplementary file 3 — Yeast two-hybrid analysis. The results of the yeast two-hybrid analysis including the accession ID, the number of clones, the trivial names, and the putative function. For each prey clone of the non-singletons the position of the first amino acid is given in a separate sheet. In addition, the file contains each edge and node of the hybrid network, which was deduced from the interactions of the yeast two-hybrid analysis and the corresponding homologous proteins from yeast and human (see Additional file 10: Figure S1). Two edge types can be distinguished. First, edges indicating an interaction, where the source and the target node correspond to proteins in the same species. Second, edges indicating a homologous relation, where the source protein belongs to P. anserina and the target protein to yeast or human. UniProt accession numbers were used as identifiers for proteins of yeast and human. The identifiers for P. anserina proteins were adopted from the P. anserina genome database [10]. Species were distinguished by their NCBI taxonomy IDs: Homo sapiens (9606), Podospora anserina (5145) and Saccharomyces cerevisiae S288c (559292). (XLS 88 kb) [file 12859_2017_1603_MOESM3_ESM.xls]

## Sheet: Two hybrid analysis
Accession	Clones	Trivial	Description
Pa_2_12420	26	PaNBR1	Putative protein of unknown function
Pa_5_5430	7	PaATG4	Putative cysteine protease ATG4
Pa_1_14890	5	Pa_1_14890	Putative protein of unknown function
Pa_2_2450	3	Pa_2_2450	Putative protein of unknown function
Pa_0_730	3	Pa_0_730	Putative protein of unknown function
Pa_1_24560	2	Pa_1_24560	Putative transitional endoplasmic reticulum ATPase
Pa_1_18030	2	Pa_1_18030	Putative tyrosinase
Pa_1_20980	1	PaSAP114	Putative pre-mRNA-splicing factor sap114
Pa_2_430	1	PaNFS1	Putative cysteine desulfurase, mitochondrial precursor
Pa_1_16010	1	Pa_1_16010	Putative protein of unknown function
Pa_1_8250	1	Pa_1_8250	Putative nucleoporin
Pa_1_18380	1	PaWBD1	Putative protein of unknown function
Pa_2_4210	1	Pa_2_4210	Putative protein of unknown function
Pa_5_6580	1	PaATG26	Putative Glycosyltransferase Family 1
Pa_6_3040	1	PaRFA2	Putative Replication factor-A subunit
Pa_2_5310	1	PaRPS3A	Putative cytosolic 40S ribosomal protein Rps3a
Pa_4_8600	1	PaBCAx	Putative Branched-chain-amino-acid aminotransferase
Pa_1_3590	1	Pa_1_3590	Putative protein of unknown function
Pa_4_2219	1	Pa_4_2219	Putative protein of unknown function
Pa_1_9640	1	Pa_1_9640	Putative protein of unknown function
Pa_1_6948	1	PaINP5x	Putative inositol-1,4,5-trisphosphate 5-phosphatase

## Sheet: Prey Clone Sequence Information
Accession	UniProt	Clones	Trivial	Protein size (aa)	Start positon (prey clone nr.)	Remark
Pa_2_12420	B2B7V8	26	PaNBR1	871	622 (06)	Putative LIR motiv DEEYDIL (pos. 851-857)
					649 (11)
					614 (19)
					400 (27)
					555 (30)
					775 (31)
					507 (37)
					617 (38)
					752 (40)
					808 (43)
					618 (45)
					491 (49)
					626 (55)
					621 (58)
					567 (63)
					608 (64)
					471 (69)
					435 (71)
					594 (78)
					799 (79)
					602 (81)
					419 (82)
					641 (83)
					578 (86)
					518 (88)
					650 (92)
Pa_5_5430	B2VLA1	7	PaATG4	508	69 (01)
					66 (02)
					116 (48)
					35 (51)
					35 (68)
					35 (75)
					103 (84)
Pa_1_14890	B2AT73	5	Pa_1_14890	536	200 (09)
					384 (23)
					158 (35)
					213 (54)
					276 (70)
Pa_2_2450	B2B4U0	3	Pa_2_2450	2782	1782 (36)
					1885 (39)
					1899 (53)
Pa_0_730	B2ABQ1	3	Pa_0_730	126	1 (17)
					1 (32)
					1 (72)
Pa_1_24560	B2AST0	2	Pa_1_24560	523	162 (15)
					3 (94)
Pa_1_18030	B2AU58	2	Pa_1_18030	634	462 (13)
					294 (20)

## Sheet: YH2_Hybrid PPI network - Edges
source.id	target.id	t.species.id	score	type
Pa_3_5250	Pa_2_12420	5145	26	Interaction
Pa_3_5250	Pa_5_5430	5145	7	Interaction
Pa_3_5250	Pa_1_14890	5145	5	Interaction
Pa_3_5250	Pa_2_2450	5145	3	Interaction
Pa_3_5250	Pa_0_730	5145	3	Interaction
Pa_3_5250	Pa_1_24560	5145	2	Interaction
Pa_3_5250	Pa_1_18030	5145	2	Interaction
Pa_3_5250	Pa_1_20980	5145	1	Interaction
Pa_3_5250	Pa_2_430	5145	1	Interaction
Pa_3_5250	Pa_1_16010	5145	1	Interaction
Pa_3_5250	Pa_1_8250	5145	1	Interaction
Pa_3_5250	Pa_1_18380	5145	1	Interaction
Pa_3_5250	Pa_2_4210	5145	1	Interaction
Pa_3_5250	Pa_5_6580	5145	1	Interaction
Pa_3_5250	Pa_6_3040	5145	1	Interaction
Pa_3_5250	Pa_2_5310	5145	1	Interaction
Pa_3_5250	Pa_4_8600	5145	1	Interaction
Pa_3_5250	Pa_1_3590	5145	1	Interaction
Pa_3_5250	Pa_4_2219	5145	1	Interaction
Pa_3_5250	Pa_1_9640	5145	1	Interaction
Pa_3_5250	Pa_1_6948	5145	1	Interaction
Pa_1_18380	Q5TIE3	9606	0.02	Homology
Pa_1_18380	Q9UKK3	9606	0.03	Homology
Pa_1_18380	B4DHS6	9606	0.06	Homology
Pa_1_18380	O00534	9606	0.13	Homology
Pa_1_18380	A0A096LP62	9606	1	Homology
Pa_1_18380	C9J2H1	9606	1	Homology
Pa_1_18380	Q86UX2	9606	1	Homology
Pa_1_18380	G5E9D8	9606	1	Homology
Pa_1_18380	Q6UXX5	9606	1	Homology
Pa_1_20980	Q15459	9606	0.14	Homology
Pa_1_20980	P32524	559292	1	Homology
Pa_1_20980	Q12872	9606	1	Homology
Pa_1_24560	Q07844	559292	0.01	Homology
Pa_1_24560	P55072	9606	0.02	Homology
Pa_1_6948	H0Y5Q9	9606	0.01	Homology
Pa_1_6948	Q92835	9606	0.01	Homology
Pa_1_6948	A0A0A0MTP6	9606	0.02	Homology
Pa_1_6948	O15357	9606	0.02	Homology
Pa_1_6948	P42837	559292	0.03	Homology
Pa_1_6948	H0YEV8	9606	0.03	Homology
Pa_1_6948	C9JZB0	9606	0.04	Homology
Pa_1_6948	Q9BT40	9606	0.05	Homology
Pa_1_6948	C9JV50	9606	0.05	Homology
Pa_1_6948	B4DF95	9606	0.08	Homology
Pa_1_6948	Q15735	9606	0.08	Homology
Pa_1_6948	A0A087WVS7	9606	0.08	Homology
Pa_1_6948	Q9NRR6	9606	0.09	Homology
Pa_1_6948	E7ER60	9606	0.12	Homology
Pa_1_6948	Q9Y2H2	9606	0.13	Homology
Pa_1_6948	Q9NTJ5	9606	0.16	Homology
Pa_1_6948	E9PGZ4	9606	0.16	Homology
Pa_1_6948	P32368	559292	0.19	Homology
Pa_1_6948	Q01968	9606	0.23	Homology
Pa_1_6948	P32019	9606	0.24	Homology
Pa_1_6948	E7ESY0	9606	0.25	Homology
Pa_1_6948	C9JW66	9606	0.35	Homology
Pa_1_6948	O15056	9606	0.53	Homology
Pa_1_6948	O43426	9606	0.56	Homology
Pa_1_6948	C9JFZ1	9606	0.56	Homology
Pa_1_6948	J3KQV8	9606	0.56	Homology
Pa_1_6948	J3KPK1	9606	0.57	Homology
Pa_1_6948	A0A0D9SGJ6	9606	0.57	Homology
Pa_1_6948	P40559	559292	0.74	Homology
Pa_1_6948	Q12271	559292	1	Homology
Pa_1_6948	P50942	559292	1	Homology
Pa_2_12420	Q14596	9606	1	Homology
Pa_2_12420	B7Z5R6	9606	1	Homology
Pa_2_12420	Q9H6K1	9606	1	Homology
Pa_2_12420	Q5TH58	9606	1	Homology
Pa_2_430	H7C277	9606	0.03	Homology
Pa_2_430	H7C3V9	9606	0.03	Homology
Pa_2_430	Q96I15	9606	0.23	Homology
Pa_2_430	A0A0A0MQU4	9606	0.23	Homology
Pa_2_430	P25374	559292	1	Homology
Pa_2_430	Q9Y697	9606	1	Homology
Pa_2_430	F2Z2E7	9606	1	Homology
Pa_2_430	A2A2M1	9606	1	Homology
Pa_2_430	H0YGN5	9606	1	Homology
Pa_2_430	F8WB23	9606	1	Homology
Pa_2_430	Q8WV90	9606	1	Homology
Pa_2_430	F8WER8	9606	1	Homology
Pa_2_430	H7C0I5	9606	1	Homology
Pa_2_430	H7C280	9606	1	Homology
Pa_2_430	H7C1S7	9606	1	Homology
Pa_2_430	C9JNL5	9606	1	Homology
Pa_2_430	H7C4A1	9606	1	Homology
Pa_2_5310	P33442	559292	1	Homology
Pa_2_5310	P23248	559292	1	Homology
Pa_2_5310	P61247	9606	1	Homology
Pa_2_5310	D6RG13	9606	1	Homology
Pa_2_5310	D6RAT0	9606	1	Homology
Pa_2_5310	D6RB09	9606	1	Homology
Pa_2_5310	E9PFI5	9606	1	Homology
Pa_2_5310	H0Y8L7	9606	1	Homology
Pa_2_5310	H0Y9Y4	9606	1	Homology
Pa_2_5310	D6RAS7	9606	1	Homology
Pa_2_5310	D6R9B6	9606	1	Homology
Pa_2_5310	D6RED7	9606	1	Homology
Pa_2_5310	D6RI02	9606	1	Homology
Pa_2_5310	D6RGE0	9606	1	Homology
Pa_3_5250	P38182	559292	1	Homology
Pa_3_5250	O95166	9606	1	Homology
Pa_3_5250	P60520	9606	1	Homology
Pa_3_5250	Q9H0R8	9606	1	Homology
Pa_3_5250	Q9BY60	9606	1	Homology
Pa_3_5250	H6UMI1	9606	1	Homology
Pa_3_5250	H3BSM5	9606	1	Homology
Pa_3_5250	F5GZY7	9606	1	Homology
Pa_3_5250	Q9BXW4	9606	1	Homology
Pa_3_5250	Q9H492	9606	1	Homology
Pa_3_5250	Q9GZQ8	9606	1	Homology
Pa_3_5250	H3BQ50	9606	1	Homology
Pa_3_5250	A6NCE7	9606	1	Homology
Pa_3_5250	I3L3J4	9606	1	Homology
Pa_3_5250	G3V1T7	9606	1	Homology
Pa_3_5250	F5GX12	9606	1	Homology
Pa_3_5250	F5H007	9606	1	Homology
Pa_3_5250	H3BTL1	9606	1	Homology
Pa_4_8600	M0R2K7	9606	0.04	Homology
Pa_4_8600	F5H2F2	9606	0.1	Homology
Pa_4_8600	A0A087WYF2	9606	0.21	Homology
Pa_4_8600	M0QZP4	9606	0.26	Homology
Pa_4_8600	M0QZ10	9606	0.39	Homology
Pa_4_8600	M0QXF9	9606	0.4	Homology
Pa_4_8600	O15382	9606	0.41	Homology
Pa_4_8600	B3KSI3	9606	0.41	Homology
Pa_4_8600	P54687	9606	0.45	Homology
Pa_4_8600	P38891	559292	0.79	Homology
Pa_4_8600	P47176	559292	0.8	Homology
Pa_5_5430	P53867	559292	1	Homology
Pa_5_5430	Q8WYN0	9606	1	Homology
Pa_5_5430	Q9Y4P1	9606	1	Homology
Pa_5_5430	H7BYM2	9606	1	Homology
Pa_5_5430	Q86TL0	9606	1	Homology
Pa_5_5430	Q96DT6	9606	1	Homology
Pa_5_5430	A0A0A0MT61	9606	1	Homology
Pa_5_5430	H7C2A6	9606	1	Homology
Pa_5_5430	C9JIK8	9606	1	Homology
Pa_5_5430	K7ESM7	9606	1	Homology
Pa_5_5430	C9JQ72	9606	1	Homology
Pa_5_5430	G5E979	9606	1	Homology
Pa_5_5430	K7EP43	9606	1	Homology
Pa_5_5430	H7BZW5	9606	1	Homology
Pa_5_5430	K7ERK1	9606	1	Homology
Pa_5_5430	C9JVD5	9606	1	Homology
Pa_5_5430	C9J3C0	9606	1	Homology
Pa_5_5430	K7EJA5	9606	1	Homology
Pa_5_5430	A6NGQ4	9606	1	Homology
Pa_5_5430	C9JC51	9606	1	Homology
Pa_5_5430	K7EN30	9606	1	Homology
Pa_5_5430	K7EPJ0	9606	1	Homology
Pa_5_6580	Q06321	559292	1	Homology
Pa_5_6580	Q9ULM0	9606	1	Homology
Pa_5_6580	Q8IVE3	9606	1	Homology
Pa_5_6580	F8VZK7	9606	1	Homology
Pa_5_6580	Q8N4B1	9606	1	Homology
Pa_6_3040	P26754	559292	1	Homology
Pa_6_3040	P15927	9606	1	Homology
Pa_6_3040	Q5TEJ7	9606	1	Homology
Pa_6_3040	Q13156	9606	1	Homology
P38182	P53867	559292	1	Interaction
P38891	P47176	559292	1	Interaction
P26754	P26754	559292	1	Interaction
Q07844	Q07844	559292	1	Interaction
P23248	P33442	559292	1	Interaction
P32368	P32368	559292	1	Interaction
P25374	P25374	559292	1	Interaction
Q12271	P40559	559292	1	Interaction
Q12271	P50942	559292	1	Interaction
P50942	P40559	559292	1	Interaction
O15382	O15382	9606	1	Interaction
P55072	P55072	9606	1	Interaction
P55072	P61247	9606	1	Interaction
P55072	Q9H492	9606	1	Interaction
P60520	Q14596	9606	1	Interaction
P15927	Q15459	9606	1	Interaction
Q9H492	Q14596	9606	1	Interaction
Q9NTJ5	Q9NTJ5	9606	1	Interaction
Q9H492	Q9H492	9606	1	Interaction
Q9H492	Q9Y4P1	9606	1	Interaction
O15357	O15357	9606	1	Interaction
O15357	Q92835	9606	1	Interaction
Q86TL0	P60520	9606	1	Interaction
Q14596	Q9BXW4	9606	1	Interaction
Q14596	Q14596	9606	1	Interaction
O95166	Q9Y4P1	9606	1	Interaction
O95166	P60520	9606	1	Interaction
O95166	Q14596	9606	1	Interaction
O95166	O95166	9606	1	Interaction
O95166	Q9BXW4	9606	1	Interaction
Q8WYN0	P60520	9606	1	Interaction
O15382	O15382	9606	1	Interaction
P60520	Q9Y4P1	9606	1	Interaction
P60520	Q9BXW4	9606	1	Interaction
P15927	P61247	9606	1	Interaction
P15927	Q13156	9606	1	Interaction
Q15459	Q9BXW4	9606	1	Interaction
O15056	O15056	9606	1	Interaction
O95166	Q9Y4P1	9606	1	Interaction
P60520	Q9Y4P1	9606	1	Interaction
Q9BXW4	Q9Y4P1	9606	1	Interaction
Q8WYN0	Q9H0R8	9606	1	Interaction
O95166	Q15459	9606	1	Interaction
Q8WYN0	Q9GZQ8	9606	1	Interaction
Q9H0R8	Q15459	9606	1	Interaction

## Sheet: YH2_Hybrid PPI network - Nodes
ID	Alias	Species	Reviewed
Pa_0_730	Pa_0_730	5145	NA
Pa_1_14890	Pa_1_14890	5145	NA
Pa_1_16010	Pa_1_16010	5145	NA
Pa_1_18030	Pa_1_18030	5145	NA
Pa_1_18380	PaWBD1	5145	NA
Pa_1_20980	PaSAP114	5145	NA
Pa_1_24560	Pa_1_24560	5145	NA
Pa_1_3590	Pa_1_3590	5145	NA
Pa_1_6948	PaINP5x	5145	NA
Pa_1_8250	Pa_1_8250	5145	NA
Pa_1_9640	Pa_1_9640	5145	NA
Pa_2_12420	PaNBR1	5145	NA
Pa_2_2450	Pa_2_2450	5145	NA
Pa_2_4210	Pa_2_4210	5145	NA
Pa_2_430	PaNFS1	5145	NA
Pa_2_5310	PaRPS3A	5145	NA
Pa_3_5250	PaATG8	5145	NA
Pa_4_2219	Pa_4_2219	5145	NA
Pa_4_8600	PaBCAx	5145	NA
Pa_5_5430	PaATG4	5145	NA
Pa_5_6580	PaATG26	5145	NA
Pa_6_3040	PaRFA2	5145	NA
A0A087WVS7	A0A087WVS7	9606	u
A0A087WYF2	A0A087WYF2	9606	u
A0A096LP62	A0A096LP62	9606	u
A0A0A0MQU4	A0A0A0MQU4	9606	u
A0A0A0MT61	A0A0A0MT61	9606	u
A0A0A0MTP6	A0A0A0MTP6	9606	u
A0A0D9SGJ6	A0A0D9SGJ6	9606	u
A2A2M1	A2A2M1	9606	u
A6NCE7	MP3B2	9606	r
A6NGQ4	A6NGQ4	9606	u
B3KSI3	B3KSI3	9606	u
B4DF95	B4DF95	9606	u
B4DHS6	B4DHS6	9606	u
B7Z5R6	B7Z5R6	9606	u
C9J2H1	C9J2H1	9606	u
C9J3C0	C9J3C0	9606	u
C9JC51	C9JC51	9606	u
C9JFZ1	C9JFZ1	9606	u
C9JIK8	C9JIK8	9606	u
C9JNL5	C9JNL5	9606	u
C9JQ72	C9JQ72	9606	u
C9JV50	C9JV50	9606	u
C9JVD5	C9JVD5	9606	u
C9JW66	C9JW66	9606	u
C9JZB0	C9JZB0	9606	u
D6R9B6	D6R9B6	9606	u
D6RAS7	D6RAS7	9606	u
D6RAT0	D6RAT0	9606	u
D6RB09	D6RB09	9606	u
D6RED7	D6RED7	9606	u
D6RG13	D6RG13	9606	u
D6RGE0	D6RGE0	9606	u
D6RI02	D6RI02	9606	u
E7ER60	E7ER60	9606	u
E7ESY0	E7ESY0	9606	u
E9PFI5	E9PFI5	9606	u
E9PGZ4	E9PGZ4	9606	u
F2Z2E7	F2Z2E7	9606	u
F5GX12	F5GX12	9606	u
F5GZY7	F5GZY7	9606	u
F5H007	F5H007	9606	u
F5H2F2	F5H2F2	9606	u
F8VZK7	F8VZK7	9606	u
F8WB23	F8WB23	9606	u
F8WER8	F8WER8	9606	u
G3V1T7	G3V1T7	9606	u
G5E979	G5E979	9606	u
G5E9D8	G5E9D8	9606	u
H0Y5Q9	H0Y5Q9	9606	u
H0Y8L7	H0Y8L7	9606	u
H0Y9Y4	H0Y9Y4	9606	u
H0YEV8	H0YEV8	9606	u
H0YGN5	H0YGN5	9606	u
H3BQ50	H3BQ50	9606	u
H3BSM5	H3BSM5	9606	u
H3BTL1	H3BTL1	9606	u
H6UMI1	H6UMI1	9606	u
H7BYM2	H7BYM2	9606	u
H7BZW5	H7BZW5	9606	u
H7C0I5	H7C0I5	9606	u
H7C1S7	H7C1S7	9606	u
H7C277	H7C277	9606	u
H7C280	H7C280	9606	u
H7C2A6	H7C2A6	9606	u
H7C3V9	H7C3V9	9606	u
H7C4A1	H7C4A1	9606	u
I3L3J4	I3L3J4	9606	u
J3KPK1	J3KPK1	9606	u
J3KQV8	J3KQV8	9606	u
K7EJA5	K7EJA5	9606	u
K7EN30	K7EN30	9606	u
K7EP43	K7EP43	9606	u
K7EPJ0	K7EPJ0	9606	u
K7ERK1	K7ERK1	9606	u
K7ESM7	K7ESM7	9606	u
M0QXF9	M0QXF9	9606	u
M0QZ10	M0QZ10	9606	u
M0QZP4	M0QZP4	9606	u
M0R2K7	M0R2K7	9606	u
O00534	VMA5A	9606	r
O15056	SYNJ2	9606	r
O15357	SHIP2	9606	r
O15382	BCAT2	9606	r
O43426	SYNJ1	9606	r
O95166	GBRAP	9606	r
P15927	RFA2	9606	r
P32019	I5P2	9606	r
P54687	BCAT1	9606	r
P55072	TERA	9606	r
P60520	GBRL2	9606	r
P61247	RS3A	9606	r
Q01968	OCRL	9606	r
Q12872	SFSWA	9606	r
Q13156	RFA4	9606	r
Q14596	NBR1	9606	r
Q15459	SF3A1	9606	r
Q15735	PI5PA	9606	r
Q5TEJ7	Q5TEJ7	9606	u
Q5TH58	Q5TH58	9606	u
Q5TIE3	VW5B1	9606	r
Q6UXX5	ITIH6	9606	r
Q86TL0	ATG4D	9606	r
Q86UX2	ITIH5	9606	r
Q8IVE3	PKHH2	9606	r
Q8N4B1	SESQ1	9606	r
Q8WV90	Q8WV90	9606	u
Q8WYN0	ATG4A	9606	r
Q92835	SHIP1	9606	r
Q96DT6	ATG4C	9606	r
Q96I15	SCLY	9606	r
Q9BT40	INP5K	9606	r
Q9BXW4	MLP3C	9606	r
Q9BY60	GBRL3	9606	r
Q9GZQ8	MLP3B	9606	r
Q9H0R8	GBRL1	9606	r
Q9H492	MLP3A	9606	r
Q9H6K1	CF106	9606	r
Q9NRR6	INP5E	9606	r
Q9NTJ5	SAC1	9606	r
Q9UKK3	PARP4	9606	r
Q9ULM0	PKHH1	9606	r
Q9Y2H2	SAC2	9606	r
Q9Y4P1	ATG4B	9606	r
Q9Y697	NFS1	9606	r
P23248	RS3A2	559292	r
P25374	NFS1	559292	r
P26754	RFA2	559292	r
P32368	SAC1	559292	r
P32524	PRP21	559292	r
P33442	RS3A1	559292	r
P38182	ATG8	559292	r
P38891	BCA1	559292	r
P40559	INP51	559292	r
P42837	FIG4	559292	r
P47176	BCA2	559292	r
P50942	INP52	559292	r
P53867	ATG4	559292	r
Q06321	ATG26	559292	r
Q07844	RIX7	559292	r
Q12271	INP53	559292	r
