# Supplementary material for: The autophagy interaction network of the aging model Podospora anserina
Source: BMC Bioinformatics. 2017 Mar 27;18:196. doi: 10.1186/s12859-017-1603-2 (PMC5369006; doi:10.1186/s12859-017-1603-2)
Supplement: Supplementary file 4 — P. anserina autophagy pathway from KEGG. List of all proteins and interactions for the autophagy pathway in P. anserina provided by the KEGG database. The identifiers for P. anserina proteins are either KEGG accession numbers (PODANSxxx) or were adopted from the P. anserina genome database (Pa_xx_xx). (XLS 37 kb) [file 12859_2017_1603_MOESM4_ESM.xls]

## Sheet: KEGG proteins
KEGG ID	Pa accession	Name
PODANSg5492	Pa_7_10890	ATG1
PODANSg4548	Pa_7_4900	ATG17
PODANSg2147	Pa_1_14210	ATG11
PODANSg2890	Pa_0_1500	ATG13
PODANSg8315	Pa_2_5120	VAC8
PODANSg7359	Pa_6_1830	VPS15
PODANSg5800	Pa_1_11020	VPS30
PODANSg4500	Pa_1_20030	VPS34
PODANSg3117	Pa_4_7460	ATG12
PODANSg7965	Pa_2_1770	ATG7
PODANSg09988	Pa_1_7190	ATG10
PODANSg7801	Pa_2_160	ATG5
PODANSg6353	Pa_3_5250	ATG8
PODANSg9224	Pa_5_5430	ATG4
PODANSg029	Pa_1_20610	ATG3

## Sheet: KEGG interactions
KEGG ID A	Pa accession A	Name A	KEGG ID B	Pa accession B	Name B
PODANSg4548	Pa_7_4900	ATG17	PODANSg5492	Pa_7_10890	ATG1
PODANSg5492	Pa_7_10890	ATG1	PODANSg2890	Pa_0_1500	ATG13
PODANSg5492	Pa_7_10890	ATG1	PODANSg2147	Pa_1_14210	ATG11
PODANSg2890	Pa_0_1500	ATG13	PODANSg8315	Pa_2_5120	VAC8
PODANSg5800	Pa_1_11020	VPS30	PODANSg4500	Pa_1_20030	VPS34
PODANSg4500	Pa_1_20030	VPS34	PODANSg7359	Pa_6_1830	VPS15
PODANSg3117	Pa_4_7460	ATG12	PODANSg7965	Pa_2_1770	ATG7
PODANSg7965	Pa_2_1770	ATG7	PODANSg9224	Pa_5_5430	ATG4
PODANSg9224	Pa_5_5430	ATG4	PODANSg6353	Pa_3_5250	ATG8
PODANSg7965	Pa_2_1770	ATG7	PODANSg029	Pa_1_20610	ATG3
PODANSg7965	Pa_2_1770	ATG7	PODANSg09988	Pa_1_7190	ATG10
PODANSg09988	Pa_1_7190	ATG10	PODANSg7801	Pa_2_160	ATG5
