# Supplementary material for: The autophagy interaction network of the aging model Podospora anserina
Source: BMC Bioinformatics. 2017 Mar 27;18:196. doi: 10.1186/s12859-017-1603-2 (PMC5369006; doi:10.1186/s12859-017-1603-2)
Supplement: Supplementary file 5 — Results and statistic of topological and random network analysis. The file contains all topological values of each randomly generated network. In addition, the results of the comparison of the predicted network with the random networks are provided. (XLS 1896 kb) [file 12859_2017_1603_MOESM5_ESM.xls]

## Sheet: Statistics and p-values
Topology	Real network	Random network (median)	Test statistic	p-value	Random network set
Diameter	8	6	Relative frequencies	0.007	1
Modularity	0.573075	0.320261	Shapiro-Wilk + ND density	1.21901e-13	1
Transitivity	0.347544	0.119555	Shapiro-Wilk + ND density	2.74402e-42	1
Betweenness	NA	NA	Kolmogorov-Smirnov	1.16682e-08	2
Degrees	NA	NA	Kolmogorov-Smirnov	0.0911423	2

## Sheet: Diameters (set 1)
Network	Diameter
1	6
2	6
3	6
4	6
5	5
6	6
7	7
8	7
9	6
10	6
11	6
12	6
13	6
14	6
15	7
16	6
17	6
18	6
19	6
20	6
21	7
22	7
23	5
24	5
25	7
26	7
27	6
28	7
29	6
30	6
31	7
32	6
33	6
34	6
35	6
36	5
37	6
38	6
39	6
40	7
41	6
42	5
43	7
44	5
45	6
46	6
47	6
48	6
49	6
50	6
51	6
52	6
53	6
54	6
55	8
56	6
57	6
58	6
59	5
60	6
61	6
62	6
63	7
64	6
65	6
66	6
67	5
68	6
69	6
70	7
71	6
72	5
73	6
74	6
75	6
76	6
77	6
78	6
79	6
80	6
81	6
82	6
83	6
84	6
85	6
86	6
87	6
88	5
89	7
90	6
91	7
92	6
93	7
94	6
95	6
96	6
97	7
98	6
99	6
100	6
101	5
102	7
103	6
104	6
105	7
106	7
107	6
108	6
109	6
110	6
111	6
112	5
113	6
114	5
115	5
116	6
117	5
118	6
119	6
120	6
121	5
122	6
123	5
124	5
125	5
126	6
127	7
128	7
129	6
130	6
131	6
132	6
133	5
134	6
135	6
136	7
137	6
138	6
139	6
140	6
141	5
142	5
143	6
144	6
145	6
146	7
147	7
148	6
149	5
150	5
151	7
152	6
153	6
154	6
155	5
156	5
157	6
158	6
159	6
160	7
161	6
162	6
163	6
164	6
165	6
166	5
167	6
168	5
169	6
170	5
171	5
172	6
173	6
174	7
175	7
176	5
177	6
178	6
179	6
180	6
181	6
182	6
183	5
184	6
185	7
186	7
187	7
188	5
189	5
190	6
191	6
192	5
193	6
194	5
195	6
196	6
197	6
198	6
199	5
200	6
201	6
202	6
203	7
204	5
205	6
206	5
207	7
208	6
209	6
210	7
211	5
212	7
213	5
214	5
215	6
216	7
217	6
218	6
219	6
220	7
221	5
222	7
223	6
224	7
225	6
226	6
227	6
228	7
229	7
230	6
231	5
232	6
233	6
234	6
235	6
236	5
237	6
238	6
239	6
240	6
241	6
242	5
243	6
244	6
245	7
246	6
247	6
248	5
249	5
250	6
251	6
252	6
253	7
254	5
255	6
256	6
257	6
258	7
259	6
260	6
261	5
262	6
263	5
264	6
265	5
266	6
267	6
268	6
269	6
270	7
271	6
272	6
273	6
274	6
275	6
276	5
277	6
278	5
279	5
280	6
281	7
282	5
283	9
284	6
285	6
286	5
287	5
288	5
289	6
290	6
291	5
292	6
293	6
294	5
295	7
296	6
297	6
298	6
299	6
300	6
301	6
302	6
303	6
304	6
305	6
306	6
307	6
308	5
309	6
310	6
311	5
312	6
313	6
314	6
315	6
316	6
317	6
318	6
319	6
320	7
321	6
322	7
323	6
324	6
325	6
326	6
327	6
328	6
329	6
330	6
331	6
332	6
333	7
334	5
335	5
336	6
337	7
338	7
339	7
340	7
341	6
342	7
343	6
344	5
345	6
346	6
347	6
348	6
349	5
350	6
351	6
352	5
353	6
354	6
355	7
356	5
357	7
358	6
359	6
360	6
361	7
362	5
363	8
364	6
365	6
366	7
367	6
368	6
369	5
370	6
371	6
372	6
373	7
374	6
375	6
376	6
377	6
378	6
379	5
380	6
381	6
382	7
383	6
384	6
385	6
386	7
387	5
388	6
389	6
390	5
391	6
392	6
393	6
394	6
395	6
396	6
397	6
398	6
399	7
400	6
401	7
402	5
403	6
404	6
405	6
406	7
407	6
408	6
409	5
410	6
411	6
412	6
413	6
414	6
415	8
416	6
417	6
418	5
419	5
420	7
421	6
422	5
423	5
424	6
425	5
426	5
427	6
428	7
429	5
430	6
431	6
432	6
433	6
434	5
435	5
436	6
437	6
438	6
439	6
440	6
441	7
442	6
443	5
444	6
445	6
446	6
447	6
448	7
449	6
450	5
451	6
452	6
453	6
454	6
455	6
456	6
457	6
458	5
459	5
460	6
461	5
462	5
463	7
464	6
465	8
466	7
467	6
468	6
469	7
470	6
471	7
472	5
473	6
474	6
475	6
476	6
477	5
478	7
479	7
480	7
481	6
482	6
483	6
484	6
485	5
486	6
487	7
488	7
489	5
490	5
491	6
492	5
493	6
494	6
495	6
496	6
497	5
498	5
499	6
500	5
501	6
502	6
503	6
504	7
505	6
506	5
507	5
508	6
509	6
510	6
511	7
512	6
513	5
514	6
515	6
516	6
517	6
518	6
519	6
520	7
521	6
522	6
523	5
524	6
525	6
526	6
527	7
528	7
529	5
530	6
531	6
532	5
533	6
534	7
535	6
536	5
537	6
538	6
539	6
540	5
541	7
542	6
543	6
544	7
545	6
546	6
547	6
548	6
549	6
550	6
551	6
552	5
553	6
554	6
555	6
556	6
557	8
558	7
559	7
560	6
561	5
562	6
563	6
564	7
565	7
566	5
567	6
568	6
569	6
570	6
571	7
572	6
573	6
574	7
575	6
576	6
577	6
578	6
579	7
580	5
581	5
582	6
583	5
584	5
585	6
586	7
587	6
588	5
589	7
590	6
591	7
592	6
593	7
594	6
595	6
596	6
597	6
598	6
599	5
600	6
601	6
602	5
603	6
604	6
605	6
606	6
607	6
608	6
609	6
610	6
611	5
612	6
613	5
614	6
615	6
616	5
617	5
618	5
619	7
620	6
621	6
622	6
623	5
624	5
625	6
626	5
627	6
628	7
629	6
630	6
631	7
632	5
633	6
634	6
635	5
636	5
637	5
638	5
639	6
640	6
641	6
642	6
643	6
644	5
645	6
646	6
647	5
648	6
649	5
650	6
651	6
652	5
653	8
654	5
655	6
656	6
657	6
658	6
659	5
660	6
661	6
662	7
663	6
664	6
665	5
666	6
667	6
668	7
669	6
670	6
671	6
672	6
673	6
674	6
675	6
676	6
677	7
678	6
679	6
680	7
681	6
682	6
683	7
684	5
685	5
686	7
687	6
688	5
689	6
690	6
691	6
692	6
693	7
694	6
695	6
696	7
697	5
698	5
699	5
700	5
701	6
702	6
703	6
704	5
705	6
706	7
707	6
708	6
709	5
710	6
711	6
712	7
713	6
714	5
715	5
716	6
717	5
718	7
719	5
720	6
721	6
722	6
723	7
724	7
725	6
726	6
727	6
728	6
729	6
730	6
731	5
732	7
733	5
734	6
735	5
736	6
737	6
738	6
739	5
740	5
741	6
742	6
743	5
744	6
745	6
746	5
747	5
748	6
749	6
750	6
751	5
752	6
753	5
754	6
755	7
756	6
757	7
758	6
759	6
760	5
761	7
762	5
763	6
764	6
765	7
766	5
767	5
768	7
769	5
770	6
771	7
772	6
773	6
774	6
775	7
776	5
777	7
778	6
779	6
780	7
781	5
782	6
783	5
784	6
785	6
786	5
787	5
788	6
789	5
790	7
791	6
792	6
793	5
794	7
795	7
796	5
797	5
798	6
799	5
800	5
801	6
802	6
803	5
804	7
805	5
806	6
807	6
808	6
809	6
810	6
811	5
812	5
813	7
814	6
815	6
816	6
817	6
818	6
819	6
820	7
821	5
822	6
823	7
824	6
825	6
826	7
827	6
828	6
829	6
830	5
831	6
832	5
833	6
834	6
835	6
836	6
837	6
838	6
839	6
840	6
841	5
842	7
843	6
844	6
845	6
846	7
847	6
848	7
849	7
850	7
851	5
852	6
853	7
854	6
855	5
856	6
857	6
858	6
859	6
860	5
861	7
862	6
863	6
864	5
865	6
866	6
867	6
868	6
869	5
870	5
871	7
872	5
873	6
874	6
875	6
876	6
877	5
878	7
879	7
880	5
881	7
882	6
883	6
884	7
885	6
886	6
887	6
888	5
889	7
890	7
891	5
892	6
893	6
894	6
895	6
896	5
897	7
898	6
899	6
900	7
901	6
902	6
903	6
904	6
905	7
906	6
907	6
908	5
909	6
910	6
911	6
912	6
913	7
914	5
915	6
916	5
917	5
918	6
919	6
920	5
921	5
922	6
923	6
924	8
925	6
926	7
927	7
928	6
929	6
930	6
931	6
932	6
933	6
934	7
935	6
936	6
937	7
938	6
939	5
940	6
941	6
942	5
943	7
944	6
945	6
946	6
947	6
948	5
949	5
950	6
951	7
952	6
953	6
954	6
955	6
956	6
957	6
958	7
959	6
960	5
961	6
962	6
963	6
964	5
965	6
966	6
967	7
968	6
969	7
970	6
971	6
972	5
973	6
974	5
975	6
976	6
977	6
978	6
979	7
980	6
981	7
982	6
983	6
984	5
985	6
986	6
987	6
988	5
989	6
990	6
991	6
992	5
993	6
994	7
995	6
996	6
997	7
998	5
999	6
1000	6

## Sheet: Modularities (set 1)
Network	Modularity
1	0.268529
2	0.311682
3	0.327441
4	0.373355
5	0.368443
6	0.353042
7	0.318638
8	0.306088
9	0.355463
10	0.292445
11	0.339865
12	0.313636
13	0.371491
14	0.318333
15	0.365377
16	0.3098
17	0.309315
18	0.35358
19	0.347108
20	0.360895
21	0.322242
22	0.323819
23	0.295511
24	0.349134
25	0.265929
26	0.358833
27	0.351178
28	0.291369
29	0.282208
30	0.292033
31	0.329108
32	0.35306
33	0.338485
34	0.31109
35	0.284234
36	0.347861
37	0.301409
38	0.265481
39	0.355337
40	0.263114
41	0.319086
42	0.33178
43	0.333339
44	0.336046
45	0.3316
46	0.288483
47	0.26281
48	0.341766
49	0.285919
50	0.283965
51	0.318817
52	0.322887
53	0.374395
54	0.314963
55	0.297304
56	0.309172
57	0.338449
58	0.328929
59	0.348919
60	0.323891
61	0.293341
62	0.32113
63	0.309477
64	0.292714
65	0.262039
66	0.339973
67	0.311144
68	0.324788
69	0.326939
70	0.304349
71	0.356771
72	0.340313
73	0.341963
74	0.302808
75	0.309817
76	0.276077
77	0.335473
78	0.375076
79	0.323443
80	0.307648
81	0.32615
82	0.307505
83	0.295708
84	0.320413
85	0.281885
86	0.309692
87	0.292266
88	0.363082
89	0.252447
90	0.299294
91	0.339094
92	0.340708
93	0.321865
94	0.303023
95	0.311359
96	0.339471
97	0.320503
98	0.332801
99	0.339399
100	0.342608
101	0.362975
102	0.324214
103	0.309513
104	0.316182
105	0.298361
106	0.285561
107	0.280272
108	0.33368
109	0.338772
110	0.264549
111	0.31559
112	0.339202
113	0.308258
114	0.350515
115	0.307576
116	0.342375
117	0.305138
118	0.307845
119	0.363566
120	0.36102
121	0.322475
122	0.301104
123	0.333931
124	0.347359
125	0.336513
126	0.313045
127	0.299419
128	0.309853
129	0.316738
130	0.361881
131	0.31767
132	0.273979
133	0.348758
134	0.30876
135	0.325899
136	0.331815
137	0.264172
138	0.341873
139	0.309584
140	0.350676
141	0.304475
142	0.365413
143	0.333519
144	0.303345
145	0.291997
146	0.346642
147	0.322009
148	0.294381
149	0.302413
150	0.260497
151	0.312435
152	0.323981
153	0.311539
154	0.334361
155	0.351124
156	0.279017
157	0.315949
158	0.35306
159	0.30209
160	0.359694
161	0.383987
162	0.318656
163	0.300441
164	0.323048
165	0.368084
166	0.31776
167	0.34519
168	0.294973
169	0.298415
170	0.293539
171	0.296658
172	0.305479
173	0.290832
174	0.31611
175	0.297537
176	0.340493
177	0.266073
178	0.327979
179	0.263186
180	0.311162
181	0.316612
182	0.310302
183	0.316218
184	0.320503
185	0.323945
186	0.320054
187	0.346732
188	0.363028
189	0.317616
190	0.334146
191	0.331349
192	0.28314
193	0.277439
194	0.300333
195	0.331797
196	0.349152
197	0.333214
198	0.24576
199	0.346337
200	0.274355
201	0.344939
202	0.338359
203	0.317186
204	0.341443
205	0.334361
206	0.381154
207	0.312722
208	0.350676
209	0.355857
210	0.277403
211	0.343989
212	0.318853
213	0.337086
214	0.322367
215	0.322493
216	0.364068
217	0.338252
218	0.284933
219	0.281025
220	0.316774
221	0.40265
222	0.272276
223	0.343558
224	0.356825
225	0.264387
226	0.317867
227	0.352307
228	0.302234
229	0.289075
230	0.297071
231	0.280075
232	0.353222
233	0.349098
234	0.311323
235	0.35505
236	0.312955
237	0.245115
238	0.281796
239	0.321005
240	0.329467
241	0.268511
242	0.35315
243	0.305533
244	0.322242
245	0.360572
246	0.298881
247	0.326831
248	0.363817
249	0.31308
250	0.381118
251	0.293951
252	0.372584
253	0.280039
254	0.248055
255	0.351859
256	0.284628
257	0.305497
258	0.25433
259	0.319122
260	0.337068
261	0.299025
262	0.288106
263	0.347001
264	0.341479
265	0.344544
266	0.319319
267	0.263778
268	0.270053
269	0.287371
270	0.294901
271	0.359353
272	0.376421
273	0.354692
274	0.367403
275	0.324501
276	0.350013
277	0.327333
278	0.271899
279	0.354746
280	0.375955
281	0.319194
282	0.258471
283	0.316272
284	0.245563
285	0.339614
286	0.355337
287	0.334594
288	0.364642
289	0.327925
290	0.290832
291	0.389921
292	0.262451
293	0.286188
294	0.379612
295	0.303274
296	0.331295
297	0.300011
298	0.315375
299	0.247427
300	0.327566
301	0.287174
302	0.262075
303	0.3181
304	0.372405
305	0.310248
306	0.279196
307	0.350335
308	0.265427
309	0.295331
310	0.359263
311	0.333483
312	0.303345
313	0.300979
314	0.30469
315	0.278085
316	0.269461
317	0.326311
318	0.377622
319	0.249937
320	0.342232
321	0.285722
322	0.264047
323	0.335867
324	0.375973
325	0.322493
326	0.285973
327	0.334361
328	0.277099
329	0.290832
330	0.291387
331	0.331905
332	0.259869
333	0.307702
334	0.38024
335	0.32113
336	0.301194
337	0.326043
338	0.306465
339	0.292445
340	0.269676
341	0.305013
342	0.299706
343	0.310929
344	0.323837
345	0.368263
346	0.300387
347	0.327459
348	0.299419
349	0.345979
350	0.321471
351	0.371293
352	0.358349
353	0.294453
354	0.252107
355	0.312578
356	0.296622
357	0.312094
358	0.234519
359	0.306339
360	0.307092
361	0.309871
362	0.287174
363	0.301804
364	0.37366
365	0.372046
366	0.280361
367	0.292355
368	0.348058
369	0.353311
370	0.353777
371	0.337248
372	0.325774
373	0.337857
374	0.294632
375	0.311162
376	0.371437
377	0.35159
378	0.318495
379	0.315232
380	0.343397
381	0.360339
382	0.317078
383	0.288393
384	0.254473
385	0.323371
386	0.293521
387	0.273603
388	0.303023
389	0.304314
390	0.342734
391	0.388379
392	0.306321
393	0.304188
394	0.301086
395	0.36457
396	0.285077
397	0.29768
398	0.313421
399	0.332317
400	0.272975
401	0.338897
402	0.354871
403	0.300818
404	0.313869
405	0.372907
406	0.366847
407	0.35575
408	0.358421
409	0.376026
410	0.28816
411	0.329341
412	0.339507
413	0.29474
414	0.34207
415	0.286385
416	0.3406
417	0.308993
418	0.275987
419	0.320377
420	0.327656
421	0.229929
422	0.36016
423	0.335437
424	0.339811
425	0.320664
426	0.304851
427	0.312381
428	0.281204
429	0.29422
430	0.314927
431	0.354459
432	0.351859
433	0.297716
434	0.36518
435	0.329915
436	0.314568
437	0.325236
438	0.3612
439	0.263365
440	0.342447
441	0.353365
442	0.247194
443	0.279375
444	0.246621
445	0.299563
446	0.331062
447	0.369267
448	0.377873
449	0.252949
450	0.3207
451	0.296443
452	0.307236
453	0.33108
454	0.308258
455	0.340475
456	0.340546
457	0.269981
458	0.308132
459	0.316881
460	0.338108
461	0.369572
462	0.326347
463	0.292929
464	0.274786
465	0.328768
466	0.269192
467	0.367385
468	0.298487
469	0.344849
470	0.35817
471	0.354495
472	0.25614
473	0.362096
474	0.287443
475	0.327764
476	0.336423
477	0.300172
478	0.293162
479	0.364176
480	0.352863
481	0.310714
482	0.271935
483	0.308634
484	0.276238
485	0.29327
486	0.348578
487	0.259816
488	0.334756
489	0.332371
490	0.327728
491	0.313457
492	0.354817
493	0.330686
494	0.294883
495	0.32762
496	0.293395
497	0.363351
498	0.314981
499	0.344329
500	0.307074
501	0.280577
502	0.313547
503	0.261967
504	0.319857
505	0.309818
506	0.296837
507	0.34155
508	0.298182
509	0.305049
510	0.229463
511	0.317419
512	0.287569
513	0.321991
514	0.326742
515	0.343056
516	0.289469
517	0.343756
518	0.260515
519	0.325218
520	0.25874
521	0.275055
522	0.354907
523	0.396698
524	0.282172
525	0.313278
526	0.312076
527	0.326276
528	0.335329
529	0.376726
530	0.298505
531	0.360913
532	0.348847
533	0.327441
534	0.358726
535	0.339919
536	0.333017
537	0.3702
538	0.29682
539	0.308025
540	0.339991
541	0.344168
542	0.361576
543	0.34424
544	0.364732
545	0.314013
546	0.268493
547	0.34804
548	0.315859
549	0.332981
550	0.295582
551	0.366758
552	0.315124
553	0.347036
554	0.285991
555	0.333931
556	0.289845
557	0.283355
558	0.350102
559	0.322206
560	0.364767
561	0.2918
562	0.285722
563	0.337194
564	0.335096
565	0.324035
566	0.269103
567	0.360554
568	0.305246
569	0.310588
570	0.32459
571	0.341766
572	0.34311
573	0.383646
574	0.312041
575	0.377676
576	0.330435
577	0.349869
578	0.374915
579	0.287497
580	0.278407
581	0.312686
582	0.315286
583	0.307881
584	0.333931
585	0.288357
586	0.352594
587	0.31776
588	0.303525
589	0.292911
590	0.306357
591	0.321256
592	0.312292
593	0.327315
594	0.313439
595	0.331762
596	0.337839
597	0.346624
598	0.345387
599	0.345746
600	0.306644
601	0.304547
602	0.351196
603	0.34424
604	0.256822
605	0.326509
606	0.309782
607	0.326849
608	0.357399
609	0.274051
610	0.31421
611	0.336853
612	0.33965
613	0.329413
614	0.318602
615	0.311503
616	0.326293
617	0.284162
618	0.365682
619	0.319839
620	0.283983
621	0.358528
622	0.340995
623	0.322977
624	0.319803
625	0.317867
626	0.321865
627	0.309136
628	0.290814
629	0.329987
630	0.354279
631	0.343971
632	0.359873
633	0.332228
634	0.313547
635	0.343003
636	0.327584
637	0.342716
638	0.310391
639	0.359694
640	0.292391
641	0.366345
642	0.280738
643	0.3496
644	0.353724
645	0.33117
646	0.320825
647	0.309764
648	0.323568
649	0.33359
650	0.268511
651	0.332766
652	0.331385
653	0.319714
654	0.409032
655	0.295708
656	0.30521
657	0.305622
658	0.249579
659	0.277081
660	0.300638
661	0.303668
662	0.273316
663	0.294023
664	0.317706
665	0.334415
666	0.334487
667	0.335957
668	0.297071
669	0.292588
670	0.300405
671	0.279913
672	0.326975
673	0.288178
674	0.311861
675	0.347162
676	0.333268
677	0.349349
678	0.311574
679	0.318118
680	0.29811
681	0.331116
682	0.325254
683	0.345333
684	0.339955
685	0.300835
686	0.274624
687	0.300728
688	0.348811
689	0.299096
690	0.303202
691	0.291746
692	0.338574
693	0.336782
694	0.357829
695	0.283947
696	0.3747
697	0.376439
698	0.252752
699	0.357112
700	0.344096
701	0.349098
702	0.30919
703	0.311126
704	0.295421
705	0.359514
706	0.328535
707	0.292355
708	0.281097
709	0.344186
710	0.367761
711	0.292463
712	0.342662
713	0.307074
714	0.350066
715	0.382516
716	0.372602
717	0.274822
718	0.315788
719	0.316343
720	0.325397
721	0.313941
722	0.352953
723	0.294274
724	0.296963
725	0.2918
726	0.336172
727	0.308724
728	0.363817
729	0.356771
730	0.320556
731	0.37219
732	0.333447
733	0.293933
734	0.331887
735	0.322618
736	0.312937
737	0.343684
738	0.299796
739	0.322941
740	0.376941
741	0.310158
742	0.325361
743	0.318082
744	0.323371
745	0.357722
746	0.329234
747	0.363279
748	0.356628
749	0.382463
750	0.299204
751	0.35064
752	0.353867
753	0.356018
754	0.305891
755	0.37201
756	0.246154
757	0.348381
758	0.266216
759	0.291334
760	0.315142
761	0.296748
762	0.321632
763	0.363979
764	0.288519
765	0.351608
766	0.31274
767	0.253362
768	0.279519
769	0.305676
770	0.26765
771	0.296479
772	0.343917
773	0.342339
774	0.293557
775	0.3233
776	0.374574
777	0.368335
778	0.308724
779	0.315124
780	0.315877
781	0.301857
782	0.316559
783	0.358331
784	0.298523
785	0.322009
786	0.372799
787	0.303453
788	0.351285
789	0.321238
790	0.273441
791	0.345764
792	0.31516
793	0.292857
794	0.278515
795	0.381853
796	0.294345
797	0.289236
798	0.360805
799	0.349026
800	0.302072
801	0.290078
802	0.278282
803	0.25329
804	0.263401
805	0.369285
806	0.33705
807	0.28418
808	0.278192
809	0.348704
810	0.337588
811	0.347162
812	0.3072
813	0.322546
814	0.338861
815	0.344311
816	0.296766
817	0.339847
818	0.2847
819	0.366847
820	0.298577
821	0.27821
822	0.336208
823	0.271935
824	0.349762
825	0.335437
826	0.285686
827	0.353132
828	0.324716
829	0.274284
830	0.322744
831	0.324321
832	0.30512
833	0.347305
834	0.302736
835	0.381441
836	0.290168
837	0.335993
838	0.312811
839	0.255441
840	0.293503
841	0.299563
842	0.2802
843	0.348847
844	0.332981
845	0.306321
846	0.342734
847	0.283122
848	0.321596
849	0.24827
850	0.305712
851	0.327961
852	0.316361
853	0.37868
854	0.254957
855	0.326347
856	0.326114
857	0.369267
858	0.278102
859	0.295385
860	0.307756
861	0.340475
862	0.321937
863	0.33463
864	0.348309
865	0.374234
866	0.297752
867	0.253469
868	0.267041
869	0.313045
870	0.346642
871	0.30781
872	0.311808
873	0.314927
874	0.328517
875	0.303435
876	0.357686
877	0.355678
878	0.283194
879	0.365861
880	0.361558
881	0.341694
882	0.343451
883	0.334397
884	0.324196
885	0.338305
886	0.316469
887	0.363441
888	0.321345
889	0.324823
890	0.352558
891	0.346122
892	0.348112
893	0.328033
894	0.376277
895	0.307792
896	0.364606
897	0.296963
898	0.258955
899	0.328732
900	0.336889
901	0.352487
902	0.320861
903	0.279913
904	0.265051
905	0.31057
906	0.380437
907	0.324554
908	0.313349
909	0.278963
910	0.366094
911	0.305443
912	0.276381
913	0.294668
914	0.288178
915	0.301266
916	0.302162
917	0.271003
918	0.333447
919	0.331636
920	0.394206
921	0.29967
922	0.290491
923	0.320252
924	0.325218
925	0.317921
926	0.302521
927	0.269228
928	0.300674
929	0.319373
930	0.361809
931	0.336853
932	0.340493
933	0.344742
934	0.241081
935	0.325774
936	0.36224
937	0.319158
938	0.292427
939	0.300782
940	0.327531
941	0.31308
942	0.319499
943	0.317114
944	0.266951
945	0.334827
946	0.276077
947	0.342626
948	0.320305
949	0.322995
950	0.338359
951	0.375022
952	0.372584
953	0.297752
954	0.331977
955	0.334756
956	0.304869
957	0.303883
958	0.301839
959	0.293897
960	0.354746
961	0.270985
962	0.347915
963	0.285937
964	0.323066
965	0.299437
966	0.306017
967	0.338789
968	0.34363
969	0.32027
970	0.343953
971	0.280917
972	0.33809
973	0.330955
974	0.341676
975	0.343272
976	0.363208
977	0.31464
978	0.330596
979	0.299598
980	0.356413
981	0.330793
982	0.322027
983	0.28859
984	0.333537
985	0.300925
986	0.294578
987	0.385636
988	0.318817
989	0.307899
990	0.295296
991	0.339453
992	0.32866
993	0.250099
994	0.323317
995	0.323622
996	0.289648
997	0.316074
998	0.273441
999	0.248718
1000	0.317114

## Sheet: Transitivities (set 1)
Network	Transitivity
1	0.127896
2	0.105653
3	0.111214
4	0.130677
5	0.113994
6	0.141798
7	0.0973123
8	0.116775
9	0.172382
10	0.116775
11	0.116775
12	0.125116
13	0.147359
14	0.136237
15	0.116775
16	0.125116
17	0.127896
18	0.150139
19	0.113994
20	0.133457
21	0.111214
22	0.108434
23	0.102873
24	0.102873
25	0.136237
26	0.141798
27	0.127896
28	0.119555
29	0.116775
30	0.122335
31	0.125116
32	0.141798
33	0.125116
34	0.111214
35	0.100093
36	0.108434
37	0.105653
38	0.0750695
39	0.136237
40	0.100093
41	0.102873
42	0.133457
43	0.136237
44	0.127896
45	0.127896
46	0.113994
47	0.100093
48	0.094532
49	0.116775
50	0.102873
51	0.108434
52	0.111214
53	0.139018
54	0.125116
55	0.125116
56	0.111214
57	0.119555
58	0.094532
59	0.130677
60	0.144578
61	0.127896
62	0.119555
63	0.125116
64	0.0778499
65	0.122335
66	0.102873
67	0.0973123
68	0.119555
69	0.119555
70	0.100093
71	0.144578
72	0.113994
73	0.111214
74	0.136237
75	0.147359
76	0.133457
77	0.127896
78	0.119555
79	0.102873
80	0.144578
81	0.141798
82	0.0917516
83	0.139018
84	0.116775
85	0.127896
86	0.111214
87	0.111214
88	0.127896
89	0.119555
90	0.136237
91	0.111214
92	0.147359
93	0.127896
94	0.122335
95	0.147359
96	0.102873
97	0.105653
98	0.113994
99	0.133457
100	0.105653
101	0.102873
102	0.125116
103	0.113994
104	0.113994
105	0.125116
106	0.102873
107	0.102873
108	0.139018
109	0.108434
110	0.100093
111	0.119555
112	0.119555
113	0.111214
114	0.102873
115	0.127896
116	0.166821
117	0.127896
118	0.0861909
119	0.111214
120	0.122335
121	0.122335
122	0.113994
123	0.111214
124	0.130677
125	0.108434
126	0.133457
127	0.16126
128	0.119555
129	0.127896
130	0.144578
131	0.133457
132	0.113994
133	0.116775
134	0.130677
135	0.105653
136	0.122335
137	0.119555
138	0.127896
139	0.0973123
140	0.147359
141	0.111214
142	0.102873
143	0.094532
144	0.113994
145	0.127896
146	0.130677
147	0.125116
148	0.111214
149	0.130677
150	0.0917516
151	0.111214
152	0.133457
153	0.100093
154	0.147359
155	0.111214
156	0.108434
157	0.113994
158	0.125116
159	0.147359
160	0.166821
161	0.116775
162	0.116775
163	0.105653
164	0.141798
165	0.150139
166	0.102873
167	0.130677
168	0.119555
169	0.094532
170	0.113994
171	0.113994
172	0.136237
173	0.0861909
174	0.127896
175	0.139018
176	0.105653
177	0.111214
178	0.141798
179	0.116775
180	0.139018
181	0.0973123
182	0.127896
183	0.102873
184	0.125116
185	0.116775
186	0.127896
187	0.102873
188	0.144578
189	0.125116
190	0.100093
191	0.147359
192	0.116775
193	0.108434
194	0.0861909
195	0.1557
196	0.108434
197	0.125116
198	0.100093
199	0.111214
200	0.102873
201	0.119555
202	0.127896
203	0.0889713
204	0.147359
205	0.133457
206	0.108434
207	0.147359
208	0.116775
209	0.125116
210	0.113994
211	0.113994
212	0.122335
213	0.105653
214	0.133457
215	0.133457
216	0.166821
217	0.108434
218	0.122335
219	0.125116
220	0.111214
221	0.127896
222	0.116775
223	0.105653
224	0.164041
225	0.125116
226	0.127896
227	0.141798
228	0.105653
229	0.116775
230	0.111214
231	0.100093
232	0.133457
233	0.130677
234	0.125116
235	0.105653
236	0.113994
237	0.136237
238	0.122335
239	0.116775
240	0.100093
241	0.141798
242	0.122335
243	0.139018
244	0.130677
245	0.111214
246	0.127896
247	0.122335
248	0.108434
249	0.125116
250	0.139018
251	0.122335
252	0.125116
253	0.116775
254	0.122335
255	0.113994
256	0.102873
257	0.108434
258	0.130677
259	0.111214
260	0.130677
261	0.125116
262	0.141798
263	0.125116
264	0.111214
265	0.122335
266	0.100093
267	0.139018
268	0.0917516
269	0.113994
270	0.122335
271	0.127896
272	0.108434
273	0.119555
274	0.111214
275	0.105653
276	0.152919
277	0.125116
278	0.113994
279	0.130677
280	0.139018
281	0.122335
282	0.116775
283	0.130677
284	0.0917516
285	0.133457
286	0.141798
287	0.122335
288	0.116775
289	0.144578
290	0.105653
291	0.139018
292	0.116775
293	0.152919
294	0.116775
295	0.144578
296	0.102873
297	0.133457
298	0.094532
299	0.122335
300	0.125116
301	0.116775
302	0.127896
303	0.152919
304	0.144578
305	0.127896
306	0.130677
307	0.133457
308	0.0917516
309	0.119555
310	0.0834106
311	0.113994
312	0.127896
313	0.113994
314	0.113994
315	0.111214
316	0.100093
317	0.125116
318	0.119555
319	0.108434
320	0.0973123
321	0.105653
322	0.113994
323	0.150139
324	0.133457
325	0.122335
326	0.102873
327	0.113994
328	0.127896
329	0.100093
330	0.116775
331	0.111214
332	0.094532
333	0.133457
334	0.100093
335	0.094532
336	0.102873
337	0.169601
338	0.122335
339	0.125116
340	0.108434
341	0.122335
342	0.127896
343	0.139018
344	0.100093
345	0.116775
346	0.0861909
347	0.119555
348	0.111214
349	0.119555
350	0.136237
351	0.111214
352	0.127896
353	0.0973123
354	0.125116
355	0.125116
356	0.119555
357	0.111214
358	0.100093
359	0.119555
360	0.130677
361	0.122335
362	0.111214
363	0.130677
364	0.108434
365	0.144578
366	0.127896
367	0.139018
368	0.147359
369	0.130677
370	0.127896
371	0.111214
372	0.100093
373	0.133457
374	0.122335
375	0.113994
376	0.0973123
377	0.116775
378	0.125116
379	0.119555
380	0.122335
381	0.105653
382	0.130677
383	0.113994
384	0.094532
385	0.136237
386	0.105653
387	0.122335
388	0.122335
389	0.0750695
390	0.113994
391	0.139018
392	0.133457
393	0.125116
394	0.108434
395	0.113994
396	0.119555
397	0.108434
398	0.111214
399	0.139018
400	0.125116
401	0.105653
402	0.113994
403	0.102873
404	0.108434
405	0.122335
406	0.125116
407	0.152919
408	0.136237
409	0.122335
410	0.108434
411	0.119555
412	0.105653
413	0.0917516
414	0.136237
415	0.122335
416	0.130677
417	0.119555
418	0.116775
419	0.105653
420	0.0695088
421	0.130677
422	0.111214
423	0.108434
424	0.119555
425	0.0973123
426	0.0973123
427	0.152919
428	0.133457
429	0.116775
430	0.108434
431	0.122335
432	0.094532
433	0.116775
434	0.102873
435	0.094532
436	0.122335
437	0.150139
438	0.139018
439	0.150139
440	0.119555
441	0.108434
442	0.094532
443	0.105653
444	0.100093
445	0.141798
446	0.136237
447	0.102873
448	0.133457
449	0.0973123
450	0.113994
451	0.130677
452	0.111214
453	0.100093
454	0.125116
455	0.122335
456	0.113994
457	0.0973123
458	0.136237
459	0.100093
460	0.108434
461	0.108434
462	0.16126
463	0.127896
464	0.119555
465	0.136237
466	0.0973123
467	0.133457
468	0.122335
469	0.139018
470	0.119555
471	0.125116
472	0.105653
473	0.136237
474	0.100093
475	0.116775
476	0.136237
477	0.122335
478	0.141798
479	0.150139
480	0.0834106
481	0.113994
482	0.141798
483	0.108434
484	0.108434
485	0.0917516
486	0.125116
487	0.111214
488	0.094532
489	0.141798
490	0.133457
491	0.136237
492	0.102873
493	0.130677
494	0.113994
495	0.125116
496	0.111214
497	0.100093
498	0.119555
499	0.139018
500	0.100093
501	0.136237
502	0.113994
503	0.116775
504	0.136237
505	0.119555
506	0.116775
507	0.122335
508	0.147359
509	0.127896
510	0.111214
511	0.130677
512	0.133457
513	0.0973123
514	0.113994
515	0.133457
516	0.139018
517	0.144578
518	0.113994
519	0.152919
520	0.119555
521	0.125116
522	0.0889713
523	0.139018
524	0.133457
525	0.139018
526	0.136237
527	0.125116
528	0.119555
529	0.122335
530	0.130677
531	0.139018
532	0.119555
533	0.113994
534	0.147359
535	0.111214
536	0.0917516
537	0.125116
538	0.136237
539	0.111214
540	0.116775
541	0.133457
542	0.108434
543	0.141798
544	0.119555
545	0.100093
546	0.133457
547	0.125116
548	0.102873
549	0.100093
550	0.127896
551	0.133457
552	0.105653
553	0.130677
554	0.0889713
555	0.1557
556	0.116775
557	0.122335
558	0.139018
559	0.150139
560	0.130677
561	0.105653
562	0.125116
563	0.122335
564	0.144578
565	0.119555
566	0.108434
567	0.139018
568	0.113994
569	0.119555
570	0.113994
571	0.125116
572	0.119555
573	0.122335
574	0.136237
575	0.136237
576	0.122335
577	0.127896
578	0.164041
579	0.122335
580	0.133457
581	0.122335
582	0.122335
583	0.127896
584	0.122335
585	0.144578
586	0.147359
587	0.116775
588	0.127896
589	0.133457
590	0.100093
591	0.139018
592	0.119555
593	0.113994
594	0.122335
595	0.133457
596	0.122335
597	0.113994
598	0.144578
599	0.136237
600	0.122335
601	0.133457
602	0.127896
603	0.0917516
604	0.130677
605	0.119555
606	0.122335
607	0.139018
608	0.136237
609	0.111214
610	0.147359
611	0.147359
612	0.108434
613	0.0973123
614	0.100093
615	0.141798
616	0.111214
617	0.0889713
618	0.113994
619	0.1557
620	0.119555
621	0.102873
622	0.127896
623	0.0778499
624	0.094532
625	0.127896
626	0.147359
627	0.105653
628	0.122335
629	0.141798
630	0.111214
631	0.130677
632	0.102873
633	0.102873
634	0.125116
635	0.127896
636	0.102873
637	0.0917516
638	0.116775
639	0.125116
640	0.100093
641	0.122335
642	0.113994
643	0.139018
644	0.125116
645	0.125116
646	0.105653
647	0.0889713
648	0.105653
649	0.141798
650	0.116775
651	0.127896
652	0.100093
653	0.130677
654	0.136237
655	0.113994
656	0.127896
657	0.0889713
658	0.116775
659	0.116775
660	0.108434
661	0.119555
662	0.133457
663	0.113994
664	0.122335
665	0.116775
666	0.130677
667	0.139018
668	0.100093
669	0.0889713
670	0.111214
671	0.111214
672	0.127896
673	0.122335
674	0.119555
675	0.122335
676	0.0973123
677	0.152919
678	0.127896
679	0.130677
680	0.105653
681	0.111214
682	0.108434
683	0.102873
684	0.116775
685	0.094532
686	0.130677
687	0.122335
688	0.111214
689	0.0806302
690	0.105653
691	0.113994
692	0.139018
693	0.125116
694	0.111214
695	0.125116
696	0.141798
697	0.139018
698	0.0778499
699	0.127896
700	0.105653
701	0.125116
702	0.136237
703	0.122335
704	0.108434
705	0.133457
706	0.130677
707	0.130677
708	0.113994
709	0.111214
710	0.125116
711	0.111214
712	0.136237
713	0.0889713
714	0.108434
715	0.127896
716	0.108434
717	0.125116
718	0.105653
719	0.122335
720	0.111214
721	0.113994
722	0.133457
723	0.108434
724	0.144578
725	0.113994
726	0.125116
727	0.100093
728	0.147359
729	0.119555
730	0.119555
731	0.113994
732	0.0973123
733	0.119555
734	0.147359
735	0.122335
736	0.139018
737	0.125116
738	0.111214
739	0.116775
740	0.105653
741	0.111214
742	0.122335
743	0.122335
744	0.119555
745	0.116775
746	0.105653
747	0.116775
748	0.125116
749	0.122335
750	0.141798
751	0.133457
752	0.139018
753	0.0889713
754	0.147359
755	0.139018
756	0.119555
757	0.113994
758	0.127896
759	0.136237
760	0.122335
761	0.144578
762	0.116775
763	0.136237
764	0.130677
765	0.116775
766	0.105653
767	0.100093
768	0.136237
769	0.0861909
770	0.116775
771	0.139018
772	0.116775
773	0.102873
774	0.111214
775	0.094532
776	0.108434
777	0.136237
778	0.127896
779	0.113994
780	0.122335
781	0.166821
782	0.125116
783	0.116775
784	0.122335
785	0.125116
786	0.144578
787	0.125116
788	0.127896
789	0.102873
790	0.108434
791	0.125116
792	0.130677
793	0.144578
794	0.125116
795	0.130677
796	0.122335
797	0.116775
798	0.127896
799	0.100093
800	0.105653
801	0.125116
802	0.116775
803	0.0889713
804	0.111214
805	0.119555
806	0.102873
807	0.130677
808	0.102873
809	0.105653
810	0.116775
811	0.111214
812	0.147359
813	0.164041
814	0.108434
815	0.105653
816	0.102873
817	0.119555
818	0.127896
819	0.141798
820	0.0917516
821	0.147359
822	0.119555
823	0.0861909
824	0.152919
825	0.119555
826	0.119555
827	0.130677
828	0.144578
829	0.116775
830	0.116775
831	0.127896
832	0.0889713
833	0.108434
834	0.108434
835	0.150139
836	0.108434
837	0.122335
838	0.116775
839	0.111214
840	0.130677
841	0.119555
842	0.127896
843	0.125116
844	0.125116
845	0.119555
846	0.147359
847	0.0639481
848	0.133457
849	0.130677
850	0.0917516
851	0.108434
852	0.105653
853	0.141798
854	0.113994
855	0.125116
856	0.105653
857	0.127896
858	0.116775
859	0.119555
860	0.113994
861	0.127896
862	0.122335
863	0.147359
864	0.0861909
865	0.141798
866	0.116775
867	0.105653
868	0.133457
869	0.113994
870	0.105653
871	0.133457
872	0.127896
873	0.102873
874	0.136237
875	0.116775
876	0.100093
877	0.125116
878	0.105653
879	0.127896
880	0.113994
881	0.133457
882	0.108434
883	0.136237
884	0.127896
885	0.0834106
886	0.0973123
887	0.105653
888	0.0973123
889	0.094532
890	0.141798
891	0.136237
892	0.108434
893	0.116775
894	0.108434
895	0.133457
896	0.116775
897	0.125116
898	0.130677
899	0.125116
900	0.108434
901	0.144578
902	0.127896
903	0.116775
904	0.111214
905	0.130677
906	0.133457
907	0.119555
908	0.111214
909	0.127896
910	0.113994
911	0.116775
912	0.130677
913	0.144578
914	0.122335
915	0.125116
916	0.0889713
917	0.113994
918	0.152919
919	0.119555
920	0.105653
921	0.105653
922	0.113994
923	0.100093
924	0.133457
925	0.16126
926	0.113994
927	0.113994
928	0.108434
929	0.108434
930	0.122335
931	0.108434
932	0.119555
933	0.141798
934	0.0917516
935	0.108434
936	0.122335
937	0.150139
938	0.0917516
939	0.100093
940	0.108434
941	0.119555
942	0.0889713
943	0.139018
944	0.127896
945	0.111214
946	0.108434
947	0.116775
948	0.113994
949	0.139018
950	0.116775
951	0.094532
952	0.127896
953	0.100093
954	0.116775
955	0.111214
956	0.119555
957	0.119555
958	0.130677
959	0.119555
960	0.0861909
961	0.094532
962	0.119555
963	0.125116
964	0.125116
965	0.122335
966	0.125116
967	0.139018
968	0.122335
969	0.108434
970	0.125116
971	0.119555
972	0.105653
973	0.1557
974	0.113994
975	0.113994
976	0.133457
977	0.127896
978	0.141798
979	0.102873
980	0.119555
981	0.139018
982	0.102873
983	0.0973123
984	0.119555
985	0.111214
986	0.119555
987	0.108434
988	0.122335
989	0.113994
990	0.111214
991	0.113994
992	0.100093
993	0.0973123
994	0.116775
995	0.119555
996	0.152919
997	0.136237
998	0.133457
999	0.0861909
1000	0.116775

## Sheet: Betweennesses (set 2)
Network / Node	1	2	3	4	5	6	7	8	9	10	11	12	13	14	15	16	17	18	19	20	21	22	23	24	25	26	27	28	29	30	31	32	33	34	35	36	37	38	39	40	41	42	43	44	45	46	47	48	49
1	96.6743	117.715	98.2642	43.3371	99.2458	76.2914	29.6882	18.7085	104.249	49.9383	0	194.286	26.7152	117.283	48.4303	93.6523	2.24167	0	12.2595	122.071	10.3396	85.125	35.8496	67.4118	1.68333	123.815	6.95324	250.638	38.5916	36.9289	29.8355	138.386	1.41094	40.9343	98.2807	136.335	48.5106	70.3594	56.1168	37.8329	46.8041	189.777	48.4269	50.0249	148.231	68.2278	64.4706	96.9195	5.04167
2	54.4975	46.3001	83.598	79.8228	48.4558	131.701	56.003	44.8222	55.6661	8.37143	40.1804	209.701	20.3252	32.3028	91.8233	61.1884	186.158	94.6871	102.015	20.5755	0	57.2758	29.0937	15.9001	55.9099	51.9632	116.376	16.5036	64.2659	82.4202	75.4899	67	77.5744	32.8275	79.0546	112.404	70.5828	81.0892	94.1771	54.9236	204.496	137.516	60.7635	18.706	143.064	64.4579	109.381	127.992	19.363
3	72.5256	80.3586	69.7383	0	59.1397	71.0931	52.4621	129.834	59.9618	0	39.3557	83.5176	20.3013	45.8938	105.218	73.3631	214.302	5.16349	66.8027	169.148	9.01024	122.375	101.376	80.7847	125.983	20.381	78.9634	35.9485	207.035	52.2316	3.7625	207.244	80.356	6.30315	52.9378	116.365	50.9067	22.9956	291.416	53.7824	94.6664	5.5205	78.7056	1.61364	66.9309	0	216.303	27.8498	39.8383
4	0	0	0	63.2785	117.193	140.087	44.1103	23.5706	38.4111	20.1723	51.9887	30.3337	42.8868	198.075	0	39.8133	63.0392	40.4034	60.6752	75.0695	54.8356	105.965	142.249	93.8035	48.0002	18.6804	118.186	6.42049	5.10245	343.086	23.0546	16.1212	0	37.1372	68.5487	99.7711	0	23.4814	83.6364	119.81	30.556	119.524	11.3476	55.3417	24.5431	210.965	75.3817	0	102.084
5	124.213	50.86	102.635	10.5961	45.1901	3.03333	37.4747	75.5055	73.5337	140.355	137.509	27.2683	4.8171	11.6084	24.9989	96.3515	53.7536	141.948	136.922	9.83355	54.8291	70.612	57.1104	37.2843	90.0318	16.1028	58.8714	10.1031	8.52839	35.6284	57.9916	179.202	149.26	38.4668	0	63.2695	71.6054	118.412	122.406	49.9527	27.3165	11.2761	168.775	75.7864	28.0306	13.9829	12.7087	64.5652	8.35249
6	21.348	15.7485	88.7944	46.3114	0	0	111.764	24.8675	67.4667	34.0349	25.6956	63.8184	60.4289	26.1548	82.5061	124.999	86.5833	67.7782	0	136.202	38.7902	36.9533	9.81978	99.1892	58.8575	31.2042	152.262	31.3509	84.5975	95.1753	104.831	20.4971	6.39074	6.72755	44.182	1.94635	67	61.8328	78.8826	72.6478	92.3454	9.98071	4.67944	126.536	11.6389	47.9626	23.0709	45.6295	132.903
7	24.8019	41.8317	0	136.83	31.1851	150.018	13.0167	34.3008	23.4515	65.4685	51.9849	65.0598	3.80946	130.433	57.9134	49.2768	0	150.472	18.3975	169.009	109.637	53.8366	12.9508	5.16667	0	110.199	6.74898	17.8157	142.074	66.7667	58.4175	86.018	55.2087	86.4132	127.982	122.115	43.9724	4.72738	158.789	86.9975	73.8255	4.70119	81.5706	141.067	3.94286	261.832	66.1228	75.1719	23.4906
8	62.5941	33.0286	48.6005	12.2933	6.60087	69.9363	66.5029	74.5506	78.2953	18.8585	96.0912	18.2754	15.5205	62.613	109.348	42.2729	115.813	16.4992	12.8867	101.709	48.1653	252.45	50.8259	155.624	17.2836	47.7635	125.771	13.3103	159.471	0	50.406	7.44028	124.516	35.1209	38.8	91.7336	3.50825	132.685	16.4341	32.2604	37.1466	19.3838	38.6456	28.2327	61.8399	15.7048	177.236	110.947	114.969
9	82.4071	39.3518	7.45487	196.953	75.2631	63.5788	128.076	20.8163	35.7886	90.4906	45.6496	108.27	19.7052	82.5838	32.5444	47.4265	37.8292	5.0671	19.6715	6.7171	30.7378	14.2	111.691	0	115.255	84.334	39.2822	87.169	102.481	43.7675	0	69.5744	136.701	163.65	37.6428	70.9637	75.9436	64.975	137.966	56.1262	57.3227	67.9054	163.458	41.41	21.2466	31.0371	116.909	12.1259	28.9849
10	27.1072	16.7786	0	76.9232	18.2001	44.3126	22.154	153.639	119.254	4.38333	66.4441	43.2709	14.2129	220.474	163.879	35.5766	31.2718	97.4408	6.31007	64.4939	60.9535	42.4762	54.0404	59.0094	60.6201	43.2496	137.36	132.478	165.405	12.4499	48.1817	42.6021	58.7519	38.9865	123.747	92.5481	31.7449	78.1017	89.8517	82.7298	35.8791	5.03333	48.4667	95.4847	6.50758	11.9435	0	35.6531	30.7091
11	152.659	34.2588	198.365	152.954	13.0284	26.6649	9.97003	60.204	66.1554	18.2997	3.36667	4.94551	86.7159	122.199	55.446	70.3053	8.14252	138.484	31.3394	0	103.272	84.831	33.3946	188.7	3.42758	95.1673	48.285	284.406	22.2417	0	77.6652	27.03	116.187	96.5578	54.6481	0	64.1132	14.563	26.235	38.7068	7.48579	5.54228	119.014	65.6228	149.341	0	51.8122	14.3799	184.029
12	55.4156	89.1351	35.9362	0	37.4236	52.4243	48.5526	169.031	75.6294	128.222	0	54.654	29.0799	25.4606	264.996	155.047	92.4332	73.7961	116.35	78.9346	76.6833	47.5349	78.9678	37.598	132.708	135.843	137.66	125.639	17.2969	8.98737	28.0803	119.392	61.2329	58.2448	0	118.454	22.1374	20.8192	10.9135	55.0814	41.6256	133.535	51.196	33.7224	44.3282	17.1508	207.623	44.1277	6.8934
13	98.7806	3.80192	146.251	63.1176	72.2756	0	15.357	42.7229	58.527	76.4862	132.181	103.145	17.1994	41.9656	40.8752	21.7922	10.0536	137.665	9.57709	125.01	39.3238	4.28571	24.7276	32.1587	80.3145	98.7823	93.9163	58.6697	9.51667	23.1617	86.2581	120.527	68	44.9871	205.226	138.572	128.816	9.12273	73.4778	45.6317	9.33431	0	60.3968	20.3949	0	0	212.352	119.769	0
14	44.2654	16.9561	12.9369	90.5837	146.613	97.6779	82.0708	105.931	110.153	18.6878	79.7336	48.4951	63.3394	18.0368	61.4116	56.585	142.179	0	70.6821	57.2064	95.8152	12.4873	134.815	68.8577	62.3883	19.6937	22.0695	145.253	137.061	25.8713	7.32848	73.0192	21.211	2.71591	16.1264	76.6189	24.1416	61.9897	0	26.9378	25.5058	61.1551	143.501	48.0825	12.9697	226.742	52.0973	53.0718	84.5728
15	27.0202	0	195.806	153.173	3.07107	43.618	97.4437	75.8758	76.3694	36.5997	60.2915	30.0949	121.986	20.9825	163.968	36.5421	56.9933	32.9248	116.289	101.956	93.2286	10.4572	37.0113	26.0734	74.8567	74.4927	67.3352	61.304	107.146	37.095	0	7.04167	80.7027	41.4879	38.5182	25.4957	8.50491	86.9245	14.2795	38.8633	40.2711	108.59	83.0019	94.5487	29.3041	110.015	117.123	59.036	9.97424
16	51.253	72.7983	181.464	52.8148	40.7125	67.0977	36.9265	29.2591	16.7872	34.8248	25.1864	92.5925	89.4119	75.5274	265.523	86.3116	50.1388	51.5652	34.3176	85.5859	61.5969	117.165	63.4293	23.9996	86.2193	110.388	23.0366	147.008	79.6874	21.1113	139.102	136.784	116.698	151.221	67.0853	105.632	109.751	58.2921	44.4001	0	54.6306	17.3762	90.4793	10.1624	95.3506	120.853	124.361	10.4603	61.1995
17	85.7605	26.7109	94.1278	144.149	0	37.558	153.874	47.8956	52.3426	75.8896	73.9448	59.5509	57.3746	87.9398	84.5658	54.8694	103.384	29.9423	227.82	56.6577	40.3607	26.6163	71.3984	186.124	5.08889	4.325	70.898	4.39563	113.394	17.0493	183.517	21.1253	64.9382	86.8559	44.6625	96.8992	19.9348	125.827	27.4006	41.9395	52.6244	38.1145	64.4604	5.10278	36.147	28.2344	20.6421	11.8582	56.9504
18	8.51664	73.2248	21.689	85.0045	0	11.9944	106.1	0	4.85417	19.1976	104.922	120.517	7.62287	22.5138	64.6225	79.7941	45.3259	27.3257	203.421	131.432	28.293	71.7768	55.2619	183.984	95.2154	102.895	11.2057	60.254	42.6282	55.3701	47.5698	70.5853	39.4566	113.772	191.431	13.9389	0	116.026	61.7584	33.8079	86.8802	0	91.807	158.575	61.0627	95.6963	67.4599	148.586	11.6595
19	29.8502	47.0033	6.64583	15.7781	38.7972	11.919	65.5231	74.4575	177.682	195.411	32.5486	95.8801	156.782	159.891	34.4905	63.0352	3.13308	104.766	44.2817	32.8309	24.7128	50.8897	23.5071	170.988	30.4675	42.1497	14.8899	95.8041	37.9834	99.4167	17.4181	63.8289	20.1583	99.6498	77.8165	197.074	104.716	7.78626	46.5233	141.695	62.6343	102.55	8.34286	178.087	113.659	0	15.0067	20.9212	23.3278
20	107.718	85.1839	160.816	12.9115	102.73	21.4702	123.618	28.6427	24.789	45.7059	26.9719	0	34.7491	4.71905	111.772	25.902	62.384	96.2909	24.0698	5.61908	222.462	17.6319	29.6266	92.3435	111.212	98.5473	81.3673	65.0552	16.2991	3.42619	40.7223	92.631	27.187	79.0141	123.523	92.6889	146.284	341.546	121.331	41.6432	36.8459	6.94369	21.5688	0	127.966	44.0379	22.8555	47.1025	139.612
21	57.2119	77.1831	67.3811	2.55397	112.314	62.7549	18.7157	87.5769	62.0301	68.6914	87.0381	63.6378	73.9574	25.786	75.6075	20.3791	160.738	135.166	51.3588	0	27.3812	89.8985	137.682	47.2356	154.366	22.8344	0	12.7446	24.3503	73.2486	8.47699	212.62	61.5802	77.0839	21.795	113.715	67.5609	30.8085	5.80675	61.9171	0	11.0768	7.88333	95.9088	78.0141	34.2071	5.08521	55.2063	54.7902
22	148.687	55.5037	98.7148	39.9428	7.57897	139.76	62.9602	21.6235	43.8311	14.1765	255.895	145.278	0	7	67.7787	35.2738	138.609	60.2578	57.9859	38.1595	35.9789	109.174	16.571	58.2618	3.02741	77.5418	10.7673	61.0148	56.6336	309.885	86.6353	5.65642	21.7635	115.149	9.53535	33.8746	14.8697	190.899	54.5888	164.31	115.352	26.9666	40.3036	108.074	66.0422	34.4644	174.812	0	43.3112
23	149.46	32.1628	68.7764	233.161	54.6375	236.035	49.1043	0	182.619	189.737	42.6573	35.5161	43.8055	16.8972	22.9708	0	32.1625	56.5805	58.131	149.908	11.0514	14.6155	49.3691	19.7813	120.78	91.4266	77.0899	91.3914	62.1959	21.0336	184.131	185.38	138.42	19.8667	34.1014	88.704	73.6538	57.3696	69.3792	38.2723	100.054	26.7333	10.77	95.7702	68	22.5485	71.6251	39.0301	63.2662
24	74.5572	16.8552	12.4385	0	121.588	0	73.387	120.324	74.2368	92.9433	7.49646	83.1372	180.31	0	195.428	3.80119	5.325	14.5711	191.861	44.3512	47.3383	27.2921	45.1551	70.2892	20.8648	20.7091	50.6208	33.1991	8.28175	167.735	195.95	61.0547	12.0191	121.245	29.621	101.026	86.8266	32.0083	7.42778	34.606	47.412	115.335	13.787	52.3132	17.4389	35.6255	72.951	0	64.4524
25	75.1036	222.81	44.7657	21.2195	23.3563	51.364	7.9421	0	25.5112	0	6.58333	114.919	102.382	90.48	143.062	28.7436	2.78535	135.304	45.6317	81.3414	33.7069	4.45898	151.296	0	36.3694	56.9274	54.8984	95.5765	13.529	246.67	40.064	38.3117	55.4538	121.676	10.4266	70.9574	0	172.846	6.05364	59.6625	30.1755	0	0	150.082	63.4802	41.613	31.1421	38.1981	72.0414
26	73.4152	207.135	101.876	253.691	41.0579	14.75	26.6558	4.80148	13.6095	21.1143	112.685	26.6163	12.8269	54.3996	112.327	49.2012	60.3058	31.8925	64.0913	33.9873	75.7629	48.4418	13.7369	7.97323	85.8193	208.924	12.9	53.2721	63.1547	5.19525	47.2694	73.7582	13.9801	19.2171	95.0702	266.682	30.8035	3.84646	6.97897	52.8956	164.313	10.7086	124.947	15.5266	101.417	53.1099	31.4242	170.474	5.74989
27	154.946	20.8552	35.318	47.6078	10.8496	100.225	14.6779	28.526	24.9855	18.2219	10.1871	81.5695	308.524	18.6652	72.367	82.5054	187.69	13.0667	46.6027	4.37051	131.328	0	117.982	71.3738	109.256	126.382	197.996	20.2535	26.4583	47.8591	31.5647	9.27778	45.2135	52.0888	105.759	95.6868	28.0076	61.8136	156.289	0	11.7183	43.9683	0	8.50952	20.7491	89.2283	6.31468	40.8084	105.942
28	51.2404	33.7613	65.0756	19.0388	86.6378	6.84087	161.639	63.4356	78.1004	117.294	116.722	339.145	34.837	17.012	39.4802	36.9481	35.4383	6.67619	73.95	61.984	41.1318	29.8383	95.3296	92.9811	5.06439	6.16884	0	10.9799	144.887	13.1552	3.58983	25.1688	85.5124	30.1806	35.171	23.5385	26.9468	74.3016	16.7528	27.0016	232.22	142.746	0	31.5332	17.9163	39.101	19.7572	60.08	76.9132
29	8.61289	9.26836	20.4076	54.4605	44.2677	62.9053	34.95	30.9676	87.1433	65.8136	93.8566	75.5408	87.4695	28.3825	151.517	49.3826	0	73.3366	122.419	7.9619	131.519	0	44.159	38.2394	8.30321	42.5859	70.3781	169.521	73.305	95.2379	109.877	166.055	48.2787	114.804	31.5735	92.2537	118.558	52.9622	24.0377	3.39286	139.973	339.628	92.6706	0	22.6641	6.03566	43.4386	70.6142	47.9014
30	29.2986	121.331	106.489	105.863	58.152	6.32531	40.9696	11.5817	9.58718	158.792	12.4643	53.8738	69.8647	41.4225	17.1778	42.0605	15.825	148.461	47.1897	92.0916	29.9218	97.3653	93.0499	77.9491	164.449	79.6617	75.5772	69.7273	112.336	19.1194	12.7934	64.373	96.6352	73.2933	84.9074	32.3548	73.3918	69.4866	12.5659	43.8001	106.359	51.6051	175.618	172.307	6.87669	13.4239	35.8321	114.64	27.2577
31	179.487	21.2908	43.1648	80.667	64.5964	175.406	177.473	35.4336	25.3874	25.1408	102.371	102.904	7.41119	118.636	0	96.8694	205.152	25.8202	52.3721	118.368	63.8306	47.8944	220.123	174.53	32.0946	86.4038	139.665	101.962	30.7083	105.952	31.0878	71.9974	78.0935	91.7439	106.33	23.6856	7.88755	169.572	42.5276	49.7513	84.071	8.49621	8.19524	20.1675	57.1076	24.1634	96.8609	53.115	7.00833
32	11.9879	38.2424	45.1669	47.1055	25.3309	0	32.251	8.34202	133.347	45.9941	47.5743	13.1223	26.9036	87.4615	87.8137	12.2616	110.112	99.756	112.367	140.589	28.921	29.3384	0	39.9464	117.858	64.8608	11.2329	0	171.606	99.8583	69.7425	141.632	74.1728	76.5852	54.5937	24.9028	23.3006	33.2361	97.8798	130.188	51.9063	8.13429	52.0068	9.91133	79.9641	77.4622	36.5876	128.386	16.783
33	114.474	97.1051	45.569	120.805	3.99051	11.5554	37.3942	66.2361	4.04286	3.90568	164.987	74.1886	21.7563	13.1992	34.437	6.05844	62.1399	166.116	37.5358	46.1556	80.4173	222.028	12.8611	135.454	65.765	48.7303	9.86946	51.0182	39.4878	32.8198	53.4985	38.8564	65.5313	75.2919	119.308	0	36.5483	47.2421	146.839	19.1813	53.8308	75.493	54.2659	62.0323	50.4975	35.5981	69.3228	38.181	50.9941
34	56.5891	134.547	6.70173	6.41905	48.797	19.8194	28.0162	79.3139	313.257	8.29427	146.156	61.8108	24.6521	102.011	25.4177	95.4159	52.777	98.5403	124.922	210.83	49.1989	0	97.3772	50.2807	55.427	82.9062	14.1668	126.513	55.9873	80.0108	71.2925	68.9579	102.973	25.9496	33.6673	16.3651	16.733	58.9934	35.3514	41.6805	80.8514	34.7419	113.249	0	155.155	124.263	67.8032	0	31.4644
35	31.8795	158.392	43.8301	4.66035	84.1671	143.807	40.8426	6.1794	64.4078	9.43026	9.05852	71.7252	103.358	17.9056	127.837	35.0257	22.8556	50.4672	4.53294	71.56	28.9231	16.6148	199.664	33.7141	249.948	97.2117	45.9548	6.3	92.909	93.3408	81.0758	143.666	22.3777	3.79167	31.6351	11.749	57.2074	81.2883	75.0145	64.7285	69.079	102.821	62.7702	0	63.3455	10.8978	45.5934	3.48027	61.174
36	37.0952	15.3699	68.5925	10.897	59.3703	39.069	24.7234	28.9027	7.67395	73.4087	46.6192	69.342	36.5072	25.5655	21.3403	112.634	0	6.76387	127.625	20.1629	134.286	190.24	57.577	24.9833	43.752	15.0201	249.14	43.3016	0	110.187	56.3185	20.2857	59.1736	5.97619	154.034	19.3084	72.1358	48.2667	43.9408	144.7	198.346	142.401	2.6619	92.5153	108.268	23.2494	172.8	5.74885	0
37	79.4748	5.42619	0	154.413	0	186.087	235.069	136.148	26.8005	74.4706	113.135	27.3004	55.2646	120.654	65.5281	22.5567	47.1038	19.9921	227.676	61.7243	60.4092	12.1603	106.386	21.9556	28.9144	55.9518	122.134	72.9787	142.074	55.7497	17.5651	23.5806	119.773	26.7434	145.983	46.7616	97.1043	85.8366	2.87681	13.7518	54.4923	7.925	82.0313	27.3272	76.864	44.1356	29.2437	134.827	0
38	60.9999	103.858	31.3244	17.4476	19.0726	158.955	39.5877	108.1	23.111	86.6711	12.2922	98.0255	0	99.723	34.845	35.4083	16.5078	0	14.5838	113.598	30.452	203.436	8.24448	134.688	65.1132	41.0005	47.7655	66.2369	69.8884	23.7756	78.516	22.958	17.8461	106.757	40.8596	7.16228	100.027	31.1882	20.0952	49.4067	93.5418	26.7608	0	68.3429	64.161	15.839	64.8309	28.3505	192.017
39	201.971	47.6892	118.855	178.987	122.623	20.1668	90.8935	61.5295	19.8805	35.7431	0	45.6413	132.407	39.4913	177.097	3.06429	63.8898	37.3917	94.8853	80.838	62.5613	88.1629	35.9737	12.4889	99.0442	80.8523	90.0564	77.7973	58.3481	25.8796	72.9281	21.7539	24.2615	0	31.7818	142.593	53.8009	59.5107	29.0209	137.683	59.6756	68.6351	21.8262	54.2461	10.7774	10.0983	79.7602	17.3259	124.728
40	8.46831	5.7267	50.8068	144.956	12.0712	60.8914	104.342	129.951	29.1256	249.048	48.7962	83.4223	6.37619	67.5752	22.2673	26.1973	4.16667	80.6874	136.398	24.6405	319.066	5.0873	51.4973	42.6294	49.6896	25.1543	129.088	19.029	53.2081	34.3294	54.4697	34.4674	9.18333	43.5746	73.1926	40.4325	69.8514	26.5605	26.8739	23.3918	145.636	86.4826	26.9703	13.8178	75.8006	79.296	41.8394	0	74.5853
41	40.2074	27.0955	140.877	72.201	17.6298	17.6583	81.0706	28.7253	11.5462	153.168	22.6321	221.385	210	34.2816	411.02	68.2962	235.014	55.1564	23.2512	90.0081	2.51786	0	104.588	5.22222	0	41.6864	11.3817	50.3096	182.763	150.872	14.1234	49.4727	106.985	34.8229	111.913	68	113.197	41.772	101.091	47.7979	57.0182	99.9499	84.7117	0	78.8772	0.710256	0	62.2713	17.9644
42	25.398	107.962	37.5444	69.5051	170.248	0	25.296	31.7274	24.2661	25.962	15.2249	22.3496	50.9402	41.9529	75.599	57.9352	11.8583	15.7002	76.8985	22.7881	114.222	172.669	32.9814	59.0919	10.8416	51.3071	35.8056	1.95758	124.398	190.115	81.0144	60.8874	13.1696	77.6037	0	40.4103	39.0412	43.1309	28.0133	0	44.3058	10.5881	59.5064	69.75	214.921	17.459	65.132	42.3438	20.3842
43	104.551	116.211	23.7663	15.6837	16.4385	0	131.146	161.389	116.937	12.346	20.3796	209.485	77.7707	38.8143	77.2044	174.432	45.979	53.0195	56.1633	99.4835	64.8472	45.3082	157.743	83.9581	53.9203	23.7458	18.3936	74.8568	38.7293	40.0761	31.6013	46.4855	0	0	64.8883	0	171.065	46.3859	28.566	28.7727	8.26193	95.1946	29.6982	92.7544	84.8988	21.9373	0	39.8282	53.0214
44	86.0638	24.3733	67.1383	84.8974	122.758	0	160.112	45.7446	128.23	101.308	14.6677	102.502	187.943	162.491	162.909	248.031	54.794	0	45.1163	21.6279	119.083	23.0708	49.953	19.6576	17.3728	48.945	18.879	4.09571	120.466	9.55278	56.915	3.75958	28.083	55.9547	72.5999	54.0361	46.5805	20.4637	58.4436	79.9482	6.12619	14.2861	105.391	72.7665	73.4201	14.3774	52.9386	25.8949	60.5785
45	90.1381	3.36978	35.88	29.5919	38.7223	126.38	5.79286	36.7971	86.0033	0	26.1081	29.4055	81.7549	0	58.6965	55.8139	75.2001	107.948	19.0958	5.09048	3.58356	64.9813	45.9999	40.1193	124.591	23.3948	9.25305	98.9142	14.3779	46.1678	70.4447	196.478	125.111	40.6883	104.526	26.9733	69.9654	76.3884	14.2333	85.2839	57.6922	10.9023	167.643	121.309	54.6635	11.6852	0	61.9955	104.465
46	82.3788	98.7192	0	93.3201	1.65169	102.297	7.76096	14.9104	8.85238	22.7215	12.0809	21.5765	37.2924	80.1281	34.0101	57.901	162.47	0	62.6846	41.3177	20.261	5.88737	6.08173	137.742	8.81786	173.117	101.417	149.482	76.4159	36.4694	0	16.6561	97.9985	139.908	92.7762	16.1041	109.678	17.7124	85.6818	35.5789	86.758	31.948	126.906	30.0184	141.82	212.803	49.9678	60.1297	41.0539
47	70.7644	157.166	5.24802	0	51.618	39.6036	169.275	180.731	65.4644	32.2781	99.8993	259.762	10.6313	180.454	131.526	24.0093	6.30996	19.7579	42.3059	103.705	0	144.105	6.47083	106.452	17.3591	78.4979	66.7575	41.6933	68	50.2487	35.1935	42.3449	29.9437	44.844	47.9924	68.7834	44.3173	7.3462	17.4409	93.8685	32.0428	36.0537	38.9604	5.84675	43.6154	150.375	226.096	89.4121	31.3683
48	50.9283	34.3266	66.8353	3.97319	7.20771	2.81513	85.3741	123.678	134.928	10.3909	119.559	51.5721	3.5	93.9454	72.4729	15.7017	59.4307	59.7306	2.97024	9.4543	133.377	161.77	38.0276	75.6296	67.3084	6.12687	67.9902	71.8566	49.7364	49.4341	9.65561	85.8616	43.4363	31.2321	110.941	114.007	200.534	8.01513	34.3202	156.825	140.817	28.1449	34.3673	142.667	59.7334	91.8146	31.02	106.344	45.4003
49	9.00397	5.90833	9.56753	123.316	36.6045	52.1436	3.53716	24.8754	13.7665	53.4262	55.815	23.5776	9.84878	47.1075	132.336	28.5069	143.07	37.102	99.1308	22.179	119.863	54.9556	112.071	24.7358	12.6659	146.267	235.647	56.1529	112.632	48.2575	92.7336	132.311	183.625	101.25	48.2123	35.4635	78.2799	40.3597	14.2734	19.1079	17.3256	14.6954	41.6011	149.617	5.51332	20.6872	79.0273	118.047	146.197
50	84.9917	91.4712	109.353	35.4234	73.5974	39.7793	40.8251	0	96.6335	101.775	3.56667	147.055	89.0735	4.54762	26.951	56.5316	117.366	75.3051	33.2094	41.5009	99.3426	47.3804	99.1108	51.7865	102.848	11.7838	214.49	11.939	61.4708	43.1035	149.237	181.627	27.4696	0	151.798	9.72855	26.0759	209.382	60.7798	53.2034	14.2474	67.1153	6.83954	112.654	243.311	83.9132	49.22	17.5491	141.943
51	133.985	0	22.146	17.4592	72.5623	256.016	0	17.2268	31.2429	68.9514	148.029	0	51.2958	57.6939	126.885	68	18.2396	131.87	135.746	5.10917	12.8623	12.3894	38.7015	83.0354	21.5492	87.3338	12.9937	9.3123	0	94.8054	11.4018	35.095	0	139.094	56.4727	48.7086	13.1625	102.191	123.493	10.0652	23.6254	35.9309	75.0256	10.8402	89.1191	106.04	15.4111	0	143.527
52	66.6442	181.237	8.29563	9.65913	71.8078	15.8936	191.957	0	71.3531	38.9117	27.9774	200.562	13.7463	151.304	146.942	7.27222	14.0095	88.1796	41.7935	0	89.3815	50.7625	73.3995	17.5953	114.206	169.85	59.5687	6.86111	98.973	48.4642	143.526	54.335	19.2775	0	47.7024	33.254	11.2141	46.211	302.399	8.43773	17.6266	6.6881	106.44	29.7345	43.6273	26.2281	133.552	36.0502	66.4124
53	86.7788	230.399	29.2282	77.2152	113.099	17.1331	126.336	82.1388	219.905	152.339	57.1377	95.1531	42.7133	30.3449	5.17424	73.5859	18.6592	20.2289	0	158.557	4.50932	164.978	79.1274	3.77889	19.3631	7.70635	151.258	29.1558	78.9944	126.324	69.9791	88.2277	91.2952	4.66667	29.9881	101.659	0	44.1152	79.9996	63.1754	52.871	93.9991	20.1978	26.728	64.3759	47.6073	16.5596	55.344	7.92619
54	30.1656	50.3659	47.7885	9.8421	30.385	122.359	182.563	227.648	27.1635	77.5638	63.8843	60.0633	157.94	61.7218	67.9213	7.33968	44.0915	82.6135	74.6317	26.6637	92.167	47.2166	29.7874	67.1928	32.7847	13.3414	47.8836	65.824	6.73853	37.305	0	61.1453	14.9665	118.797	108.978	75.5776	67.7688	28.2122	3.71993	125.711	26.6742	144.749	103.285	79.0952	6.4812	30.8033	101.436	10.8893	27.4392
55	11.3183	80.854	16.0394	52.8229	18.9753	0	73.8557	93.578	91.4589	49.6775	136.427	99.1541	1.18189	20.5295	269.089	26.1822	156.113	148.056	54.2119	11.3896	20.0179	70.4354	65.6629	14.2168	0	6.08175	174.155	145.591	29.2963	17.7627	18.8264	63.8619	85.8882	68.1197	11.3004	11.5251	196.853	13.5251	15.7023	55.3471	6.44561	42.4594	144.123	66.1906	30.8801	7.77028	74.013	7.61071	0
56	19.6357	173.897	57.7868	63.1824	53.279	2.41991	0	0	54.3192	64.3764	158.17	17.5849	60.0219	95.3661	55.6465	9.54444	171.244	17.5638	37.3988	0	54.8995	241.613	20.726	215.473	114.455	7.72806	192.947	32.7471	50.1943	151.828	137.818	0	196.059	70.6306	8.88344	88.8042	44.1026	95.0976	105.217	3.40202	57.2452	0	169.89	8.15649	73.3138	38.1473	32.6829	86.0976	137.155
57	43.5892	58.5208	103.843	60.9225	40.1958	93.6084	120.568	200.417	80.6857	174.559	145.841	130.85	79.2885	0	131.133	82.8431	40.699	47.2148	53.525	16.2015	79.7767	12.9282	67.6441	28.9872	59.0271	73.0753	52.8714	78.6022	80.8521	48.6032	78.4945	11.4119	93.2933	51.6939	87.6919	93.7097	113.64	129.575	45.2517	47.7784	17.2772	52.6264	57.3641	96.385	7.79286	13.5306	81.4607	146.118	50.0266
58	94.5351	0	131.032	92.4115	93.1565	110.759	41.2477	15.4848	0	143.1	103.758	27.2839	21.6155	27.5156	196.814	48.9225	128.251	6.92381	168.37	125.617	18.8788	107.801	39.3488	24.8171	27.4615	107.623	1.4373	50.4785	80.6778	111.762	15.0227	107.107	36.2435	91.9701	0	77.1809	156.177	74.7477	34.7323	1.875	187.715	56.8231	20.1433	117.427	80.8266	44.9237	35.7125	72.2191	5.51335
59	135.902	64.8358	20.6258	0	82.3745	99.3254	185.608	3.89731	16.5248	41.5923	92.5462	60.3402	68.7619	28.4793	39.2009	3.05708	123.956	65.4413	205.495	79.7952	50.128	40.0681	54.9052	63.8348	14.8892	25.3919	22.3351	97.8806	103.384	50.1045	4.20937	42.0453	67.7159	11.7375	145.501	70.82	69.2015	0	21.066	63.1077	20.9017	51.906	39.7925	67.1963	0	126.818	0	20.2698	46.2794
60	22.4683	76.0888	0	100.068	0	54.9501	46.0165	16.8851	58.3314	46.2188	0	224.863	30.4612	58.9523	50.7444	47.0501	47.2858	22.8473	66.4413	111.535	99.6247	103.287	17.6785	45.2119	37.2324	85.7842	146.391	11.6814	62.5241	91.0442	33.6122	10.8857	179.621	30.6786	23.7522	17.7147	87.5801	58.2229	0	12.6603	96.2532	173.727	17.0265	68.2483	18.7603	17.8121	99.8253	114.641	79.294
61	48.7608	54.354	202.201	58.4123	49.8974	35.7662	115.682	33.8891	53.187	148.568	39.5266	150.264	77.0517	44.8496	38.2428	13.8449	95.0914	14.2683	78.2285	7.79167	97.2368	6.56872	79.4555	151.681	31.9667	0	26.1167	85.3393	16.1632	74.1858	103.919	21.0739	306.564	13.2476	20.2666	14.3865	79.3878	96.6294	20.8492	161.084	72.6196	111.733	39.901	12.6521	26.3648	60.6278	63.0031	59.2909	37.9703
62	85.1652	0	5.35119	67.922	93.9633	8.11432	30.4548	153.856	69.5087	28.8869	55.5132	30.4756	15.6038	57.5932	7.54835	45.4199	19.8689	12.8396	66.7996	155.613	0	233.299	76.282	102.494	77.7217	10.3875	17.7595	1.75117	0	27.5639	0	182.02	0	103.921	0	118.289	50.4672	27.5477	224.493	58.4135	165.79	96.4763	96.3364	22.8699	116.401	59.3091	15.4742	94.2725	87.5571
63	92.3128	68.0268	46.3002	10.4504	255.855	34.416	54.587	64.9161	61.1663	70.8209	16.4657	61.4021	10.5485	106.116	12.4166	33.6424	81.7746	51.7652	98.8929	3.45411	70.1778	32.1285	75.3911	44.7249	33.4702	19.4037	156.791	160.322	62.5009	104.238	99.9025	114.267	60.5581	54.8131	72.206	76.8122	115.833	99.0026	173.243	23.4228	108.628	0	48.2894	164.864	0	59.134	9.91418	337.257	104.496
64	0	32.3614	10.8794	121.886	20.0931	67.063	7.69787	127.538	127.804	26.6223	51.9832	12.2039	101.901	16.4386	25.2834	82.0534	60.624	42.3734	20.5913	59.6694	63.7947	66	58.3567	77.9669	214.652	35.8128	26.2663	22.8585	26.6566	262.328	36.9137	22.1988	25.8792	6.91667	91.9141	36.0927	4.75309	94.0429	170.211	104.856	107.515	6.08542	14.0905	29.8613	23.4864	38.3479	20.492	53.059	11.7698
65	37.3789	156.587	64.3984	32.0787	79.1698	77.5221	31.3801	4.26296	94.9616	15.5715	67.5036	60.7968	112.119	0	26.7841	15.3687	31.343	101.312	104.234	28.6375	153.683	77.4193	55.2744	93.1478	202.352	16.682	10.9997	127.901	19.7438	55.7153	470.994	122.744	16.3434	35.1036	83.1616	122.301	233.671	0	4.19272	8.75952	71.5027	133.014	37.2706	42.5955	284.254	0	51.7646	81.2564	15.1833
66	10.5048	8.31887	6.41271	151.066	66.8064	48.6825	143.21	27.6526	68	82.9051	31.5443	144.383	273.981	0	9.86422	84.3644	115.95	44.7363	13.9451	16.8434	10.9811	26.7902	163.803	138.101	127.799	37.5013	0	81.2951	5.81466	18.9585	26.2735	53.0823	23.1531	104.419	96.0441	26.1013	63.344	129.515	52.8802	26.4368	47.0273	62.6856	0	169.852	15.2859	155.986	82.845	39.0068	8.6371
67	115.339	90.9954	8.32063	67	18.3443	112.9	177.05	71.3838	122.666	51.9154	33.484	83.8572	33.3437	34.3565	0	42.5464	14.0611	35.7937	87.2987	7.35549	86.1886	125.84	317.652	41.1919	10.3063	33.5828	65.3449	134.923	56.2212	30.7151	44.5226	55.5214	4.41905	57.5621	83.6966	8.58003	110.971	51.3594	52.7637	48.7879	10.7357	5.87008	0	34.5457	84.2444	137.523	80.9783	81.7759	142.023
68	203.176	54.2616	55.8445	67.7479	6.77619	120.16	0	55.2242	0	42.5921	93.5366	22.1909	168.904	80.9585	41.0731	132.338	49.9652	59.7218	109.808	31.9495	94.409	68.9595	114.718	152.143	143.933	116.227	97.5862	130.118	113.199	24.154	94.717	54.3717	47.2378	4.13781	57.6697	64.5044	22.2394	44.9983	33.981	9.22504	77.1066	19.8703	34.5263	0	33.452	11.8338	157.311	5.49121	41.3223
69	49.4902	36.2782	126.925	48.8708	26.5188	191.856	0	30.2649	46.4333	0	61.8451	5.02381	33.7993	0	22.0448	0	16.1595	59.825	27.8733	171.003	8.89735	104.943	45.4842	172.291	147.16	61.5467	187.305	23.8348	34.3579	144.488	45.913	48.703	24.6905	105.416	22.9557	5.86337	2.65253	19.3794	44.5448	74.1374	109.591	180.759	225.599	33.0986	159.49	138.698	0	49.2393	61.1823
70	64.0557	57.406	8.40952	149.676	90.1228	41.9803	40.6146	138.883	52.952	9.35067	121.904	174.159	5.4	23.8757	54.0552	139.363	84.3149	49.8165	125.146	149.241	40.5829	13.6417	195.626	42.2546	144.812	1.63172	86.8714	35.1554	0	111.029	32.6695	13.1171	11.7873	3.85281	66.2588	67.9566	63.6417	14.7758	109.76	122.005	75.4653	161.431	38.0833	6.21591	2.52619	41.379	36.6183	20.4821	75.9992
71	44.9849	17.3774	83.0071	4.75	0	76.173	126.672	22.3577	11.1819	55.9807	0	7.38333	2.88718	34.9769	53.1582	20.5363	401.263	150.426	18.8913	39.8079	57.4699	11.3611	30.1798	9.74885	70.0028	34.419	102.331	86.2386	169.117	125.56	63.4854	41.192	375.699	32.3206	18.4891	30.9256	15.4713	77.8183	30.7565	24.6606	79.6131	0	9.46667	56.3392	78.6766	9.95833	7.26178	19.9235	24.9392
72	8.48559	57.777	11.9738	111.843	134.555	36.7846	22.8008	54.4936	83.3542	72.5441	126.595	117.537	120.324	132.877	8.48532	58.3628	181.203	140.338	35.9945	80.6886	250.263	53.9211	31.904	47.9308	67.3915	44.3906	27.7922	44.6643	69.7411	11.5782	117.32	61.6156	67.3823	57.4457	89.6909	59.7371	50.3802	29.8667	19.0128	75.1441	134.977	72.6426	54.3766	40.6337	91.4532	122.005	31.1936	40.9113	56.6365
73	0	54.2611	73.1798	256.641	96.0873	162.91	95.0352	229.862	83.3754	95.1624	128.859	14.8323	53.1293	46.0424	28.2349	20.9146	8.82582	25.1067	10.9135	32.4598	16.7393	34.397	42.4583	151.412	54.6361	0	22.4385	49.5503	116.414	93.1424	3.1119	68.3844	10.3495	77.8658	134.644	56.2363	130.846	41.0118	45.6923	81.2197	103.124	56.692	117.187	12.1779	34.8301	87.2775	72.6375	67.837	290.1
74	197.417	3.08333	85.2316	75.4033	75.688	15.6305	58.2224	19.0319	15.7909	16.1442	6.76111	85.2158	90.3864	44.5811	55.4788	7.65238	114.316	12.3854	148.036	64.7367	65.684	93.0217	21.1727	64.2276	88.3569	132.828	73.4899	56.0158	40.2456	113.468	37.7083	112.771	198.786	3.10783	69.3323	227.906	51.5231	0	89.4128	77.84	68.2748	73.4101	20.5929	77.2838	80.5481	6.06508	63.7242	19.7579	133.997
75	49.2029	30.9496	8.47229	41.679	36.8943	70.7507	83.6329	35.776	126.352	100.27	63.0226	168.286	118.168	89.1502	25.3972	156.762	47.564	89.1447	310.761	0	13.0244	7.63066	65.6167	20.7099	127.608	69.8048	128.588	17.2736	70.9072	57.2811	55.2712	36.8506	8.69789	151.869	71.8391	22.7743	47.6111	62.3061	25.8306	185.693	97.2038	10.2016	114.862	129.063	93.9286	129.422	71.9761	80.0871	5.80036
76	16.8236	98.2304	0	4.83333	5.30226	24.9328	94.9943	34.2395	120.709	105.709	42.786	0	29.2401	52.9654	56.9941	107.908	43.393	0	154.943	0	89.0448	0	67.2561	27.7962	58.9122	67.6274	22.4358	13.0638	28.81	23.2076	93.1376	26.6045	35.9312	118.868	29.8039	146.999	4.70635	89.0923	246.929	284.265	110.101	25.4619	41.8068	44.8821	10.3315	23.0255	9.31429	23.3972	23.8826
77	13.2321	180.986	10.3979	0	0	26.434	29.3076	91.7025	176.114	67.9702	33.8582	16.595	109.056	11.0401	120.423	63.1121	16.7443	2.85	42.1094	42.3302	14.5056	0	220.426	153.269	93.5105	96.1637	134.229	2.02051	96.2044	102.307	106.224	6.31823	16.1425	0	106.788	43.9083	16.9882	210.201	56.5036	84.3043	90.3473	21.5486	244.705	4.12785	11.9547	31.0177	88.021	18.7917	34.3413
78	37.9525	123.381	60.5971	31.5214	84.5547	42.3839	10.9773	86.6944	138.991	219.176	12.2467	50.2956	73.3865	13.4531	158.377	77.1646	283.454	72.9207	102.779	30.2394	48.4824	125.387	49.9801	67.6954	70.8438	8.97857	62.682	45.0166	60.7566	79.7004	13.1334	10.7341	31.1702	15.6841	21.4926	125.312	46.1969	130.806	56.3547	145.124	33.3357	49.4528	177.092	44.877	89.9822	61.3603	50.6149	23.829	90.7928
79	233.231	110.071	33.3561	166.633	113.369	3.89167	107.291	17.4815	99.7311	43.8213	34.0506	50.0719	206.06	38.9208	33.1864	0	0	39.7093	43.986	5.36313	146.27	97.9805	129.061	37.2654	2.65397	135.534	72.7692	12.0421	105.516	82.2114	258.297	154.62	29.5456	73.0914	22.0555	51.809	119.864	37.9389	0	8.03496	82.9493	28.9592	2.72157	121.559	95.8485	7.65278	4.92777	201.735	4.76956
80	74.0837	28.8586	54.6795	232.508	25.5627	52.1594	0	147.465	40.066	53.4885	126.228	39.8304	24.5663	79.2771	8.87693	235.081	126.748	34.5313	16.6401	63.7843	76.7014	97.5274	157.502	51.2774	5.16071	27.4057	12.7495	43.323	47.8704	72.9945	5.49286	54.1626	51.0906	53.5883	115.734	87.7615	100.19	29.2168	21.9335	24.6123	64.8527	49.3579	11.0578	37.7057	45.7208	15.5885	106.969	4.61071	12.9153
81	9.60019	43.8152	77.946	77.0762	50.8921	0	120.89	54.9566	55.7661	0	2.45952	47.1349	39.1126	197.525	70.0707	155.54	75.2542	19.7958	35.7284	11.9655	37.1217	41.8143	264.463	116.012	15.4988	163.277	0	4.28023	43.5205	77.261	65.088	106.16	71.7925	16.0924	70.5516	70.1342	129.237	28.4872	45.0403	38.8387	4.65833	44.1674	74.8933	29.0992	34.0459	87.5295	88.3939	78.9349	52.4421
82	98.5461	28.6761	220.958	15.961	37.0057	83.4366	39.8964	44.4756	51.736	0	47.7736	17.4271	33.7646	84.6642	189.238	27.7852	21.1618	34.1955	1.66667	150.987	83.9799	49.2787	85.6996	120.281	64.6623	0	120.611	33.693	46.8135	60.6774	19.3155	27.0699	0	51.7222	125.589	144.005	0	48.685	17.8983	83.5452	15.7074	11.5064	119.593	263.268	42.0167	67.3004	31.1222	29.7501	0
83	57.104	106.195	132.379	205.943	34.9003	11.029	188.559	2.64597	65.8948	26.7005	71.8638	130.425	111.498	105.569	33.7376	3.30833	120.402	9.07622	15.3722	9.60846	11.4163	96.0515	8.65879	84.9096	89.4599	63.0995	76.6373	88.4322	26.3342	133.392	247.792	81.597	76.725	12.0512	20.4579	107.902	66.3291	146.032	132.107	6.25714	142.733	26.8253	82.7457	42.2078	22.284	32.3636	130.068	37.7637	0
84	27.8559	36.547	8.94702	38.0594	26.6766	43.7995	29.6164	106.496	0	236.17	415.279	11.5494	95.8124	35.659	0	69.8803	154.963	51.0674	137.196	48.3908	66.1611	27.5379	7.46753	23.2387	68.296	39.3801	44.5179	45.5396	60.975	109.91	162.715	44.1311	0	28.532	61.7964	43.3062	6.05	34.2078	32.8092	62.0192	64.8208	0	97.0344	98.7672	114.728	124.784	88.0462	25.5192	8.56346
85	85.9853	32.7808	12.5179	70.2899	8.53582	26.4131	124.436	37.2744	20.3554	86.9905	99.1202	37.8621	0	110.287	141.218	30.5591	25.2018	131.565	0	14.0802	109.235	71.0645	55.6273	75.4698	66.2014	145.358	110.753	89.2494	126.044	13.4762	1.11111	60.2438	130.115	0	92.2478	14.5718	5.84627	14.3488	0	101.508	0	38.6741	42.6586	124.743	146.198	102.534	0	166.47	143
86	99.8586	59.2584	40.699	54.3627	4.25952	21.5124	28.1455	26.2625	128.896	61.8937	66	292.318	0	60.013	20.9407	84.7199	50.2023	219.552	0	29.8292	57.317	31.3527	55.3273	34.4377	27.4399	45.6703	5.26551	37.7138	7.94617	22.9852	86.2929	41.4374	3.23571	141.757	15.7948	83.8392	0	0	76.7747	0	238.896	371.113	191.502	130.831	52.7969	10.4132	113.701	11.37	86.6045
87	56.9144	143.449	63.036	92.9326	144.987	32.5778	0	5.13773	234.477	28.4477	23.1017	7.1869	0	20.0855	91.3704	74.4435	3.23645	50.6065	95.6315	115.388	157.667	55.2197	36.7139	3.11293	8.50952	61.1245	157.413	15.3886	45.2234	50.6853	81.3834	58.7114	24.7263	71.9255	214.484	33.7524	18.2419	169.748	49.8446	0	53.8362	136.362	153.58	25.7589	90.8104	151.946	51.9748	163.336	62.6099
88	73.2446	67.7932	10.2095	9.62543	73.2606	16.1876	3.87113	157.308	126.509	30.7419	52.5541	64.467	6.85238	86.1621	34.3075	136.056	51.2431	167.946	35.2182	11.7576	112.205	299.111	60.9847	13.3424	129.514	92.9492	49.6387	179.753	69.4604	53.7126	2.66667	31.0953	45.639	102.343	48.9426	30.9084	0	121.835	81.6582	46.0238	53.4917	73.9737	7.642	58.7084	26.4948	86.1069	0	75.6111	18.3524
89	17.5205	135.257	92.3701	94.4905	93.9986	131.088	20.0596	16.8684	0	20.1933	30.4822	53.5055	7.86657	85.9869	13.5644	44.3318	0	31.3668	252.858	113.218	75.3973	29.6314	102.134	18.2307	109.85	85.7034	84.2289	270.003	65.5987	168.126	7.63341	29.077	63.4033	37.6644	59.4912	128.407	78.9382	163.094	17.2109	101.04	63.54	53.2817	7.76154	114.686	37.8333	9.67864	107.206	15.3815	2.93631
90	22.4985	154.134	128.924	59.0297	45.382	25.0348	75.4115	51.772	29.1374	49.7604	98.2399	177.936	142.535	48.7675	19.6478	43.5728	5.04164	52.3577	4.79324	149.056	56.6431	31.8572	61.1623	131.741	172.013	127.81	41.3187	14.0687	270.961	4.05245	32.851	78.1626	76.4728	5.27692	104.914	4.35651	0	17.9747	229.876	27.8777	16.269	116.383	11.8229	131.136	57.3243	92.723	17.174	12.1087	43.6944
91	105.864	7.13869	77.0544	0	19.5749	181.924	143.357	44.3099	61.6353	2.15476	67.6966	55.8595	46.4101	0	54.9379	27.8301	87.7809	24.8903	118.543	26.9137	19.7628	156.733	45.8829	42.3661	69.3723	45.6093	135.69	76.1617	7.59484	114.512	74.6368	124.698	48.5134	165.628	136.882	154.281	26.9418	24.2387	74.1501	42.9903	56.0789	32.1888	10.7857	6.55556	30.8841	70.037	28.807	16.4218	16.3595
92	93.3799	181.438	102.908	30.614	179.227	0	201.631	23.6697	113.084	25.8763	11.4579	33.1465	25.9467	90.8094	9.08509	54.2581	6.19147	71.959	109.908	101.253	125.072	20.9601	0	22.2575	82.151	145.468	0	6.52613	125.823	70.5248	48.1917	135.434	109.967	51.0442	51.252	163.316	28.2447	23.9965	174.056	137.633	251.082	140.163	94.8005	8.55	24.9734	0	82.688	54.6642	26.7829
93	22.1781	99.0512	82.4395	20.1507	17.6873	101.416	7.17857	166.926	85.2579	39.0587	185.523	43.1195	0	159.392	17.4611	49.0323	88.9132	77.6597	60.7291	131.624	48.1505	68.6358	168.894	65.5737	52.8829	72.9919	6.59167	20.1703	57.756	11.803	6.47548	37.4645	21.3351	116.629	93.3531	10.1008	72.5007	37.6986	18.917	28.8276	8.94524	62.6614	18.4979	127.959	139.429	44.557	163.13	147.653	174.822
94	48.273	0	14.2011	67.4137	74.5295	75.3213	8.94829	67.9467	133.275	203.399	65.6446	113.43	3.74444	176.602	77.7462	80.4408	67.6774	43.8852	42.4679	50.3957	193.258	84.6101	48.6033	91.5445	137.249	48.6585	26.4766	220.217	187.143	33.5381	39.7551	86.3714	129.615	44.6365	6.38178	41.8756	40.3549	28.4366	131.598	30.9831	73.5292	6.26187	87.8648	102.342	155.88	12.5584	0	32.134	58.5117
95	67.9753	142.79	155.003	138.444	108.158	22.4213	105.887	15.4706	7.06429	38.1143	25.9848	0	64.6041	21.1339	7.43878	6.94134	122.584	0	0	24.7724	71.9172	72.292	30.0134	47.012	77.6912	64.8187	46.5227	66.3709	64.5968	116.704	40.2338	36.3838	154.555	44.7883	102.305	28.741	52.6626	109.43	69.6807	48.3535	46.9697	145.519	92.9925	24.6447	100.301	34.1831	81.836	19.8764	44.4375
96	12.4684	7.51216	135.909	49.5265	62.2589	220.517	84.5019	69.2959	76.4653	46.4666	50.9528	52.9159	18.6079	66.1658	76.6296	38.8011	0	16.2727	97.9951	1.43333	9.72381	16.6869	162.673	17.7056	17.0531	61.2362	3.61481	9.74622	44.0542	82.3673	7.25162	62.9265	0	0	48.1154	211.738	191.012	14.9283	121.159	97.3356	74.3206	23.9863	24.7162	146.843	28.5143	39.4465	38.5662	7.88571	16.6344
97	119.628	71.3533	52.3737	27.2396	7.40034	38.0627	129.975	75.483	29.5582	163.832	67	23.5473	119.573	25.9133	96.1717	43.2879	115.46	102.934	219.113	56.7392	35.2889	70.0578	120.334	38.4163	68.8465	44.7326	176.25	18.6299	31.1181	35.429	73.6338	182.284	10.0783	0	129.167	81.2347	108.913	79.1095	5.53333	70.0837	43.538	59.2706	54.6594	14.9218	83.0739	152.045	135.879	18.3921	154.992
98	1.38645	16.2442	1.92778	0	5.79325	0	185.824	43.9285	191.097	0	180.567	0	72.9463	92.8145	29.04	96.0365	129.253	102.591	68.5256	47.6624	4.26026	69.7568	83.5216	41.3375	52.5007	0	73.196	256.467	8.57222	28.3375	10.0716	10.6439	20.8702	114.906	5.71876	17.8857	111.072	67.645	36.123	67.4253	48.4122	188.606	74.1526	271.875	115.163	10.5032	46.8826	9.59025	51.6596
99	148.98	106.325	100.531	59.4938	11.5409	104.135	43.5388	216.843	0	38.2496	43.8858	113.192	74.2051	26.9512	7.57452	44.8699	118.701	59.0561	67.5281	92.6385	126.667	45.9314	44.6279	84.3335	10.6442	2.87424	34.6721	122.381	28.3584	151.745	70.4738	27.0493	63.9922	123.069	1.5	88.6321	209.167	11.0924	91.2254	29.3281	61.1851	5.2	12.0962	46.4314	41.4725	12.1337	64.4004	34.6716	20.6258
100	158.404	17.0812	69.7957	0	65.2412	20.4663	0	54.9424	131.131	152.631	81.6691	65.5019	96.2943	98.9233	10.8625	30.2136	190.054	113.546	0	57.777	38.4398	26.3759	97.4122	84.5893	19.4667	27.0097	36.8064	107.374	39.2491	44.6152	45.0166	144.523	96.3495	43.9469	35.0991	143.729	22.0866	167.081	39.2974	63.9878	103.087	25.6755	72.6281	47.0033	18.7421	56.0506	76.8212	3.71783	8.85419
101	83.2442	0	8.69802	76.3908	0	27.5317	76.6391	43.1068	108.692	65.0829	118.767	194.482	62.1595	104.106	64.1426	8.3	94.6319	27.1098	30.5785	0	122.69	34.9673	90.9177	70.9647	75.3455	188.804	34.1599	2.56562	30.4548	85.1358	122.395	117.896	116.718	49.0652	0	174.702	12.658	85.4508	17.8941	56.6057	63.2601	62.2793	16.454	152.389	0	10.9955	66.5707	15.9365	9.30872
102	55.1882	57.3047	116.46	76.0939	6.96519	19.5151	67.2471	89.1771	6.73932	114.64	88.5587	43.6844	8.42738	272.664	76.6145	15.9243	5.15034	191.433	63.9973	55.7467	1.70952	13.6972	0	98.8294	98.6718	34.1352	4.99924	182.08	83.7004	133.201	64.4812	0	33.5507	59.1303	4.49968	3.35	0	10.0793	67.3151	48.539	13.459	5.17998	64.1024	141.104	42.7804	49.2813	2.17202	154.005	53.8029
103	39.8166	142.384	19.0317	39.2571	174.178	22.4125	34.9058	106.46	33.2268	0	111.871	194.467	39.1081	9.63395	22.5401	24.5248	212.481	51.5512	94.0072	10.5735	53.0041	74.7359	117.514	59.3096	0	105.913	110.576	94.7939	43.1963	66.1842	15.4063	180.052	1.40098	140.896	28.3961	15.5736	49.851	31.6052	79.0921	86.0007	46.1133	105.112	9.31325	215.13	75.2635	37.603	113.076	117.554	32.406
104	113.814	28.7603	39.4088	11.7017	47.5535	73.3869	150.947	56.5535	0	80.075	101.996	114.034	19.7553	9.74015	27.3796	0	110.738	63.7324	125.386	22.3671	36.7131	129.015	77.8302	94.2629	51.6348	105.062	83.603	182.501	5.0004	89.5709	52.4689	0	169.169	72.629	59.4101	52.0681	50.0129	59.0846	72.0575	0	107.012	92.5281	12.3111	89.255	139.255	66	7.71483	185.831	23.7659
105	5.93877	42.6837	68.1819	11.7552	77.9226	83.5915	103.727	86.1596	237.922	101.932	25.8144	45.8288	110.923	61.9779	27.1199	38.4737	48.3428	68.5155	151.019	7.2141	118.074	109.914	47.5177	42.6873	25.6942	59.8538	5.39336	117.68	137.993	21.1859	8.63645	47.9304	157.587	84.1464	80.1043	0	134.951	215.968	0	44.2567	128.049	60.2175	81.0408	14.3603	14.5323	151.772	0	69.4269	42.4958
106	84.1623	115.041	70.394	285.674	27.1578	74.1249	109.625	50.6363	95.0681	22.2832	290.992	65.8059	51.8819	131.601	47.9614	82.3774	0	18.1326	40.2171	33.1692	33.2806	62.6856	103.468	38.34	67.0741	257.237	13.5181	4.33333	95.4431	76.6297	5.57752	62.8902	83.8114	0	49.6183	64.0621	131.713	24.7411	43.4289	64.289	40.9649	156.86	31.6876	35.7766	138.17	30.7756	16.6024	5.38979	12.5132
107	4.7639	235.903	90.103	133.068	38.9027	46.013	6.16884	225.314	4.40808	47.2139	66.8331	26.4059	61.6588	119.481	37.5777	0	24.3761	7.10644	5.21944	3.86613	201.795	45.4665	15.9272	81.3286	16.1339	59.6855	54.9274	92.2623	224.093	94.6836	95.3442	27.0847	53.6659	108.167	88.4929	177.103	363.196	68.2215	26.2883	83.4906	68.3676	53.0812	115.148	5.88792	32.0622	30.3212	15.7193	50.9355	5.52146
108	133.229	89.7755	16.5303	18.4421	17.5332	21.1957	3.44011	109.255	23.4596	50.1882	152.602	86.799	0	22.8799	208.584	35.214	10.0338	86.9081	64.4663	48.3847	5.82619	42.1305	128.954	95.0511	148.043	30.7884	55.3996	98.2408	77.2874	11.4895	186.323	40.5778	0	4.21111	74.9279	45.3381	120.458	139.867	54.7633	33.8129	26.9845	0	72.2952	18.1174	40.8323	79.1609	7.68301	37.4785	91.0417
109	35.541	0	207.148	18.956	17.5462	15.7922	102.203	181.778	77.8834	36.84	36.9467	167.376	44.135	47.4351	83.3401	2.625	14.4011	40.4196	245.914	32.3083	74.6074	55.9119	10.1553	59.611	153.703	23.1677	52.1715	122.768	0	63.5611	22.7513	36.2242	71.8896	99.9817	30.3488	61.324	27.8115	84.1691	33.4043	108.785	79.7701	101.169	71.5939	119.091	33.5783	169.412	14.1726	72.7109	68.2368
110	24.5783	36.8462	264.127	256.011	34.076	66.9074	7.03333	33.6868	33.2963	244.861	40.4943	69.5194	34.4707	66	0	92.4257	8.61349	14.5755	53.4988	50.5019	35.9556	26.9193	14.9817	72.7749	23.4194	12.0571	54.2053	47.9108	2.30311	15.5886	0	43.418	42.2277	0	44.0878	42.1238	51.4989	327.393	49.1197	64.777	28.1252	105.129	89.8498	189.436	10.5641	1.91667	28.51	57.4488	30.4397
111	59.4736	87.8729	57.8883	4.12456	22.9196	48.4733	75.8773	30.9186	0	97.5206	28.7761	0	77.1077	36.0646	46.7753	12.9984	54.7277	19.7431	140.348	15.7623	103.387	139.255	16.1183	19.2554	119.481	2.25278	170.618	40.3494	11.7803	156.571	15.0195	31.0517	46.2105	83.2207	61.3313	245.078	103.523	38.1785	31.9233	65.6774	26.2178	29.6548	76.2768	73.4438	131.487	51.6369	44.6185	92.212	4.75238
112	114.397	161.404	238.22	19.6536	29.7591	115.359	37.1919	235.198	51.2313	132.321	44.9255	65.4158	44.2112	74.6532	111.844	65.5765	5.12619	50.4186	31.0584	5.54167	74.9151	38.375	0	0	53.3087	17.6416	29.9031	139.778	45.0662	37.4052	193.078	13.0561	3.075	24.0869	49.974	38.8605	111.199	112.027	13.006	24.9439	115.851	154.583	17.4345	86.4787	46.4307	64.1321	111.451	0	43.5843
113	197.936	8.71883	49.709	70.1275	50.4755	0	104.939	49.3552	5.73967	58.5002	81.7173	81.7355	23.6926	33.7875	41.0209	25.209	120.519	6.80966	0	94.167	61.9073	4.9625	60.5528	70.9121	67	61.7375	124.479	56.6215	159.313	37.522	75.7429	122.986	183.466	0	20.01	21.8481	6.48611	25.6579	43.8466	122.339	144.44	45.0221	163.967	6.58431	23.2068	72.397	0	56.1797	27.3806
114	159.686	0	64.679	85.1993	49.1514	90.4369	77.2192	56.3449	149.81	52.7257	29.8128	153.038	25.3654	77.5847	0	62.0495	267.404	177.48	226.651	90.4321	12.7474	70.3743	48.2801	3.24167	21.8328	51.9935	52.9472	78.9734	0	16.8174	57.0906	7.01026	20.1885	84.0591	0	52.4516	27.5572	0	7.63987	146.319	23.0605	85.6433	59.4655	115.353	56.7825	44.5212	8.51511	175.127	129.48
115	25.5551	27.5233	24.0233	61.3897	4.17897	16.581	24.2951	39.4798	140.748	158.463	60.1844	23.962	14.3762	0	94.8572	22.0217	185.495	193.842	0	1.39131	58.1824	18.459	38.6416	114.795	24.28	46.1621	59.6005	31.7583	64.935	53.7395	122.862	28.6205	4.76944	80.0134	50.0821	7.17605	24.9869	115.328	2.87346	120.184	50.1729	75.5903	117.124	56.4459	73.6058	67	0	92.6826	165.339
116	100.91	6.16359	35.1901	43.4663	76.5262	29.3566	33.445	10.3175	0	16.8026	124.67	323.288	25.6474	90.4552	30.2213	37.519	4.03526	24.9245	3.06026	66.2491	7.06978	122.716	23.7003	44.0531	22.0591	49.8566	110.505	199.833	0	12.5261	64.8971	93.1461	120.695	4.22738	138.217	52.9493	49.9047	138.511	0	98.493	72.3929	36.5647	226.28	0	5.748	324.217	61.3793	19.5687	22.7633
117	46.1907	2.56869	15.2784	102.424	37.8728	17.2512	36.4326	91.2716	25.7068	15.8123	221.473	70.1536	0	145.281	63.8014	54.7553	61.7084	0	58.7824	34.6573	134.312	102.476	156.477	116.391	120.524	33.0936	165.962	159.354	11.7525	30.2663	39.2143	40.1317	9.01859	12.9662	26.618	110.178	42.6717	110.886	95.9592	30.093	35.8768	0	332.652	18.4012	95.2857	22.9159	2.98102	104.518	72.4068
118	31.9757	108.569	5.76591	37.0099	53.4918	84.0547	10.1552	51.3759	79.0614	28.5385	44.2379	25.7802	23.562	37.0248	88.6768	23.1639	115.346	65.468	47.2592	31.5969	72.7887	45.3887	45.1818	101.668	41.8059	184.486	99.9157	55.6798	6.02479	40.5219	42.5707	68.8486	12.7646	158.269	0	2.22917	15.0786	0	26.5836	80.3312	0	148.584	222.268	99.0688	0	39.7413	56.2369	10.4667	42.2992
119	65.8453	147.129	30.611	42.8922	42.8837	123.068	43.5401	106.179	18.0125	27.2427	6.85476	159.09	35.0952	45.6163	89.8343	188.648	4.7	66.8533	87.6583	67.5724	65.9264	149.202	19.7067	0	60.562	85.0078	18.4292	62.8251	53.7708	0	19.1417	114.486	135.824	162.729	0	92.1615	28.4461	120.701	153.348	43.3847	118.791	108.702	28.8976	21.3793	100.939	0	68.5778	28.9884	0
120	93.6915	7.18793	187.547	54.0452	108.241	43.5575	12.6612	63.3327	3.55874	43.1333	6.74811	77.3445	27.3709	65.9722	0	25.0689	20.0325	21.6418	94.2985	26.5032	248.825	2.94565	50.8972	63.9645	27.0714	0	46.8764	0	9.76041	136.789	173.115	6.774	3.28248	69.3672	61.8191	20.4958	130.854	22.0312	45.7124	0	86.4076	12.806	179.385	5.90556	39.038	147.734	50.1833	204.149	0
121	33.35	87.8291	163.904	100.865	91.7491	16.2302	31.1505	0	32.0514	23.7465	17.4879	28.2443	26.2245	24.8094	66.1992	0	67.7393	95.3805	23.5173	124.191	138.765	25.6821	17.6874	92.5075	43.799	6.85238	202.755	37.3903	47.0167	65.9072	68	108.623	69.6984	52.4358	5.79478	137.883	38.3683	140.849	24.9391	56.7889	145.503	73.7323	22.1213	42.9888	23.5473	97.7915	0	4.10238	32.1421
122	10.7968	135.336	54.5063	51.5324	72.0087	67.3235	22.998	37.3705	79.0025	15.3821	41.9128	0	0	41.7286	0	129.286	20.8341	96.0852	40.2653	11.2972	2.375	103.092	483.891	56.4549	24.5144	70.529	70.8687	183.795	139.022	74.7552	13.9027	41.1868	150.126	47.454	37.6242	151.045	118.919	0	113.779	27.6841	62.9274	41.5659	96.0588	20.1353	0	71.5487	65.2903	26.7797	38.911
123	76.5673	83.3247	27.8883	65.9232	112.198	96.2317	20.4394	91.8878	69.7846	107.559	36.2808	6.20397	23.849	35.8582	54.5816	94.3662	30.366	200.677	52.7961	117.371	92.6525	66.4417	127.566	0	47.0283	61.902	0	97.471	36.7	21.4905	29.6991	12.8341	84.7151	27.1153	103.335	49.0555	55.8522	19.6833	69.8397	32.6848	48.7397	14.8167	29.5854	87.5226	96.2133	45.1188	43.274	53.3044	46.0317
124	154.228	61.189	11.6029	132.88	0	105.065	0	28.7961	82.1718	47.6449	117.896	23.9071	113.602	43.2176	106.654	114.038	13.2296	0	86.7702	5.43571	56.9898	43.1041	95.6722	159.626	103.508	137.537	10.5612	76.5381	35.1209	34.3992	43.4617	23.9643	0	135.046	1.625	69.8554	48.5397	163.298	35.9235	61.5177	0	11.9673	13.0201	41.8882	45.0001	40.0877	0	135.109	71.2324
125	103.145	115.219	6.31944	69.6765	46.7984	99.5287	77.6899	48.5344	0	14.679	0	170.896	4.64069	1.5	99.7078	4.6096	24.4179	99.0739	0	5.59432	49.5615	118.058	105.198	129.639	14.047	20.5318	27.1218	39.7528	81.8734	79.8329	0	8.43526	19.823	55.3568	88.8034	0	209.032	111.16	67.5613	142.128	21.785	89.7921	161	26.2992	82.3642	9.417	175.026	137.504	99.5843
126	4.03743	14.7583	24.0313	56.4897	49.9403	146.653	38.0832	58.0367	18.1819	49.3468	66.3304	55.6257	28.337	16.7179	138.498	57.3963	186.311	33.266	43.6834	197.064	144.501	47.1437	124.067	39.576	23.9497	62.9703	108.793	126.408	27.0583	35.5474	128.941	163.467	121.222	7.17305	13.5341	18.9925	72.4458	209.952	13.6286	3.00238	132.835	100.106	13.518	33.7842	0	5.05438	162.538	14.3169	85.0564
127	43.1676	76.7459	243.492	209.385	0	0	83.6688	90.6652	7.33202	6.71303	50.514	117.583	82.256	203.474	73.4518	6.16508	239.494	68.9088	0	93.6728	54.5905	17.8396	65.88	64.5614	26.8407	22.3261	105.544	27.3482	118.863	28.4258	18.0644	34.7478	115.148	7.35119	36.1554	27.6814	2.40238	75.7075	42.2798	9.39722	122.955	88.6036	84.2771	96.1186	54.8872	124.686	22.3095	11.7639	4.51349
128	104.93	120.048	32.568	198.634	61.8165	45.1068	33.9173	3.3921	79.8612	88.6639	30.0762	146.052	30.6566	129.173	11.5513	97.4765	64.699	6.5845	9.25952	24.5374	0	189.851	18.9262	41.1588	24.7167	115.587	84.5598	53.2185	81.4857	137.849	120.741	98.9554	68.623	110.195	105.254	32.9352	22.0968	74.4075	138.362	10.4597	4.99563	25.0262	9.88239	175.435	26.8833	0	37.7038	47.5019	62.7498
129	2.89878	98.1028	53.3955	92.2713	46.1519	4.36905	52.9309	100.998	240.608	176.776	81.4449	107.136	74.731	44.1898	74.0445	150.45	9.15447	15.2551	113.493	30.0272	0	66.7799	113.305	123.131	79.6216	161.1	63.0567	0	34.6	32.3337	105.027	8.7047	186.127	11.0347	48.2281	68	136.993	17.775	60.9382	61.2793	93.3791	65.4322	19.6516	0	29.1335	67.3094	140.234	97.2722	18.4258
130	97.4127	82.3681	108.926	49.6448	82.4677	83.5537	6.1756	29.6792	32.369	16.7425	41.8419	81.9623	79.9662	66.18	96.5547	76.5191	0	42.8118	141.963	119.799	73.4824	115.266	53.6694	20.5136	42.883	0	26.8782	47.2041	14.5551	40.9986	59.2216	50.0485	113.672	60.2184	142.039	22.8821	65.4842	116.73	147.375	46.8657	63.8331	61.499	63.3617	3.9881	101.821	191.941	98.6333	93.5535	70.1728
131	121.435	195.355	42.7953	17.611	116.314	52.6096	0	0	33.2789	46.8157	180.653	81.0286	57.7671	42.4175	81.3456	106.045	46.8206	32.1802	13.5113	76.4056	13.8998	90.7961	5.61667	15.6256	128.104	4.93983	7.08571	10.1833	59.8846	0	118.732	77.5838	65.9517	52.5474	101.221	15.3929	80.707	15.9193	51.3962	57.3652	36.4872	85.1265	141.629	66.5135	87.7318	59.3646	40.983	240.444	133.954
132	37.5256	0	99.1415	0	7.93964	47.2876	17.6638	142.788	18.9754	133.133	185.68	54.5018	19.9406	19.558	8.2671	172.36	173.61	190.029	32.8218	25.4213	93.9973	57.8145	24.0013	94.041	4.17738	116.048	18.669	68.6608	24.9317	8.58258	98.8439	33.0183	43.3277	46.2044	116.993	65.8262	321.666	54.3127	16.753	63.332	71.0023	4.57897	79.5815	72.8702	0	173.363	12.8048	26.8434	22.0126
133	71.5569	128.371	76.1655	131.48	4.55714	115.528	104.382	33.1924	5.28175	60.4429	95.7522	61.1798	18.9036	10.0035	129.603	107.505	13.4597	31.2742	0	7.26039	121.258	15.0472	15.2768	8.23382	124.694	0	97.3562	0	158.512	25.6573	179.084	0	28.4862	110.814	11.7433	0	22.4614	27.1037	176.028	16.2666	133.849	42.3519	11.7651	69.312	253.596	57.2312	55.7957	59.5567	29.3675
134	55.9814	34.3258	24.9644	23.6781	64.4674	85.1579	29.8824	122.244	12.6766	5.89206	39.7476	31.4556	27.1499	61.9608	116.795	5.09683	31.8975	149.967	11.7341	118.523	156.9	73.5342	142.328	0	31.9839	42.5048	0	52.5343	120.761	34.6355	104.368	7.70397	90.8927	37.228	54.6346	34.1354	26.5725	26.8993	10.9693	275.762	341.361	14.4206	58.5384	39.4763	79.2948	45.9124	0	177.588	40.1946
135	171.948	77.6286	37.0913	32.4497	51.5278	111.623	67.7391	45.9702	0	259.599	8.11746	35.9859	97.706	72.3667	13.7857	29.9336	210.861	4.22778	175.134	17.275	118.477	19.2413	3.97619	28.812	179.492	68.8881	121.504	18.057	38.8902	66.2914	30.6719	0	186.404	67.3209	95.239	106.372	79.6896	34.1463	24.1386	40.8381	56.7293	4.60807	109.404	62.6673	77.5928	36.8606	35.5214	137.682	32.2167
136	86.068	140.395	245.186	108.242	25.9883	269.037	83.4087	124.551	24.3839	120.474	98.1605	32.7312	12.4497	61.029	16.6788	82.9166	194.329	47.5878	7.92706	10.555	8.53883	41.8926	0	14.6451	124.256	51.2868	36.3835	33.331	46.9757	192.152	62.3519	106.256	10.2958	154.924	126.42	26.9809	81.5936	115.888	70.2374	91.4077	5.84444	66.2083	8.1509	12.116	68	0	0	3.0899	10.5472
137	173.358	0	68.2317	10.9556	0	46.8881	10.5932	25.2774	41.4641	197.425	20.09	165.966	50.2089	14.3857	340.18	94.521	71.5329	204.044	23.2538	14.1788	326.333	44.8713	0	84.088	29.2102	23.8898	83.2507	25.9706	68.0901	61.3534	8.47619	170.729	47.1231	32.3719	17.9828	120.824	30.2661	87.0086	72.0264	41.9196	152.009	77.0123	109.912	11.3399	0	109.881	48.9672	169.515	12.9962
138	234.068	19.0726	84.1968	43.8564	52.9472	44.4534	118.788	29.5047	0	60.9813	4.98006	31.166	92.4353	81.6469	55.1764	138.362	17.8014	68.3884	21.0845	76.6881	67.254	64.9662	25.0447	79.3433	169.662	54.619	58.3911	265.484	74.687	84.1399	87.8608	17.2247	7.43892	11.8354	113.787	16.0108	15.4511	218.824	10.3326	27.5195	224.846	0	91.2757	78.2118	0	37.7967	36.1189	57.9417	182.682
139	20.6758	0	89.4881	109.515	6.76912	41.351	114.782	100.829	133.967	75.456	115.376	3.59005	67	0	40.5659	217.394	95.858	10.3029	58.5429	7.35839	179.951	15.3858	49.0733	11.0061	35.039	74.7924	21.8056	46.1846	91.5764	14.0101	9.10149	39.8157	84.2949	175.513	0	56.2292	0	130.836	45.1446	164.438	17.6813	83.2228	11.7517	177.116	69.0013	11.1583	31.937	9.57897	213.637
140	69.2376	87.0305	52.3343	44.0043	7.70843	10.6046	145.468	62.0087	29.3169	13.1338	97.9271	41.8299	38.5243	82.4179	96.5464	85.9402	33.0652	25.2052	55.1798	31.1769	84.8776	0	139.943	20.933	143.498	93.953	72.3197	152.127	0	125.075	39.7828	35.9914	39.1669	29.3292	129.852	110.875	117.977	52.2821	61.9312	112.786	13.3637	15.8473	15.2859	38.9729	66.7479	102.971	73.5998	79.1758	70.4066
141	120.468	34.7007	116.656	14.8964	103.937	2.80952	128.113	130.35	66.7487	36.3932	52.6382	26.4717	14.7147	35.2243	73.6999	45.652	93.2507	181.783	139.982	192.759	23.4722	15.4509	11.9189	136.748	3.8043	31.3818	19.627	83.3468	74.5022	35.4417	140.501	0	120.506	98.5289	57.5189	42.9587	87.8364	55.4896	77.3908	65.6487	106.383	17.8027	68.4344	138.038	73.582	34.9213	37.5521	15.4107	3.55043
142	11.6436	31.9336	43.0349	4.8098	26.3091	3.07459	53.813	26.1222	62.5637	122.632	52.2183	78.79	64.9468	19.6028	24.6478	41.642	256.341	60.7326	98.5261	33.4639	81.4816	40.3667	124.228	75.7259	115.416	139.406	14.6052	150.503	6.87063	31.1327	99.6601	34.8527	138.043	119.238	5.65992	22.4229	62.1291	127.02	126.832	107.577	87.9622	171.241	57.9365	4.1	53.7425	79.7132	12.7246	2.67424	12.9432
143	18.0694	14.9534	70.9624	9.73595	53.8519	93.5132	31.917	52.3615	120.542	10.6402	59.6335	46.1726	18.4105	18.6333	156.468	41.0329	25.3594	44.365	116.908	87.8118	10.61	2.19007	102.697	46.097	41.534	80.1964	139.304	19.0048	28.3945	9.75682	46.001	6.56387	140.629	15.4153	78.2142	88.7366	0	15.319	126.888	95.333	66.7403	46.6698	8.08377	154.677	96.6196	51.4492	49.88	159.274	204.744
144	63.2777	99.6771	29.047	166.145	50.2963	42.2412	95.5987	73.4279	211.704	141.366	64.2079	32.3253	20.5556	111.831	129.246	70.1083	103.65	0	81.8813	37.2683	79.7146	100.581	17.5882	67.2379	40.4095	5.3	6.68571	59.6464	67.4531	142.053	14.5083	70.8041	83.8242	93.488	81.6668	90.0406	39.6115	47.0671	29.3211	72.6557	34.5216	106.666	19.6879	71.2519	13.7083	0	29.7155	48.1408	33.7276
145	85.7184	10.5416	81.9999	46.7123	0	130.439	233.803	88.878	0	15	15.9964	79.7828	40.2172	29.1841	45.0025	91.1615	77.7567	34.0857	110.435	166.236	13.347	99.5737	158.042	150.67	64.0548	103.245	46.5972	174.396	5.66667	255.073	54.4092	51.9826	41.5269	37.6237	80.2475	46.5352	17.2832	11.4255	43.9805	75.6079	79.7041	19.0532	18.7335	282.57	111.191	104.958	0	0	72.434
146	44.2178	16.5399	118.139	62.623	48.6667	86.9706	6.58598	77.449	70.9333	26.9137	90.3177	157.005	45.9974	4.64286	59.8397	121.49	234.882	0	8.06185	61.7133	0	13.3462	0	103.358	165.753	90.2358	5.75952	87.4021	0	9.11667	87.9305	39.3406	58.2831	20.3933	108.21	67.9465	0	19.9032	59.4095	14.8393	74.0181	80.7462	3.97753	79.5466	87.4169	27.2744	46.5514	100.142	2.58333
147	30.4956	116.577	93.1957	14.4234	86.3695	0	59.3605	3.45758	30.0993	102.304	95.1256	44.6801	43.4153	21.1202	174.213	43.3198	55.6782	104.754	13.1425	71.0441	9.24524	83.0606	25.2853	10.5278	108.77	32.4482	47.7144	36.4587	23.8084	21.8767	3.26111	46.4268	35.3911	40.3755	82.888	60.1647	34.4671	0	33.5318	25.2424	88.8138	36.3911	33.2397	32.533	62.2274	46.4934	177.525	67.9948	150.165
148	23.9394	23.0321	0	77.7039	111.775	102.905	66.2066	8.94623	78.5988	49.7388	19.3839	151.598	192.977	204.333	162.713	139.899	110.859	71.0218	100.127	46.7894	52.5648	26.9515	72.5941	50.6104	85.8189	96.957	66.1986	13.0531	29.2068	38.4907	0	62.6406	129.788	43.9792	35.3566	120.848	63.9295	120.69	83.9348	7.02811	20.6472	87.7419	123.083	19.6348	75.4289	22.5683	37.0462	87.653	14.7735
149	125.752	22.9952	31.9196	37.6061	163.145	147.634	17.2153	87.004	79.4441	3.03571	105.864	211.174	40.7445	16.2894	47.5655	64.0017	79.156	18.5155	68	150.654	12.9467	16.2637	9.17348	58.7165	122.37	130.743	66.6726	179.799	136.325	54.4479	43.3322	143.491	24.5308	11.3413	91.4962	13.2208	26.0854	23.9742	72.5926	29.4885	0	131.633	45.0455	29.0245	0	52.2807	53.3755	38.9002	227.277
150	104.181	62.7576	82.8736	12.3934	0	52.1759	73.9901	69.76	23.8572	63.0588	145.886	23.5322	175.034	40.4983	44.6722	9.09167	0	111.523	18.9856	8.89921	109.478	79.8938	47.8826	106.059	168.064	2.85445	5.07468	24.6755	77.5938	66.9401	0	71.2656	17.0754	56.7334	31.0627	21.8016	192.803	79.3474	102.69	53.4557	44.6602	225.519	63.2856	131.45	34.3913	112.036	155.596	30.7404	37.6988
151	48.5142	20.4402	152.19	104.861	56.7908	116.601	82.1531	45.0365	123.327	53.4076	41.9372	139.802	76.694	9.99313	80.5711	62.9757	38.2005	98.2066	28.2935	96.422	31.5716	232.504	57.9874	45.2884	92.7981	31.2873	50.8645	0	21.8696	45.8849	31.9896	148.831	12.8364	59.2077	104.276	87.9947	10.6096	77.8931	11.9937	54.6539	127.47	11.7756	7.68922	124.816	10.8135	29.4472	98.7691	69.56	44.2189
152	34.7854	138.112	0	38.2721	69.4708	29.7955	107.001	29.6203	69.1189	47.7107	25.8981	46.4615	24.0921	12.3165	90.2933	36.3464	155.647	295.051	22.3087	88.0869	41.2792	19.7373	16.3278	96.1309	10.4165	0	36.176	0	42.8387	81.4643	102.734	87.1927	51.392	0	272.912	49.3176	111.089	3.78163	30.0183	14.1946	10.9632	3.78163	74.8947	87.9113	44.3405	146.825	12.4849	32.9258	34.6198
153	152.579	25.897	10.8577	73.6121	18.1721	48.5617	38.8663	132.993	0	87.3078	33.4858	15.506	52.9908	171.445	40.0089	145.382	25.1565	45.6038	43.484	78.4014	105.904	124.416	43.3374	101.7	18.3254	147.839	11.7774	0	59.6696	24.4506	12.5865	152.159	279.51	50.8271	56.2083	34.1616	26.2382	5.97619	132.657	168.968	137.1	17.7499	66.384	38.4898	5.60844	25.8488	111.903	91.9685	5.94286
154	8.77269	6.52175	148.781	58.6472	34.9253	30.6923	70.2718	43.2905	44.477	95.6798	0	6.83452	15.4779	29.3704	85.3473	50.658	67.1194	5.25758	97.2336	4.22345	62.6923	17.4241	108.886	44.643	108.015	44.0279	18.8556	132.119	182.437	170.981	205.193	68.2169	40.5547	14.7793	10.4559	1.58333	33.7317	0	149.747	0	83.2424	94.9796	143.423	9.2403	7.37143	44.2905	59.4138	23.5257	170.583
155	88.7703	44.9396	33.254	139.902	68.4231	136.161	21.4504	8.7718	155.903	27.473	111.788	92.6252	70.9122	145.401	69.64	76.8634	49.0611	49.0916	123.502	117.836	79.646	66.8181	53.0179	49.0101	47.0246	0	6.02309	73.3105	49.4501	28.1246	34.253	9.94134	31.0981	0	155.685	22.2519	72.7349	22.7323	21.0806	46.5035	116.809	88.9536	81.0521	48.3059	100.841	54.2695	332.312	150.305	6.13042
156	215.503	0	58.1167	71.584	90.782	21.7333	64.723	18.3143	5.42728	97.4756	0	90.2563	7.08393	16.0624	74.9154	54.6558	200.602	45.5826	80.5504	52.1041	130.217	19.5042	21.6545	197.672	48.8211	155.976	177.283	192.412	12.6764	86.2324	45.6601	16.5769	19.8227	79.0541	12.7202	105.376	123.68	41.3389	123.564	21.4227	145.395	89.4664	22.7382	0	157.788	60.3744	102.837	136.493	110.143
157	3.71978	116.643	66.6987	108.023	89.3561	106.104	35.3722	25.8124	221.704	148.89	53.8007	31.27	51.1792	0	12.6369	53.7941	27.1122	28.7804	61.1821	37.533	83.6789	18.1558	27.1173	194.347	29.5893	47.0585	28.7932	0	212.238	66.4097	90.1272	15.6111	121.579	109.45	20.7945	154.44	18.7063	91.8154	63.5298	75.3874	9.75476	53.8767	16.8542	163.294	187.459	122.151	59.5221	18.4357	10.0345
158	122.196	20.9019	8.15833	119.763	40.4216	80.7937	80.9642	3.29754	7.33373	175.944	87.2183	100.274	0	55.2571	0	36.9682	15.4619	12.2248	144.041	118.177	34.3394	80.4582	8.48093	104.136	61.4368	29.8499	10.7429	69.0453	57.295	9.88539	73.7831	2.71591	27.4844	0	63.8698	93.4879	113.009	69.5602	148.126	54.2859	69.9254	6.90833	27.9872	85.2227	23.5471	36.8596	74.5893	138.504	67.1835
159	9.4217	52.2021	44.9722	23.3669	114.248	217.154	15.2053	0	5.52738	58.2238	80.8873	106.302	106.962	38.5062	66.1409	46.0502	31.2475	22.6306	12.3929	46.1883	45.7887	141.69	30.6214	107.181	28.4894	17.2349	49.5332	90.0937	20.3688	49.8586	10.8667	144.56	87.5475	80.1246	125.207	14.6997	227.117	37.4906	62.4221	24.2362	97.8845	0	44.1032	20.0925	2.96652	0	54.7431	46.0604	30.5294
160	27.7566	141.795	57.7144	116.865	11.4161	10.6774	98.0204	8.06575	39.0278	188.845	209.865	59.1859	138.014	3.1746	67.4393	67	146.116	34.5564	166.118	75.3339	35.7128	30.7856	152.797	24.8287	132.985	9.03333	151.989	6.73087	7.05	48.2617	6.16913	95.853	97.0894	7.48431	98.8241	8.98416	119.419	32.7767	40.2085	52.5491	213.872	67.5075	36.6089	0	0	57.2368	8.80938	97.5794	13.1206
161	3.6248	38.9159	0	71.7841	30.9713	75.1924	221.915	7.18019	290.465	68.0994	71.534	26.8875	88.2176	165.639	41.4762	36.066	42.2723	148.128	18.6346	88.2344	0	264.882	70.2235	17.5081	37.5645	91.5215	93.8838	58.1893	118.93	49.4426	18.681	18.9197	103.948	10.0524	0	72.0501	26.6136	0	109.251	32.7044	0	51.4561	30.1979	40.472	28.9778	26.0516	19.1838	14.7876	69.4082
162	9.48095	30.8087	176.278	12.5417	49.2785	0	24.6558	0	205.333	12.0048	44.0415	88.1522	99.3166	176.512	96.1324	107.201	130.843	132.246	58.4048	6.6131	9.92619	85.7206	51.8442	163.265	21.2714	84.3795	23.657	27.9381	98.9988	35.3313	111.296	289.882	139.564	26.9631	13.2119	22.449	40.7134	43.5826	145.094	107.768	49.6866	113.34	23.1338	21.5357	147.671	49.4612	4.5625	74.3333	0
163	90.8413	25.419	165.516	123.008	108.045	77.8504	3.80952	16.1584	102.701	82.2853	29.7432	44.7964	12.6741	45.0603	39.2858	35.9179	24.9671	58.8608	92.879	56.8457	25.2662	11.1365	91.0373	5.92635	35.1026	15.6207	60.6241	53.1969	39.3682	0	113.008	102.302	16.8161	15.0641	21.6457	186.161	16.9005	89.5171	68.9734	62.7812	66.1571	11.0203	16.3099	56.7781	94.5869	22.6216	96.4336	10.0687	279.646
164	24.8759	27.0791	75.7131	144.316	109.649	20.8206	42.0253	30.3576	23.2495	117.34	82.9757	166.327	51.916	16.1431	32.2113	6.69109	162.425	40.2676	12.6498	101.888	159.112	135.909	4.09091	32.812	47.5714	17.8533	86.7714	215.354	20.0329	188.982	11.1986	130.046	54.4649	32.9448	0	83.1318	58.7124	53.6618	28.9865	122.15	56.9666	15.8399	160.145	38.9074	67.7762	103.721	66.245	89.5624	48.5653
165	55.3852	27.2887	99.3553	16.2781	21.4133	86.7323	26.6042	41.0422	0	130.33	15.9695	76.6356	92.1506	7.28079	59.372	210.477	33.087	21.3815	50.6394	67.5911	76.5981	47.0813	45.2707	11.556	26.485	38.5849	0	95.4174	154.518	70.0022	102.062	37.6379	0	38.6998	29.4145	44.7945	137.965	12.2013	20.5235	245.059	82.3216	10.4679	104.375	89.6966	77.2397	4.38718	67.3159	33.36	10.356
166	98.1591	14.8302	35.8339	77.8248	4.84816	92.0021	53.4429	2.77778	62.2227	31.6108	4.34286	15.1865	18.9189	240.244	41.4842	21.8419	161.787	39.8842	65.9276	58.4252	87.2556	90.5228	76.7383	86.8666	81.3576	243.909	71.8683	137.981	40.5419	42.0698	117.626	42.3389	59.2671	0	22.9301	7	77.2626	106.448	18.9893	9.43452	94.8052	108.629	304.271	2.92063	13.8183	66.0545	19.3595	95.7203	170.362
167	63.3525	42.0245	99.2669	36.9597	79.6742	83.1245	41.3603	232.932	25.9417	94.4815	273.894	0	0	83.7048	28.5802	58.4413	3.07361	95.0599	57.7312	0	22.4353	0	1.96786	32.5591	22.4668	70.7159	45.5141	122.405	70.3237	40.4521	27.9517	15.5679	30.4534	46.512	3.00397	52.2476	17.5446	101.587	38.9868	161.66	46.6973	8.53162	80.8063	0	67.5477	94.7368	16.2523	13.7861	32.8672
168	70.425	48.4726	118.139	45.1964	4.08333	36.5586	105.465	71.2674	3.67424	29.6121	49.5334	97.0279	100.311	64.6453	83.8206	116.714	104.534	42.6969	70.5463	77.9354	61.3271	7.625	149.534	115.373	27.5246	0	65.1183	3.04167	41.5545	261.424	55.4434	120.63	54.028	3.66667	43.0034	158.642	67.8977	62.7597	188.789	18.673	151.168	0	44.3891	139.744	68.3653	56.275	114.636	136.373	117.391
169	32.0317	15.9464	35.8734	11.8268	8.94462	131.615	47.7536	20.0264	20.144	9.75397	45.9984	16.9796	123.943	96.0789	16.1083	0	167.974	56.2825	52.2644	127.033	53.3621	209.527	52.1343	96.779	2.92063	117.684	47.9356	15.4406	46.7243	47.7588	2.73333	55.1658	29.8977	23.6295	122.296	39.572	101.023	3.95238	12.9505	77.5083	0	97.9121	10.8175	7.85279	0	28.2787	24.6645	32.1257	70.3631
170	160.243	100.538	175.105	67.0595	190.811	0	5.08832	4.81794	123.622	147.542	48.5026	25.7813	160.58	0	232.621	0	31.4519	79.7095	5.58688	7.75337	92.5244	28.3955	65.3299	6.62082	0	31.9128	121.982	29.1447	84.9396	60.3688	89.2261	84.6824	98.9084	13.5737	185.852	80.2345	16.522	0	33.6487	38.6759	14.6697	14.7217	2.27778	5.86539	17.4927	111.416	43.6373	81.5089	52.6278
171	156.333	155.07	6.41944	0	87.2533	61.3201	21.7827	3.00682	244.493	71.5089	108.361	9.86496	41.91	107.847	15.6593	35.218	103.108	0	169.723	155.799	43.7959	51.0692	4.61026	7.29603	65.8501	11.4381	2.525	15.5309	60.9153	14.4336	102.665	59.3631	12.6982	48.0956	69.4003	17.5165	52.0861	0	88.1523	156.912	47.2468	64.3797	171.954	33.0529	36.7895	92.3407	35.2937	35.929	19.2825
172	84.3549	110.224	37.9176	47.6774	3.32309	123.352	9.34405	59.9991	122.713	33.5045	34.6434	20.7786	65.6831	24.1883	178.046	85.5855	74.9812	46.5084	214.927	4.10278	196.301	0	8.88182	150.97	50.3913	62.6464	76.046	13.1313	54.7429	36.3424	213.16	46.8166	121.362	119.519	26.2652	31.0603	87.4315	150.193	50.5949	160.508	67.732	13.7556	48.9182	65.4397	78.5741	100.776	33.7536	94.34	35.5149
173	128.168	16.0668	117.467	123.056	34.3542	40.0008	34.8635	175.355	79.6226	38.4341	0	27.5991	68.2934	195.972	73.4545	159.535	23.6072	17.7691	139.493	88.2617	89.4333	31.2697	35.6435	118.155	12.8691	31.1373	12.1522	26.8228	15.5124	11.9065	48.7889	75.0176	49.4653	0	25.4285	14.951	143.713	0	6.5	15.7277	90.5415	61.7337	10.019	101.204	59.9223	104.234	135.424	103.744	51.6507
174	95.2814	90.9239	150.505	0	20.9435	77.0919	70.588	56.9172	106.284	23.91	126.758	40.2895	71.6805	4.975	17.819	77.9001	136.558	37.2168	5.86869	132.482	79.6554	17.9556	126.226	81.1278	166.08	0	106.336	16.1786	188.171	0	25.1697	6.6421	77.067	77.446	83.7135	47.458	18.9909	48.1839	106.135	49.6636	100.228	11.0183	21.9215	25.637	8.89127	83.421	144.696	73.757	117.593
175	90.4055	173.258	89.7039	128.653	37.7925	66.2511	6.43387	41.6279	35.7644	143.737	9.41039	90.657	201.308	0	87.4768	51.2329	79.8603	70.6746	61.7441	110.798	39.9511	233.223	178.536	107.215	6.24008	58.8936	0	160.927	0	44.2402	97.951	2.25238	62.2251	35.0365	21.7361	27.2796	79.7298	9.00491	74.2328	120.017	2.60512	16.1174	26.1454	129.655	38.4323	83.6817	46.332	95.8688	117.352
176	130.958	9.47091	5.53056	73.3626	5.65119	16.2387	54.495	33.4064	84.2993	136.221	49.3062	31.5873	52.5392	140.467	75.9124	0	49.5962	82.0014	4.35788	164.471	69.525	161.768	0	42.2375	0	6.82065	61.9054	59.6752	25.1873	185.038	17.9698	78.9413	62.424	47.7484	0	26.0645	7.30801	24.7484	83.8124	120.279	34.3066	87.174	72.7089	59.6685	45.7997	0	71.0507	33.7022	150.134
177	59.5384	12.5944	123.375	13.2405	67.8307	147.313	39.6548	135.201	124.203	210.509	7.56728	35.3641	84.1512	241.825	23.9379	0	188.365	52.3453	44.7028	9.42781	18.6092	96.9011	84.6855	0	52.7509	7.70049	22.9827	94.9951	33.9524	14.9718	47.2393	127.194	50.7556	57.2514	79.4293	103.298	42.6797	3.10877	101.04	89.2421	17.4486	40.3559	136.568	40.6286	46.5157	91.7946	105.995	0	67.1293
178	0	151.944	31.6954	72.7897	86.3402	223.808	141.651	56.1174	82.4887	42.8679	20.3071	0	103.825	101.665	83.4474	3.24148	54.3332	125.235	86.1317	65.5816	47.0758	109.92	83.7091	35.9358	34.2556	46.1742	71.7844	25.2317	69.6109	61.9618	70.6349	105.88	62.3376	146.693	62.3653	87.1909	41.6661	10.3913	0	158.115	55.9863	52.9916	55.4624	74.8669	33.3178	93.4719	3.95556	27.2393	195.379
179	0	99.6297	29.8278	163.661	58.1646	23.6774	68.3638	17.9659	120.688	75.3209	98.5821	19.8962	0	36.9978	40.5916	25.31	0	98.1831	96.5987	7.21145	38.4858	21.352	59.6859	146.082	37.6968	31.9695	133.117	20.8857	57.9848	62.8585	26.516	106.045	101.104	135.569	81.1132	49.6869	2.34283	49.5396	0	137.572	22.1683	91.595	40.9581	15.1364	0	0	93.6824	42.79	99.1032
180	166.573	33.9476	155.549	32.9208	0	60.7587	3.41944	53.5767	3.73333	73.7426	16.2303	108.351	86.1989	0	346.231	11.5	0	56.8692	78.469	145.487	60.7684	22.9475	57.6005	78.9037	150.584	113.865	50.2311	50.6536	95.5456	24.4109	31.083	64.0651	39.7861	55.5244	181.271	52.8842	143.825	25.2214	28.304	21.9955	97.1807	33.41	6.68172	128.376	62.2511	0	50.27	25.3884	172.824
181	29.4393	48.6055	28.1905	188.96	37.6655	60.934	85.2068	63.1204	51.3941	102.028	21.4114	132.047	49.9376	12.1945	11.9508	119.507	49.9195	66.2794	39.0349	129.502	70.3939	66.61	55.2482	37.9034	108.129	165.686	12.4337	44.8347	112.079	74.875	82.7712	62.4099	9.69127	161.911	75.829	19.9274	73.2079	44.0195	81.7117	67.3557	48.9269	29.7042	146.227	76.9332	15.3352	95.12	143.533	111.291	28.8188
182	38.2101	24.1201	20.3286	7.75	0	72.6948	131.611	69.98	54.6911	131.917	151.139	57.2772	135.279	29.1553	97.7966	125.474	159.516	73.5334	6.15141	100.909	0	103.326	204.273	116.94	74.8685	16.4028	35.7361	49.5627	60.269	16.3232	89.6426	4.88456	108.857	117.115	74.4705	8.63413	20.651	12.9762	95.9599	53.1306	160.745	107.472	137.45	38.1931	104.784	26.6523	7.55775	32.575	25.4675
183	95.106	80.2512	20.2705	26.6339	12.0795	44.8316	0	45.4486	10.5961	28.3016	34.6512	67.012	134.888	0	65.3302	153.068	212.37	151.307	76.4034	39.1062	23.9053	29.9586	58.8876	61.0058	23.5696	13.0274	27.4536	52.3769	118.948	28.2665	72.8562	70.4721	29.7783	166.005	28.1367	58.3055	79.525	163.877	43.9031	58.1363	30.9571	57.5442	89.6784	28.2278	7.12752	38.0208	77.0052	82.06	370.46
184	103.645	58.1117	43.5826	72.3951	248.121	56.0285	41.479	77.3645	208.818	53.9597	42.3662	28.4355	42.5055	0	131.752	39.4744	21.8378	20.2921	28.1276	3.02778	20.3361	140.891	12.3719	42.3842	116.719	38.942	47.456	18.7865	28.3806	331.131	212.491	64.4472	0	48.2038	93.2032	85.8401	128.857	29.7615	6.9127	136.157	18.6172	0	8.61786	36.397	47.9599	100.572	289.996	92.6981	18.4271
185	21.5949	128.576	0	25.8263	18.1718	0	28.9994	38.479	92.7343	64.0838	131.072	186.731	69.2465	76.4188	19.2043	79.5305	154.939	115.291	4.68016	22.8532	12.2	157.835	93.216	31.4279	38.4458	59.9072	188.072	90.2512	3.78242	15.0295	6.82662	112.051	17.9582	65.719	76.1139	6.65159	52.1809	28.5423	24.3244	44.0264	80.3413	230.966	13.2471	101.659	72.6678	52.7246	31.4427	12.4433	0
186	105.274	251.862	169.547	13.6222	24.4491	75.5728	87.1338	0	0	0	101.591	98.6799	143.578	6.52662	123.128	94.9734	31.8558	51.3423	16.1222	116.486	87.3226	21.7176	0	86.6652	26.7856	59.9025	29.3818	15.2942	24.2472	12.7553	196.54	24.9452	87.5381	0	68	19.6293	16.5975	75.0591	91.4565	33.3894	79.8384	0	81.8889	76.3158	57.2018	50.8743	19.8707	2.36869	15.4805
187	51.4882	14.2644	56.6646	103.198	36.0858	89.7027	57.2658	4.96462	169.748	7.3881	22.0241	52.7839	37.2921	80.0543	78.9083	41.2278	10.7211	35.1362	25.0823	16.9696	53.0376	5.26667	28.3854	0	193.832	24.1893	212.696	82.7335	94.0843	39.6777	69.5157	29.1806	62.4067	116.069	0	152.366	36.5337	6.73016	0	40.584	267.299	23.7614	125.424	46.4149	87.6995	14.6714	28.0124	110.061	0
188	89.1768	28.3984	46.8278	4.23333	86.8244	81.5102	151.179	16.0625	49.7034	0	112.175	5.82262	132.24	13.7071	80.221	61.5655	13.4938	9.08333	4.45556	6.30952	64.5659	100.963	70.0381	13.9087	102.15	21.2385	0	49.2135	0	2.9	253.455	9.42624	66.0925	66.678	40.0726	44.6964	47.9959	96.7116	150.4	93.1627	40.5233	33.7142	247.818	64.0872	67.6114	102.682	10.7	100.847	0
189	48.1995	45.1991	40.5521	112.097	17.5894	79.9558	28.831	119.875	41.1106	11.8786	66.5962	140.368	3.96731	180.93	99.0625	26.1638	125.876	32.6429	39.4681	40.5344	34.7086	180.557	61.0937	16.2428	72.7687	69.0793	73.4905	6.67287	100.855	147.409	36.0526	43.6502	4.70563	77.718	0	206.621	128.522	70.8287	7.62143	158.434	12.5093	17.6274	79.9724	3.84286	73.3061	4.74829	144.18	22.9527	101.043
190	9.67049	44.7886	73.2399	36.913	113.201	12.0409	15.1	74.8647	7.01111	106.751	47.562	7.28452	88.7987	49.381	22.2613	161.231	52.1994	56.1679	99.0791	60.0537	45.0089	6.7004	5.91607	13.9035	194.289	66.1702	105.792	10.9304	93.8053	51.957	65.2993	0	103.679	218.535	3.92126	130.605	44.0839	49.8366	0	14.7302	52.6814	24.2444	131.123	38.9191	12.3262	101.647	93.5683	44.4237	46.1069
191	74.9287	0	176.196	83.5292	0	18.184	66.4922	12.9218	69.7321	179.248	252.568	17.9763	97.8105	45.2696	54.0675	0	127.407	79.5287	14.3095	11.7199	119.519	161.153	11.4287	32.9659	43.8231	58.0305	12.0378	168.781	65.982	11.7937	157.53	21.8813	28.2024	112.284	59.7769	35.8682	65.0855	30.6729	81.38	26.3014	80.3022	310.984	73.8898	34.0799	44.6242	106.48	61.5081	68.0645	0
192	127.684	123.033	77.0387	110.041	35.0101	86.4626	88.9792	58.4271	18.0837	0	29.3766	68.4556	28.7256	113.762	255.394	16.9551	5.00758	172.783	36.8353	73.4923	18.6956	123.684	130.907	100.555	23.5667	96.3267	50.1456	101.406	87.075	139.807	136.483	31.0795	95.9868	17.3054	192.583	35.0818	0	59.3853	4.2513	121.714	29.2786	53.6143	83.8367	27.7635	55.9072	86.8512	109.693	126.352	4.62666
193	27.0643	117.208	12.2295	273.229	103.467	122.101	23.8552	19.0944	22.4529	29.1726	79.2914	51.5624	68.5024	9.07619	13.2542	97.3554	40.6735	142.438	16.8364	50.0994	23.7527	0	85.7238	0	41.1333	0	16.8986	4.32619	74.6259	81.3496	36.0667	5.89845	56.0743	21.0119	104.86	176.4	5.48496	74.9428	126.661	16.9333	7.99115	25.6549	15.5958	42.7584	2.47397	43.7472	55.4647	108.039	296.436
194	133.276	84.9376	24.2857	45.4472	8.36786	64.6485	24.8302	53.6354	89.141	105.395	25.6624	128.349	87.2721	30.4528	43.966	114.055	141.563	60.4131	59.6049	80.5385	170.983	12.0298	70.7552	22.4631	82.7286	93.4194	53.6928	12.8627	45.7988	25.8872	147.006	46.5334	3.33648	18.7619	0	17.8509	32.4942	48.2651	62.5605	163.4	8.3373	159.8	7.682	91.6654	115.638	25.0673	0	11.9929	139.641
195	409.206	153.452	28.5157	24.917	62.3238	62.0319	68.8121	117.436	9.6678	53.9616	30.5692	120.257	3.96786	0	28.1004	64.3111	6.95	175.314	95.5334	24.2696	179.339	5.90556	65.7807	28.8749	68.758	50.2684	12.1048	31.895	114.095	31.9957	91.7331	50.1571	42.1381	31.7743	12.8219	54.3965	45.9727	45.3552	96.9456	29.7236	66.0905	75.7319	45.6481	17.832	209.811	28.8231	10.2095	64.4851	3.90476
196	124.617	0	121.102	12.1557	103.533	229.025	3.90238	37.5521	104.54	0	94.2294	27.4849	11.8862	109.418	135.204	21.0835	114.25	68.0839	4.39297	44.7048	1.84848	199.073	50.9956	48.9453	103.378	33.8759	0	33.7441	63.1111	32.0459	78.3971	78.6579	31.8215	12.7281	6.51389	87.2615	75.0269	48.5484	18.6165	56.7575	61.9647	46.8841	90.2981	57.3621	136.69	48.468	34.8873	39.1727	127.591
197	0	58.2332	91.6857	21.8155	39.3686	30.2051	57.4534	73.4837	9.13178	92.0751	54.1101	57.6212	8.89091	57.3726	17.3565	36.8721	98.582	0	26.6703	46.9184	23.764	147.849	193.804	19.1775	11.0532	132.031	11.0106	7.56823	70.1222	21.955	119.345	190.902	101.788	29.7641	0	144.924	25.8765	23.0051	45.8836	11.7699	4.63333	39.3184	144.631	103.984	100.564	155.388	50.6805	200.872	18.7325
198	32.4964	85.3049	62.4585	48.4851	102.947	53.216	92.207	202.255	3.45781	39.018	184.016	22.6026	7.99823	65.8496	54.0926	0	30.6463	12.7111	39.4631	122.118	70.4861	11.9807	119.189	32.0517	124.017	110.533	107.432	71.9742	133.952	206.718	76.7206	79.4572	207.305	41.5828	9.59683	3.28182	80.9121	23.8799	110.076	41.3166	10.5147	30.2174	214.083	29.4587	206.793	15.6504	72.2465	50.1514	9.51429
199	4.48452	41.1278	178.144	17.3041	200.465	16.7357	210.226	98.2972	158.449	12.4886	69.4348	64.6296	144.77	0	76.7154	0	67.9761	0	64.916	15.7567	46.8937	39.4977	74.6756	68.8242	69.277	12.4141	83.6021	14.3966	25.5975	81.0194	137.394	137.494	6.22753	12.1932	0	117.884	98.4517	6.08333	79.436	53.4791	22.3383	87.37	15.1801	22.9651	54.8979	36.7716	0	126.294	63.4276
200	38.928	106.286	15.3067	52.3926	26.2234	45.6831	103.297	26.7929	223.928	0	218.527	116.801	78.2366	5.48301	6.71786	139.028	0	55.7492	44.8623	81.1329	120.783	26.3757	23.584	63.3805	1.85833	32.7268	121.231	9.42543	4.91932	73.3448	0	0	4.51859	30.4723	139.826	29.6501	9.68611	18.8917	5.37778	186.432	60.1694	28.3103	5.40202	272.138	84.0135	58.2965	0	141.122	38.674
201	47.5757	5.25238	118.772	54.5916	122.598	14.0002	57.7976	137.63	33.5993	16.2294	126.342	121.237	0	100.515	46.462	19.2595	30.854	0	32.7171	42.3976	31.8735	11.41	52.7294	92.1723	129.037	38.5764	21.3196	64.799	17.289	38.5339	33.6726	102.53	111.22	212.845	91.6914	139.297	47.9153	207.296	39.9998	16.0277	154.805	33.2454	19.444	32.3778	81.4154	0	14.752	88.6308	55.8819
202	31.4672	192.949	51.7244	19.4854	1.84286	28.5635	9.17273	77.1645	5.85278	7.45456	43.8911	0	113.628	101.294	162.731	53.818	168.043	6.2381	75.4202	102.372	11.7496	83.093	119.134	12.9223	135.398	6.41849	26.425	2.08416	11.1104	26.7974	42.9855	104.293	137.494	62.089	38.3431	24.1139	9.3373	63.6835	0	11.8219	33.9893	175.199	139.925	0	49.1808	82.8358	110.74	55.2643	136.777
203	102.265	71.3833	62.6857	5.00958	37.12	69.2021	179.011	32.4749	73.7643	163.844	91.5957	24.8329	27.8855	44.7036	13.4532	102.392	156.322	74.9907	79.2184	0	47.3134	28.2871	42.7037	3.33333	10.1695	237.288	66.1633	139.351	27.5048	35.1489	73.7849	64.984	116.985	7.62186	153.453	34.0127	85.6852	58.941	26.0419	72.2293	102.353	104.943	98.2956	0	174.635	126.154	0	112.212	58.1988
204	40.5239	188.512	65.4555	69.5226	17.9538	184.558	22.2867	23.1635	55.0313	48.1483	129.182	15.4817	58.0532	16.7066	12.7021	44.7153	12.4095	37.6214	37.3286	71.8472	6.52063	12.0169	86.7541	64.8531	13.1641	26.9559	15.9996	43.0174	22.0224	163.042	84.5091	30.5315	35.1225	126.878	82.6439	119.939	81.9743	141.901	71.6645	0	101.369	12.5863	79.593	185.341	25.524	29.6579	51.3102	226.251	95.9431
205	50.1174	64.641	66	0	8.79771	57.7036	21.7742	11.5548	110.005	64.2093	108.723	152.418	76.6682	65.063	25.3529	56.604	2.67424	38.5159	237.719	22.7481	70.9486	94.9922	8.14048	14.6333	51.2863	78.6633	31.7485	11.126	162.004	41.4246	26.2415	55.9003	56.155	13.8448	305.828	104.5	85.0532	20.8684	59.7538	53.2948	98.5792	7.51963	0	9.09722	0	38.8886	74.9212	47.6894	88.4105
206	59.904	8.39286	2.71224	131.039	80.5659	206.749	72.2962	118.145	21.0327	50.1847	82.6014	30.1823	82.9595	17.8939	66.8004	183.549	52.0383	39.8863	86.9753	99.9924	9.50631	9.67833	98.9625	109.574	12.8546	60.945	57.0629	24.2908	95.4494	176.548	77.9703	61.2437	64.6147	34.0436	46.9424	14.9156	82.5707	45.7802	163.992	104.996	64.0395	27.7164	159.767	0	0	45.3799	254.353	187.462	25.4023
207	57.1937	35.5621	25.1521	70.5983	37.4077	150.36	47.3022	8.43333	188.533	25.5128	305.68	1.33333	220.425	53.1747	69.9506	19.1882	73.6045	118.999	15.5457	62.3418	27.2632	29.8239	11.6492	41.4576	37.3101	54.8056	23.861	81.0095	13.1636	66.9062	67.7423	2.13237	103.822	81.2851	69.1867	22.8751	44.2939	13.427	68.6882	21.9977	133.229	113.884	109.573	56.6196	101.825	220.759	65.5948	177.863	66.8453
208	23.6285	10.979	38.895	164.895	127.521	26.4758	61.2101	0	62.671	182.504	3.92222	80.861	111.903	14.7024	41.0904	3.9928	28.7419	54.3266	48.45	37.0334	55.5497	72.3832	34.3993	144.224	50.5603	138.743	61.3729	83.2064	19.9788	96.677	118.064	130.354	16.3424	21.852	62.1407	43.6288	20.0474	3.74762	171.085	44.6457	62.9206	60.0137	0	115.002	55.2554	52.1356	73.1735	11.1292	86.123
209	68.0591	90.7237	20.4472	65.7309	83.0867	48.6772	90.2696	8.16916	67.0268	10.929	40.7276	38.0838	240.751	39.438	126.246	38.278	0	17.1727	91.8683	79.0518	53.3282	85.935	26.0601	4.60816	42.0891	133.057	23.4168	19.4923	67.08	0	152.271	218.625	0	40.4065	214.017	57.0113	56.9956	57.8397	3.27738	64.0109	88.3584	53.7385	10.0278	36.8504	276.176	56.4042	15.2039	56.0929	9.19198
210	5.56071	0	25.0794	21.5152	63.9797	59.7344	67.1108	2.31111	12.2691	0	24.613	5.28182	21.3167	143.763	90.6529	27.649	284.359	25.9491	410.176	127.993	25.0841	42.8172	76.1502	70.6422	0	20.9316	70.0592	64.4379	18.0921	109.588	177.447	75.4567	32.6735	5.36111	0	18.2822	153.365	159.71	0	128.161	0	84.9774	48.5107	79.6113	2.83168	10.7429	9.53907	5.35	30.0483
211	0	32.5085	104.313	12.5087	87.2906	0	72.6641	88.6954	37.6028	104.425	37.0778	22.9941	26.9206	92.4052	15.2211	24.8378	9.48743	27.9211	61.031	23.8374	65.2989	240.042	216.283	12.9215	32.9667	96.2912	241.579	68	24.3611	193.658	66.0493	98.0504	0	39.5206	50.5759	30.5377	70.9714	56.4305	85.5004	58.2317	140.159	142.611	98.7356	15.3236	36.2379	186.735	113.632	11.9155	101.191
212	48.7219	36.4295	0	57.9546	252.067	17.0616	74.5022	139.529	52.53	87.8009	118.978	27.0587	35.984	0	0	98.8911	32.0945	129.336	84.124	24.6597	43.1169	88.9595	142.532	148.574	41.9747	81.5832	3.98333	106.775	46.0929	54.1719	80.0343	149.845	57.6938	14.0428	10.1962	20.7136	91.8677	15.6987	30.4905	76.5086	7.18185	0	41.286	33.2343	131.877	104.268	178.369	13.3357	8.13983
213	19.4887	11.527	203.791	1	45.0985	189.555	9.45278	97.9042	194.377	86.2519	5.99067	25.0353	148.199	107.801	57.821	1.82063	57.2736	66.2059	94.3417	43.5616	27.1979	79.6024	0	73.2901	245.767	37.3535	23.3732	6.49372	71.9082	102.681	39.7666	23.611	46.5467	37.5635	40.9647	7.00931	47.6008	121.079	89.2564	54.3349	8.42322	122.837	46.2819	73.0428	70.0736	42.3943	58.8084	46.2169	35.8312
214	5.16667	44.7784	7.09795	86.363	65.9121	144.956	7.68095	79.2929	134.769	22.4687	0	30.9821	49.5868	36.404	10.3275	67.4445	57.2771	42.2593	66.7134	73.6736	130.1	102.21	224.138	95.5863	131.461	44.2278	113.255	234.477	53.7691	76.4031	190.802	5.83722	37.6953	51.5957	120.422	75.848	23.539	64.132	204.896	0	82.8125	31.9542	2.62619	70.8736	12.4943	20.6167	52.7208	44.547	128.361
215	91.0233	0	60.7637	50.2956	50.0875	70.9823	101.022	82.2912	99.5356	90.7286	21.3047	107.934	28.8827	176.094	10.1349	70.0951	78.2517	86.6831	51.0267	85.946	0	50.5944	81.2459	0	54.3686	25.0246	150.978	3.54398	120.731	32.3227	7.69286	50.581	210.992	0	83.0824	54.2675	128.814	79.3724	60.8357	78.3431	52.6148	0	64.2772	58.7604	42.2489	147.462	36.234	5.35	66.7696
216	52.4874	34.6172	111.759	31.3318	121.154	156.845	28.1541	3.44751	48.9995	12.1459	93.3815	65.5509	76.5913	136.252	90.5514	40.3083	84.9173	43.8189	26.1188	184.483	26.5887	62.2044	35.0008	13.0616	57.0105	68.0807	38.4433	13.1484	11.1177	21.3889	70.2265	0	121.499	126.054	8.22095	0	42.2596	91.0948	60.219	49.9249	86.4542	211.611	7.12222	77.7205	2.05678	59.9206	9.5	105.637	31.4289
217	19.8282	14.4463	40.9266	105.386	229.065	20.5513	69.7878	5.61667	40.0391	71.233	25.2432	13.4109	101.493	20.7672	7.89722	101.38	27.5036	130.802	69.784	11.05	58.0889	6.63535	0	44.8064	20.9786	36.3197	38.0791	138.204	100.576	3.17439	80.7137	50.4412	0	29.6213	104.417	73.4662	75.497	4.56064	67.3372	113.87	110.388	34.1867	65.5532	91.2759	6.09538	40.325	171.404	145.761	17.5211
218	21.8099	205.441	147.751	67.0041	70.2636	115.064	35.3171	47.5503	83.0867	80.8607	11.6254	14.3262	194.73	90.7358	53.4423	10.6868	33.2045	40.1709	0	33.2415	90.4786	124.067	43.6992	53.8886	14.7804	59.4424	107.124	0	8.99997	39.3267	32.0185	4.98248	45.0805	85.6709	143.354	23.2668	142.32	74.985	25.2852	20.1302	36.8182	112.415	9.5544	128.547	39.3952	57.4332	78.0168	4.89359	15.2457
219	8.04233	153.11	75.2363	116.48	172.942	4.39751	38.2157	114.448	33.8596	24.6463	28.1772	178.223	43.832	73.4152	67.887	155.564	115.565	163.779	48.4151	94.3674	161.162	64.8222	60.1842	13.4798	6.20397	129.946	102.212	176.756	26.6856	39.3715	73.3954	25.3436	95.6309	150.702	3.02044	6.83182	16.1999	11.6826	105.094	75.6815	37.3703	58.553	15.2398	24.7527	64.7962	5.83333	58.6872	84.055	39.5804
220	40.3607	50.3718	49.9298	191.381	23.4577	51.9311	17.8759	64.6702	46.4899	99.2689	20.198	16.3841	67.8873	25.1854	116.234	35.8313	64.4998	32.5273	45.1925	21.8553	71.8967	18.7711	66.3469	94.4813	72.1415	111.407	13.5873	68.2904	77.5676	62.8642	62.8538	120.41	31.3774	139.773	156.553	52.1533	3.79646	123.44	28.1394	92.4212	8.69432	0	31.5646	157.537	133.882	63.865	31.6845	25.9202	44.3816
221	33.2513	94.4631	113.315	70.5868	5.47424	133.592	10.3544	57.3287	0	159.51	50.1515	32.3834	4.76143	0	13.2343	31.246	136.791	73.6671	116.744	120.767	16.8386	26.1856	102.217	66.8023	30.1403	126.356	0	71.6294	50.225	135.722	133.493	38.7207	79.8301	11.406	243.341	7.54621	18.0231	3.16111	28.0811	23.8643	72.3829	70.2921	100.271	119.094	138.015	104.731	121.23	0	16.8503
222	47.9283	100.024	50.7563	38.7715	40.2302	20.8825	64.2712	131.606	42.3221	23.9817	44.565	70.1643	68	44.681	24.3807	185.058	50.2569	46.8613	29.0538	19.663	52.862	0	89.7337	38.7127	46.5604	58.1777	10.9778	94.4181	162.244	2.68333	51.9258	100.607	84.0049	95.5273	115.948	69.7742	27.3499	25.9072	5.20758	24.7367	97.0625	66.1085	203.835	58.723	71.1631	108.036	6.9867	104.222	28.7405
223	5.30952	11.3079	21.3583	45.2503	24.6155	0	67.9862	19.9536	27.7786	0	33.2515	95.8721	145.934	25.0525	59.7875	37.835	58.4982	0	254.22	83.1906	34.3117	122.521	75.9945	43.1366	210.798	61.8242	101.696	83.9941	151.61	200.342	27.6217	14.9143	7.72619	123.169	18.6251	14.619	98.0554	38.7716	69.639	125.692	16.479	31.9005	29.5465	72.7945	8.28718	2.23654	17.9988	62.6689	25.8954
224	36.627	249.34	0	32.6818	37.8459	32.2395	25.5758	6.33329	11.293	118.759	185.414	54.4379	13.7212	0	168.129	42.0597	99.4202	66.3407	133.142	87.8207	0	36.3519	44.6678	99.9655	14.4759	0	118.164	185.978	42.6002	16.6843	0	21.4058	49.05	22.7857	52.9108	18.7158	110.206	178.422	3.18813	169.674	33.7827	112.179	2.74942	74.0746	17.8841	53.1413	2.80476	51.9716	172.997
225	71.8916	66.7195	92.7162	26.3913	51.4364	147.436	129.883	86.2852	0	67.5987	40.4629	90.4157	40.2179	5.77659	20.9373	25.2369	29.8763	128.906	10.5587	8.19365	4.74286	55.3395	140.487	153.272	13.918	30.6638	26.9298	48.5914	17.67	78.4746	149.572	118.896	34.9105	34.5359	70.6712	41.9512	251.239	77.7826	39.4728	96.3458	51.8238	24.1754	11.0377	70.7834	162.929	18.0107	13.7986	130.838	83.6203
226	11.7446	86.7167	122	286.937	96.5279	86.3898	10.9452	0	72.5746	88.4614	56.5929	113.561	32.7646	110.691	121.893	0	36.4282	88.363	153.375	294.748	130.818	0	58.5697	11.5829	59.1354	13.3281	31.7338	72.8346	31.5981	86.8894	121.154	46.5746	20.1647	23.3285	31.1619	89.8796	112.436	12.733	45.5869	86.767	53.6692	20.94	100.346	11.3058	95.7725	239.403	65.8421	149.481	0
227	55.2806	156.801	58.6975	40.7315	15.1159	218.828	31.5532	39.7401	111.04	89.4534	32.2582	32.9195	8.11667	271.93	132.297	6.975	110.729	2.87778	61.6306	95.3807	125.174	29.1517	83.9842	24.6517	26.5313	12.7334	0	51.8185	20.9583	112.061	36.4925	36.0621	45.3309	88.3307	118.206	13.7494	17.0163	64.7472	20.3528	60.2873	78.8564	43.177	41.1511	36.2659	17.8169	102.336	0	58.9877	81.0112
228	77.337	0	14.3444	73.5606	45.3853	63.3033	98.4551	40.5531	68.5586	69.4048	39.2619	62.9662	101.082	81.2923	85.8908	20.2766	158.97	218.537	36.9098	24.958	137.216	77.5591	54.3135	28.2469	86.4151	39.4907	65.5043	39.4345	15.2531	41.7951	94.5343	0	96.4236	40.3437	115.275	100.305	81.8459	0	5.54167	48.6736	5.66667	26.587	81.1049	89.7704	27.5249	62.9268	40.7329	73.8359	60.828
229	82.9337	51.5735	48.6041	32.1853	77.077	24.8428	120.981	17.7976	38.4999	289.173	2.73333	66.5824	61.7602	43.2114	6.89708	74.9019	56.9361	122.292	80.0931	100.653	96.4909	49.857	38.4146	97.8953	9.27267	25.0341	29.9114	20.1194	65.9633	75.9418	73.3768	61.7164	49.7708	84.8263	35.8437	54.8948	49.8363	108.518	33.4999	77.0215	9.37219	91.6616	163.439	0	67.9607	99.4518	7.9877	74.1471	15.3497
230	32.4973	39.2173	18.5644	154.541	66.9392	29.6251	8.58963	101.893	213.214	130.465	71.5525	0	0	15.209	197.876	23.5171	0	55.7832	125.219	63.1071	79.4103	9.17373	100.228	68	46.5955	12.9946	74.7408	108.098	41.9985	8.45362	159.619	40.3437	76.7521	57.1955	137.845	101.677	6.48333	22.6954	22.6988	44.8521	5.31061	55.9371	28.6234	0	19.0899	57.2096	163.683	53.0103	47.6675
231	115.568	2.26667	22.0339	198.504	198.585	96.6857	109.985	129.12	45.7883	76.2696	195.159	23.0246	14.7528	19.5545	8.5373	31.2904	33.3873	76.0735	129.612	39.3461	6.87702	18.2008	86.9201	67.1197	257.615	30.8638	23.1588	209.324	31.1553	28.1032	152.519	43.6937	39.8413	91.8632	79.3627	15.1377	8.97778	50.443	29.3919	187.766	14.6541	66.9754	96.3249	61.6382	71.902	61.085	82.1335	77.285	49.0716
232	37.3121	126.106	84.7101	155.098	103.714	111.258	31.8193	20.3285	113.725	20.5397	32.213	109.998	32.7622	57.7546	0	29.4133	285.298	9.675	94.485	4.45675	33.9186	81.9907	92.0651	45.9085	71.7188	124.714	43.8295	45.0913	150.363	184.776	147.946	46.1166	36.3126	173.602	150.213	73.7595	149.785	0	7.50556	93.5899	55.8108	19.8474	92.3009	141.096	63.9505	69.6933	127.392	2.00758	6.8977
233	91.0437	80.4663	104.295	128.674	18.9241	36.5506	81.6193	85.5841	76.4487	0	24.2944	49.7099	12.5248	12.2121	1.24286	53.3538	63.056	6.99875	41.6206	94.9989	7.91667	143.02	161.592	0	51.9819	202.874	0	50.1274	15.2119	61.1452	42.5916	3.97692	34.1029	80.2857	174.533	126.463	202.182	42.3983	30.6363	72.1854	42.1033	69.3678	41.8312	0	3.32361	73.4521	106.872	170.808	69.0323
234	0	74.9397	7.60559	70.0166	54.0313	96.7721	14.2635	54.7297	247.054	99.2839	33.0844	57.6745	68.2238	97.0717	46.5095	18.2376	42.9091	64.7816	26.5743	70.4459	20.1361	52.6088	75.5861	32.8497	118.526	70.3869	27.0632	95.4617	139.274	178.415	45.4295	34.6848	6.05	14.5679	61.1946	0	40.9013	114.101	8.33452	70.0526	109.605	30.344	75.8554	92.6297	75.137	96.4608	99.5983	47.5555	61.3581
235	104.199	3.58645	22.7972	38.8277	52.8332	39.8043	51.4587	68.3163	53.6488	59.2429	109.334	14.6181	47.9936	91.2467	28.8875	9.18452	95.7878	140.829	85.2592	26.3263	9.89022	152.457	0	71.8548	77.6813	85.1324	38.1684	21.1949	58.8293	32.3929	86.5718	115.852	116.796	12.748	7.53333	96.8854	80.9242	61.505	3.34497	223.363	21.5282	151.486	140.521	84.8727	110.497	40.4969	11.4361	68.0538	86.3512
236	48.9814	4.97001	135.343	33.0422	48.7316	0	115.49	39.8881	81.7233	58.8083	34.6026	18.1452	25.1767	0	54.496	0	41.7086	32.0507	185.726	49.2667	97.0543	111.394	14.7109	117.954	38.5829	71.976	41.6514	129.967	21.7417	15.4841	58.4595	53.8802	236.242	0	16.7746	6.34597	183.011	141.14	176.983	130.131	165.946	18.3959	28.463	5.71667	51.8697	8.00299	77.4808	43.2664	28.7187
237	118.066	0	95.3127	59.3965	86.0716	131.367	27.7726	23.3152	33.0998	88.2651	47.8843	40.5478	36.4656	119.04	126.456	22.1093	51.492	21.0775	122.983	105.069	21.7866	5.78571	155.766	80.294	67.8408	106.334	80.7438	8.67143	149.211	71.8206	109.11	37.1429	36.5857	91.8566	1.75043	179.194	8.84686	38.1745	49.1968	21.2945	14.9171	44.2839	137.55	22.2394	151.98	35.6895	3.18797	41.3167	214.445
238	25.4838	101.112	3.77341	0	4.90278	14.1889	24.9747	10.7317	189.668	20.4568	101.632	9.53333	48.3159	172.818	3.61667	57.7179	194.444	213.995	16.8556	180.901	15.3671	120.181	12.6333	96.5791	12.8512	68.8653	37.996	113.413	31.468	16.7258	45.8684	18.4266	66.1619	94.2491	7.775	134.651	21.8323	74.111	138.53	154.541	150.709	63.7041	87.9402	44.3193	117.299	52.7132	69.7202	68.352	26.2965
239	70.918	14.4759	32.3334	68.8048	44.613	49.4866	38.1757	4.08922	17.8997	52.5303	113.625	75.9398	105.366	38.1415	245.365	28.9206	16.0937	0	25.3416	58.2659	188.558	47.1658	2.32361	158.806	56.8124	60.6713	17.3667	0	39.0222	152.574	0	0	58.9402	43.1242	62.578	81.1461	55.935	109.568	111.675	17.3394	156.003	68.2119	138.207	126.246	27.0261	12.6944	51.8913	35.202	10.5679
240	82.6799	212.252	13.7133	32.6938	21.5757	5.14702	191.891	3.74167	18.3934	15.819	0	38.7326	44.4356	76.153	22.3312	46.3081	121.992	186.995	152.702	15.698	38.4609	10.6437	29.1169	111.329	15.6068	85.8064	132.413	40.4625	79.3193	170.48	98.9858	7.94185	43.9897	87.2232	3.84359	10.5425	10.1413	83.4626	134.672	33.8963	124.621	49.0183	35.6816	6.23634	112.646	53.7058	18.8893	65.6275	25.8989
241	75.0338	0	83.8051	81.0804	11.6588	13.05	132.159	161.9	28.225	22.5155	1.5	14.0192	120.936	79.3902	39.4305	23.8052	96.4525	3.58333	9.25801	17.1333	151.807	63.2917	99.0085	37.6581	0	21.6821	0	23.6548	4.66753	156.179	76.3678	0	62.6655	81.7872	141.874	193.61	35.353	76.6894	127.518	58.8088	70.8436	36.1079	84.0784	74.2643	51.5164	21.3305	5.16154	74.6362	187.24
242	64.0339	40.1468	49.4073	0	97.4847	111.807	11.1405	231.132	21.3653	77.9464	17.316	75.203	41.0853	32.4091	77.719	79.3389	12.1853	83.4944	0	101.723	47.1773	54.7047	106.096	79.9339	45.385	0	78.9657	80.701	25.107	62.5039	0	90.2671	18.3582	74.47	33.2182	100.492	21.3544	12.0123	4.81062	61.3702	28.0135	223.152	162.269	33.3553	96.5281	128.435	24.8925	0	50.5834
243	45.424	74.1548	29.621	89.7903	16.3281	43.297	230.377	103.774	66.9991	29.1608	223.075	38.1522	0	0	52.5667	74.7526	72.5085	79.9071	35.0933	49.9404	71.5606	0	12.5659	4.25238	199.324	51.6809	8.48452	44.9476	28.2071	33.0476	70.2338	59.8556	137.818	4.95159	17.6022	85.144	4.13258	53.788	8.17857	3.575	58.3904	13.983	51.0526	31.5171	6.9548	156.685	20.8733	30.7011	86.8832
244	72.1626	13.3342	1.9974	68.1483	37.9035	154.197	103.645	15.7403	84.8097	50.2068	27.4974	4.77827	0	63.5162	0	39.929	13.2909	62.0052	39.4303	5.32424	26.2663	31.6482	47.3556	132.491	46.7223	86.0467	104.057	155.109	200.986	35.4326	33.0821	17.2139	27.078	28.6487	13.3722	256.416	86.8343	89.2015	41.0823	24.7641	21.6857	44.1106	0	4.74405	125.548	62.2468	237.274	38.3535	127.164
245	43.6153	6.99106	36.7903	92.8205	27.8321	10.8345	15.5416	145.753	28.2526	24.0388	87.1256	9.08665	5.99695	58.2091	26.6762	36.5182	48.9227	150.781	27.1679	203.54	113.915	48.2636	45.2365	214.873	10.7534	85.9426	30.2116	83.0351	4.61515	59.7974	49.9302	118.878	44.8813	68.4259	36.7153	32.788	66.3929	188.525	36.4447	136.667	204.17	158.296	60.8089	93.1398	38.5855	19.2326	55.1065	69.1994	36.6904
246	7.75035	40.649	313.421	78.4318	7.94835	73.0208	102.817	28.2744	10.2452	57.4811	124.491	36.6455	147.063	91.5674	46.0127	3.95833	90.158	49.2484	56.7928	2.53843	30.0016	46.7086	116.349	4.13792	13.5323	52.6646	80.4196	60.6847	65.2251	151.429	67.4239	54.8118	67.0085	98.9445	2.95833	57.9902	65.7625	188.955	90.4562	44.0337	51.7981	49.0414	162.202	9.94409	82.1319	0	18.6842	12.6079	129.666
247	5.7769	27.491	27.9396	10.207	10.5164	0	125.576	72.036	13.6744	206.82	3.14286	55.5444	81.5097	163.3	27.3839	60.8914	100.027	92.9584	150.811	100.168	17.6119	113.092	62.6103	16.1661	162.502	27.2076	0	66.6111	70.1443	87.667	88.0148	6.98134	0	0	121.221	35.6303	46.7991	54.963	57.337	87.7793	21.1528	0	72.5667	74.6599	44.0067	135.335	104.518	111.196	0
248	48.5492	77.6719	61.4273	132.424	190.433	103.906	46.4302	180.231	25.5658	109.613	130.446	48.4132	56.7416	237.255	95.2405	28.0651	26.1062	1.94807	197.363	46.1373	0	12.4803	12.0413	68.8138	57.0045	15.1242	15.0155	90.415	8.36667	26.8021	19.0286	96.853	112.608	16.4889	69.263	92.8876	20.3547	59.9741	175.175	0	0	17.6484	102.788	96.0655	9.06905	31.7133	24.6076	2.01768	219.684
249	108.686	166.791	69.6828	86.6795	114.569	76.9607	79.7551	130.568	84.1779	138.266	16.6762	130.151	110.763	14.997	117.195	30.1195	71.2723	59.3195	17.0223	0	13.6375	27.5051	6.34501	82.289	60.0097	104.947	65.7217	0	18.9054	151.711	53.3242	16.7809	14.6027	13.5635	102.256	0	15.1156	57.8669	71.2649	38.8662	85.9875	57.757	25.6659	31.3438	125.31	26.5614	73.8241	32.4795	85.4144
250	74.0532	103.961	27.8929	76.1443	133.015	42.2053	20.5204	41.8376	98.7646	20.5183	182.231	60.9917	10.5606	24.5165	77.3983	17.2239	47.517	109.439	17.8997	67.522	130.911	30.4532	123.22	236.691	24.491	10.6437	152.734	43.6483	79.4756	0	87.6263	7.25017	26.2012	78.6405	1.53889	108.301	70.9119	13.275	85.7183	173.316	8.74402	96.3941	18.6611	24.5104	174.108	27.3317	17.5987	39.2427	92.9352
251	71.8639	62.1527	20.1028	0	85.6404	50.806	28.7497	72.7685	49.0525	36.2426	12.5081	225.682	26.9951	99.765	0	0	4.93698	29.3437	69.7406	35.7075	9.40428	39.4278	10.4476	101.987	66.3579	211.41	20.7623	37.2308	19.5672	37.6178	37.9051	171.992	54.8568	50.4707	78.0335	26.6826	111.609	165.418	12.6927	9.41356	27.7154	141.701	52.3364	16.5461	61.4408	94.284	3.38382	89.1914	50.7131
252	225.644	0	28.1437	41.5115	158.032	144.287	195.015	110.275	21.4369	47.3003	16.8274	44.4999	26.3853	188.057	87.6731	5.54167	154.215	88.5795	37.1631	59.0794	29.1394	14.0444	191.822	19.2922	129.247	64.594	22.231	23.329	9.54524	15.6167	0	55.67	85.2706	94.002	63.0818	22.7048	0	76.9369	19.7595	67.1341	62.0274	85.9723	80.1746	112.861	62.5126	48.208	0.666667	37.9602	26.1042
253	20.3047	22.1607	0	55.1712	4.79061	6.3943	15.4464	70.0625	71.3442	1.83333	40.1035	49.0461	14.0137	45.028	58.5514	117.929	113.921	109.27	5.11303	73.2349	81.4285	49.301	218.444	68.7788	0	100.948	31.6083	256.21	38.3392	225.061	166.635	66	88.9318	62.2612	8.43344	32.0637	173.431	56.6086	0	24.6649	106.424	0	115.257	39.584	0	162.391	12.7706	15.6189	76.8983
254	9.04475	27.9969	0	5.33662	200.038	26.5744	2.28512	14.7818	134.589	69.3979	15.5298	155.291	111.026	14.7289	104.089	76.3279	43.1864	23.856	144.993	0	68	110.098	113.733	106.775	12.1326	17.3095	50.4229	45.3551	0	0	83.9959	317.821	221.649	111.781	10.2159	21.029	84.8626	91.9694	45.0951	160.48	16.0754	4.39167	60.832	8.44167	95.9766	11.0218	30.4737	24.4878	5.07876
255	3.05	179.276	90.3234	29.547	33.883	139.63	47.2944	67.2068	104.381	58.4685	68.7831	48.6914	75.4583	45.2396	26.8712	0	12.6173	16.1618	128.792	108.629	20.6123	6.3596	6.83452	62.3254	15.9556	154.328	196.786	24.0702	54.3666	41.9907	110.329	10.2833	68.3698	61.4039	11.2134	131.43	35.0342	113.261	20.7865	119.344	119.003	18.0316	173.961	203.822	61.4666	7.20023	42.2661	54.6021	27.1707
256	69.7195	111.202	8.16946	57.88	114.023	20.1435	221.529	16.5387	16.8722	154.947	55.9766	20.4348	72.8594	65.2093	0	74.7399	158.377	147.046	121.457	6.24167	91.3093	166.889	17.2812	19.3505	3.46667	121.085	103.78	165.939	76.0552	5.91667	53.6735	27.8502	127.445	32.844	0	44.9909	0	47.2785	55.6932	12.3636	112.035	110.314	2.68333	65.9095	0	89.8945	33.091	66.375	24.4242
257	20.5566	187.369	112.109	59.4073	239.263	19.7721	5.48266	7.16667	0	99.3995	65.1967	62.647	104.967	60.4389	22.021	112.95	136.82	11.9338	164.301	201.376	78.9167	52.432	133.475	71.3804	88.1941	222.477	0	68.9645	0	13.2937	42.3416	64.5991	84.4075	137.388	55.783	10.7895	25.4392	18.25	101.859	47.2923	8.1046	37.1505	10.6052	19.9847	177.646	64.9111	64.5077	46.7059	114.072
258	60.3256	91.3772	64.7129	74.8631	46.9691	24.5981	62.1163	45.0975	27.7251	54.8035	55.9589	47.4887	7.20952	109.154	263.808	0	0	168.196	83.2077	80.7772	20.5495	29.0914	19.4687	81.3872	165.343	8.24722	106.72	107.53	146.58	5.8498	73.8026	45.7335	52.8288	12.4725	38.2648	111.923	109.519	35.0476	92.4212	76.6654	324.967	0	75.2898	49.0731	0	110.86	168.405	10.7968	55.973
259	128.68	11.2317	24.2069	72.759	125.637	98.0041	78.1323	51.1527	144.389	42.9718	111.327	39.8826	37.3322	0	72.5804	23.23	132.25	36.492	53.3015	109.148	62.778	10.019	52.4613	55.498	37.0145	81.6189	81.6192	22.4625	52.3861	126.56	37.0614	0	56.1778	80.0328	13.6473	125.361	0	27.8543	148.302	31.3703	99.594	185.48	94.6176	65.3167	30.6453	41.9374	34.4585	13.5901	158.829
260	26.2012	6.11198	172.867	0	90.2318	28.8817	0	234.25	17.3453	18.3374	56.2539	89.4559	31.8318	7.66388	134.932	11.5094	18.2361	100.133	82.5419	0	0	0	39.156	65.0752	67	1.9259	18.2907	78.081	47.8508	35.3447	3.68262	133.373	63.1864	44.4021	37.6919	126.458	103.213	14.8477	83.4141	140.596	47.449	132.268	33.1955	22.4151	116.587	78.4077	41.8081	7.92619	156.462
261	180.023	47.8366	5.85519	154.768	98.6603	191.683	20.5369	27.0539	11.8822	132.622	96.5454	11.3271	72.1263	94.4118	13.3393	30.7721	0	51.262	28.3528	136.727	11.2333	265.552	46.8223	6.29121	37.6106	51.8821	90.0301	125.529	19.783	209.015	36.982	66.432	95.9428	121.213	50.2332	43.1846	17.2594	9.69354	94.2551	2.82468	57.7712	57.7314	9.17868	55.9755	22.8105	105.415	67	25.0359	25.7095
262	0	149.97	143.725	5.04599	0	37.9886	48.9583	37.7841	97.1224	10.6423	74.7042	90.531	124.898	6.31809	23.5679	0	0	1.89719	125.869	69.6176	243.844	98.9081	125.434	11.6302	128.555	23.6544	1.37619	64.1844	197.718	39.0911	48.3931	77.9392	68.3802	40.3085	82.8623	10.8922	145.826	105.949	0.986111	3.46086	130.421	13.5434	0	148.34	10.7405	71.1648	11.55	19.7161	67.5186
263	51.3334	74.4844	135.142	48.6731	80.9066	0	5.95198	43.8925	47.7343	52.8057	157.504	20.3697	2.20758	240.979	196.533	26.952	21.6078	80.8651	73.8956	75.7083	0	33.2875	4.91429	53.1124	42.2614	20.2915	58.3284	70.1548	93.3097	119.038	70.1464	144.344	17.3956	304.476	26.8069	18.1426	73.7801	52.2664	79.1892	10.2039	47.8914	85.7821	27.6416	31.9216	100.309	86.9655	98.9637	86.5314	10.6718
264	167.256	11.8667	61.7204	27.7722	112.251	107.522	62.3228	55.0419	13.9164	123.753	62.6192	162.981	146.66	45.1598	116.897	188.13	170.233	70.0091	41.5687	0	93.9289	137.396	32.3872	0	17.4666	103.514	45.6939	58.8546	235.557	54.8298	109.732	0	15.9888	172.568	38.7758	91.6044	0	8.24444	25.5435	34.7149	122.975	42.7876	68.5204	4.7	54.9122	4.39216	62.959	114.96	14.574
265	27.0317	114.448	82.5361	72.0999	29.987	77.4199	7.82626	2.45238	18.2864	3.20952	166.829	2.2869	80.6146	116.399	19.2806	70.7593	87.9404	83.7905	56.2041	87.3767	9.44008	52.0327	7.4119	43.2766	18.6338	147.613	24.9952	57.0436	98.0626	133.519	68	7.81766	23.2365	0	126.753	53.5682	122.305	91.823	188.977	102.032	140.887	22.5855	105.21	59.5707	125.429	307.038	57.4145	35.6133	136.808
266	36.3158	44.7057	21.7549	139.764	85.4068	208.985	0	113.038	82.6595	61.4728	8.942	139.634	94.6357	18.052	134.766	110.957	170.241	96.2722	77.5418	89.8862	6.36264	87.8284	52.6631	0	32.3562	64.6674	86.1539	50.7457	78.4741	35.5875	117.23	100.439	17.1107	58.7077	85.5682	60.3346	39.9146	47.3537	71.7681	61.4134	85.9032	76.7346	37.767	0	29.3852	46.2678	19.3988	45.4183	54.3636
267	56.4908	105.353	129.543	72.1681	115.364	86.1872	69.1931	61.6218	191.479	2.05556	411.029	30.6301	37.8157	96.1854	98.0616	37.0083	21.3173	0	12.8151	58.4241	77.1522	30.7872	72.9392	48.435	45.0523	37.6046	110.057	3.00952	17.7228	33.7233	35.5703	99.6519	48.0848	61.2428	115.231	0	68	10.6759	4.53063	0	87.5997	16.3754	114.002	77.2983	35.3152	3.60765	197.61	39.2564	30.6975
268	94.8475	70.3834	64.7492	46.4468	42.0612	79.858	31.841	62.8634	1.42424	121.974	80.649	74.7106	298.474	43.8091	108.515	40.0786	19.5031	65.3579	53.047	74.1183	93.0718	70.1148	36.2523	120.129	63.4449	0	4.54524	11.2897	84.5818	69.7121	149.66	118.571	38.9572	28.4088	43.7149	59.849	39.867	31.1564	124.227	35.4697	75.2805	32.393	98.8326	88.4434	44.9979	67.1596	13.5144	142.018	100.644
269	58.816	136.83	105.041	36.3497	44.2223	9.31349	99.2959	50.777	43.3624	85.2157	0	120.46	15.4632	56.8286	82.3012	215.882	96.2205	20.8	48.0673	82.0329	79.3474	169.467	231.548	161.901	63.4945	106.392	6.65952	135.8	143.928	44.025	5.79466	39.6132	142.203	33.6999	12.8933	131.095	39.205	46.3221	53.6793	6.9127	38.4173	120.899	41.7625	53.4215	70.125	77.81	30.1417	13.1864	27.0952
270	5.31591	44.7257	49.9539	65.3281	115.164	14.2298	39.8816	171.898	92.0768	11.6049	36.8139	27.866	58.0993	79.7621	10.4595	128.943	22.9887	49.7988	32.8674	53.1692	54.7867	8.99112	26.5126	44.1567	2.5131	137.282	98.5982	26.2182	85.9355	215.065	189.52	5.29329	63.7448	21.8692	12.6421	102.112	97.9751	11.4996	101.116	121.547	35.848	18.3979	27.883	22.9664	164.746	4.01667	265.436	21.1936	188.313
271	44.2759	20.9774	23.8346	93.668	74.8251	45.4615	104.537	130.613	15.3497	92.3744	43.4663	64.0547	119.432	117.933	32.0734	80.13	9.15595	4.21412	6.7551	8.21152	93.925	236.973	19.9051	43.5162	95.8578	12.7749	70.9526	39.412	10.379	109.221	6.63019	11.7964	35.277	119.844	112.279	30.9108	33.8145	110.033	0	33.3136	157.803	40.715	105.622	122.527	10.8925	132.213	128.031	44.4994	76.6982
272	19.9161	41.083	22.6999	115.373	143.929	21.3029	87.4457	9.54835	129.824	33.8802	122.334	29.2869	0	127.193	6.95659	103.081	25.5586	35.8066	25.0104	116.599	102.716	108.698	64.2101	77.0707	49.9768	13.4139	51.2193	114.426	74.9811	49.5358	23.5495	7.33803	133.841	69.3414	7.56678	23.2324	115.664	173.519	186.402	82.0408	17.9068	0	67.7265	120.952	324.069	20.6303	142.551	46.8566	11.7015
273	58.6065	11.2961	112.102	68.5503	17.2538	54.0985	7.78333	26.8329	36.0719	66.7665	52.8139	47.1373	6.37335	62.1992	54.0463	77.3886	7.2246	174.357	120.79	20.0247	45.2345	76.4697	90.6726	12.1424	23.9024	82.0322	4.73056	0	41.0023	38.4921	29.8626	98.5698	63.6727	39.2077	128.011	44.7704	252.688	17.4571	6.26288	6.30952	120.777	7.95025	62.3694	164.645	136.036	35.8114	23.9024	192.802	152.865
274	79.2866	61.0164	91.3786	85.4356	40.3902	40.245	49.3119	29.5677	61.3576	36.499	16.5543	71.2966	51.9902	21.5666	72.5248	104.746	51.9749	8.49567	16.9071	322.352	48.4018	74.9988	142.239	26.8578	51.8654	136.055	0	41.4815	162.205	78.1583	283.236	29.5437	0	162.29	15.2874	1	33.8644	23.0918	8.55156	72.3628	61.3479	93.876	83.912	7.00952	43.148	103.19	69.062	99.5399	71.8677
275	57.1417	85.8529	97.7213	126.812	24.3978	140.279	95.3594	46.9426	84.7291	83.575	0	29.9183	56.1557	4.78619	27.5719	129.016	10.6444	116.788	16.495	105.1	33.4272	57.3697	11.7008	41.8351	0	22.2491	6.23304	71.2592	35.2908	96.7181	59.6074	58.2526	21.6732	205.27	104.562	81.1424	55.4825	164.717	43.8699	57.0079	73.3127	19.4877	124.847	80.7501	137.154	94.2801	12.2107	107.104	85.0598
276	35.7138	132.634	99.3582	85.1657	38.6637	107.273	59.617	107.138	199.825	58.8611	66	7.64167	75.7037	161.456	132.439	151.2	91.1855	82.8374	60.7553	11.6992	150.738	4.81634	45.7861	0	51.7545	0	133.093	0	40.6422	59.2251	21.0509	29.6012	168.587	0	42.6366	7.71349	17.0897	49.166	30.7899	19.9526	95.3997	79.7126	46.8913	35.034	16.0415	63.0375	25.6045	60.61	72.6132
277	335.195	34.842	20.3973	5.49444	120.119	71.8186	173.099	68.2877	117.78	78.375	79.7885	35.1491	179.341	82.6369	159.08	0	6.98333	15.247	36.1841	16.1594	68.9789	69.3528	64.7423	67	70.6382	75.7007	57.37	144.653	218.04	0	55.599	112.519	123.893	44.0591	39.8575	95.678	55.3201	8.75992	34.373	0	66.5496	51.5212	142.44	30.6472	6.97222	0	75.9718	62.1843	88.9451
278	7.18297	74.5631	173.819	48.3488	81.037	8.8951	0	25.8044	104.176	15.6288	63.3079	95.7294	52.3213	260.908	25.7806	36.7408	83.1769	47.0189	246.356	92.4571	24.1835	65.9906	37.0288	91.2846	113.687	12.9145	192.062	80.642	36.5019	141.7	16.7814	85.5067	24.8489	4.5869	58.4916	174.858	0	20.8971	6.73337	57.8495	72.4087	6.62021	0	5.62946	14.744	0	12.7736	5.98571	75.7055
279	26.5734	89.2576	0	22.5889	0	91.7209	69.8618	76.4798	156.026	19.2558	118.294	50.7122	66.4442	0	0	42.9611	24.4746	57.8822	2.22698	66.4785	54.8066	76.6808	231.07	16.6135	203.242	98.6474	28.3971	209.555	250.901	48.7816	29.5524	21.6523	112.818	25.3841	62.0088	31.7402	33.7046	72.6996	24.9317	14.5413	67.1796	65.212	8.40833	124.602	27.6833	67.407	133.01	61.2219	101.979
280	88.1696	83.6586	132.086	119.339	73.0486	92.4308	114.305	94.7993	41.9833	8.39246	53.0017	31.1452	16.5684	60.0472	37.7418	245.713	41.6156	28.099	28.5291	0	33.8664	129.34	52.1422	13.3525	12.2667	78.3558	63.5472	0	63.7677	6.47619	25.8529	25.6399	47.2962	64.9498	84.1323	52.6985	0	4	93.2099	107.78	35.6342	221.72	0	7.9143	63.4896	93.852	58.9927	80.012	72.7123
281	38.3894	215.889	27.0317	5.44848	34.3152	166.057	60.0009	23.3782	146.322	84.7166	96.2977	219.796	11.7595	37.2052	63.7931	7.1345	102.93	34.2089	27.7958	85.8786	51.1314	18.938	144.34	26.6373	47.3209	33.0586	0	81.334	32.4167	14.1818	28.5141	141.262	0	161.32	36.2756	58.6701	78.4518	61.1988	75.342	31.5608	96.8771	5.83132	63.8507	144.506	49.469	89.2719	50.8937	2.87568	8.27063
282	21.5683	85.3953	32.1926	121.485	60.7539	87.9877	106.833	64.1273	92.6907	116.804	22.538	17.3976	89.5096	23.3115	6.05202	120.134	0	25.8266	36.4657	54.2122	26.1861	61.445	85.7052	60.1295	23.5216	12.8997	30.5481	0	79.0594	41.4817	100.275	125.1	125.938	39.2845	112.049	28.7448	35.814	26.9341	77.0857	69.128	7.26367	35.8939	54.2177	27.5194	69.0723	12.2595	56.8871	152.29	70.6293
283	16.6002	109.536	0	83.8021	66.9238	12.1485	17.6528	13.2056	137.074	78.1525	12.4381	50.9193	40.9954	67.5718	26.1053	34.5152	7.72662	37.7275	0	42.0733	16.0658	36.6999	27.665	82.7569	32.3707	126.76	29.7981	50.785	0	89.0349	29.5	133.24	91.6372	94.9667	126.043	98.355	10.5122	163.563	57.8047	17.6619	83.1325	67.9912	36.7981	31.7894	32.8956	206.483	199.534	64.6304	3.67619
284	109.634	131.692	62.0295	26.3954	109.387	105.216	49.1629	24.4439	47.6035	30.0772	0	40.595	56.0047	12.4857	10.8834	0	28.5607	87.5716	138.195	0	70.5586	2.44702	16.2707	26.8037	13.6172	122.517	27.5229	36.8851	9.99201	44.6764	17.1833	60.3851	71.0833	35.0717	26.4287	3.72321	26.716	47.0945	44.0212	56.246	62.9236	15.8522	87.3912	49.8621	23.9916	0	41.1071	145.922	4.49931
285	100.211	9.90547	82.0258	67.5104	38.0925	61.8483	142.02	64.7557	235.513	262.95	37.4792	75.2639	73.4015	41.8059	37.7042	56.4551	17.4855	6.04444	9.19127	94.9756	51.4795	95.5164	41.6791	168.65	170.781	15.2255	41.3812	9.47299	65	63.2821	25.3014	113.492	101.863	153.653	50.7237	8.05748	0	25.9798	87.7299	114.944	51.2031	15.5244	66.6207	0	43.1648	64.2233	94.5616	23.0733	8.66264
286	47.8953	81.5281	0	10.0695	73.2992	49.0687	209.262	51.8011	74.2281	14.0795	158.49	0	17.0861	167.792	0	149.268	95.1088	13.6	132.1	77.4732	183.095	35.8049	37.9225	93.9933	55.5151	140.676	14.4536	57.7414	78.7333	42.9235	0	80.9127	33.8643	59.4807	14.3453	230.962	69.2794	126.154	37.793	23.0957	0	113.235	97.6574	37.2155	21.5761	14.4781	0	14.7167	44.8476
287	59.4192	5.51667	7.25184	51.7086	133.013	2.28734	74.2134	42.6665	75.4899	109.225	22.1271	11.2762	20.219	146.69	37.8731	7.84563	93.9638	88.8682	149.427	143.979	55.7358	11.5	129.416	50.9765	64.947	72.1555	72.1704	61.3881	60.2717	73.3963	7.69529	0	27.0006	186.238	107.2	29.1373	32.3375	101.232	14.5667	5.45186	11.0278	87.5757	39.4492	51.929	172.645	50.7024	52.11	64.6842	119.298
288	210.813	13.6202	46.9866	30.7387	88.4944	0	29.4628	14.8389	54.9178	128.984	63.8185	42.5488	95.9573	19.0603	17.5665	71.6236	35.677	19.1257	67.0742	51.6599	4.51488	20.42	21.1782	119.312	107.463	91.9917	90.8321	159.628	0	43.9593	86.1015	84.3296	37.3323	27.6245	84.7269	38.4875	52.0897	69.3781	12.0833	7.56	0	0	10.8579	45.3402	0	137.058	98.1652	24.8111	137.512
289	216.485	83.0678	0	117.48	155.817	74.4036	14.1173	7.77821	4.30107	35.1621	21.7798	143.754	4.68658	96.0496	57.4488	35.5494	24.1968	0	47.9786	69.0403	16.1172	24.9738	0	57.747	199.965	30.2889	56.0379	39.2697	1.29048	37.4608	0	77.3671	121.709	14.8255	7.86583	43.4189	145.977	86.2847	21.6151	70.1227	60.4461	59.4354	128.611	131.724	169.479	8.00704	46.4437	75.7097	57.448
290	127.874	208.462	26.5423	111.296	67.4123	14.5861	131.598	67.3693	45.7668	42.1698	48.1142	9.57339	22.0131	25.0178	5.76786	68.5381	90.3255	22.0311	104.259	19.9092	74.6687	88.3081	9.79928	92.3386	100.05	24.854	69.7969	29.5836	13.9716	57.2045	61.5148	4.93291	60.1697	165.653	0	33.0186	15.4369	184.32	76.3061	15.0695	26.3539	2.19369	71.6052	34.1163	151.381	8.49265	53.1941	4.24841	119.119
291	41.0676	207.241	137.414	96.0212	26.8834	182.954	169.303	90.3481	14.2189	49.1631	71.6546	4.03333	10.7644	17.2335	15.6427	66.4934	71.9344	65.8049	138.584	53.4042	68.9384	32.2058	18.2262	89.1069	40.7206	21.604	12.3472	49.3529	197.681	102.652	69.9408	59.6276	77.704	12.51	18.8927	22.2734	87.6996	104.895	11.3708	107.14	0	27.4665	106.502	12.2983	129.107	243.785	59.1581	56.2302	46.059
292	56.6638	61.5956	28.7125	221.258	82.5233	139.387	61.9247	0	23.0284	13.0463	111.651	41.1481	12.691	39.7929	52.7918	209.216	20.8988	73.7487	23.3526	68.1636	55.6968	20.3099	6.42424	12.5076	158.822	108.26	110.256	17.7195	21.6633	19.0119	18.6422	43.1672	73.1229	83.9485	101.53	72.886	82.5161	41.3418	221.346	92.5275	192.836	8.16034	60.0916	106.777	156.381	24.3397	51.7457	143.795	86.9776
293	318.675	75.7469	0	33.3274	33.4361	0	64.4663	69.8202	16.3241	6.26984	10.3372	29.917	297.361	13.8774	22.5492	192.822	68.031	100.534	24.1622	78.9948	14.7246	58.6942	149.254	21.1717	9.1217	131.932	5.65822	28.5024	102.868	38.772	0	17.5158	78.7054	0	36.2643	21.2775	27.4567	16.7059	44.0415	152.238	42.9891	181.677	60.1329	33.5084	87.8949	198.887	38.4722	180.278	217.227
294	81.6541	48.7317	18.0057	68	9.10796	63.4905	39.2404	14.6104	120.958	128.382	50.7802	78.1286	94.2425	35.0988	259.888	59.9372	79.866	182.931	81.0983	17.8455	124.549	248.925	88.1567	64.7002	200.711	71.8799	36.4238	103.778	12.3798	11.7552	28.8682	176.147	21.7167	12.6047	104.536	39.5873	0	119.344	98.7788	0	89.6526	61.1752	89.984	102.435	0	94.9795	179.358	35.1702	39.3963
295	65.6642	85.2345	0	10.4748	125.691	64.4032	127.397	50.5752	101.753	24.4079	53.1193	17.3529	115.593	13.6484	96.5418	20.4256	113.091	142.491	5.92203	62.7482	52.9131	30.5373	0	71.4805	30.4353	120.355	0	144.916	28.3621	46.5324	0	67.5085	6.5647	137.265	21.3665	176.467	34.916	11.2705	23.9837	114.556	72.421	38.5999	33.3732	15.7893	191.486	204.686	49.5968	53.8336	55.3633
296	112.084	36.1852	108.519	70.6921	46.0511	52.7592	0	3.75952	164.933	43.6982	49.5397	0	73.357	47.6195	7.15397	186.641	96.8633	36.898	41.808	50.3414	23.4532	81.6027	14.8866	41.8562	57.5973	84.6284	9.48883	145.52	163.958	92.0073	0	126.304	82.4398	9.11905	31.1009	63.1759	33.6292	41.9078	120.349	103.407	66.0031	77.2313	64.3489	113	30.8977	54.493	183.538	48.2068	21.8754
297	46.5512	242.457	37.468	35.5317	20.3095	84.7828	188.035	35.2903	46.194	42.9751	83.4701	43.4885	172.271	49.3568	17.7212	48.4905	155.092	108.906	4.7174	98.9127	74.5414	75.7784	8.82857	151.767	41.2818	33.6957	45.5211	56.3982	8.46878	25.4124	40.0896	8.76284	7.18844	33.2481	302.684	29.0321	2.75087	79.8633	95.8936	65.2928	64.009	11.7626	99.5872	54.5675	82.2474	192.938	34.3876	1.83333	9.95768
298	39.1233	38.7443	144.884	0	3.06502	149.68	27.4555	91.7855	115.493	82.1925	5.28532	79.6298	39.8433	104.174	32.164	133.428	6.74643	50.6683	41.1752	6.36869	198.497	57.7264	75.1149	164.434	82.896	40.0018	62.5645	211.721	7.16786	36.6842	46.789	110.374	96.9405	109.866	29.7616	219.4	35.0467	78.5173	49.7511	91.5937	106.881	66.5127	0	29.7409	35.0155	83.5092	9.82738	32.5713	54.7545
299	58.1055	30.1311	3.14444	136.522	183.242	120.769	0	85.5356	29.5141	0	10.0722	0	77.3622	32.2648	99.5507	53.2364	0	107.045	3.91091	87.8464	0	123.74	40.9095	24.7586	75.3022	54.7904	171.403	27.2532	227.413	99.3324	32.4629	124.981	141.695	116.577	20.9691	25.5622	58.4716	34.8408	15.0214	181.68	156.931	13.0073	138.641	63.5191	6.60952	0	15.1905	71.5411	47.7828
300	39.6333	86.1944	18.3907	24.4417	145.955	0	30.6421	67.4901	26.676	214.987	52.0318	35.5226	23.9836	127.149	58.3564	39.7578	105.13	63.5419	36.8528	0	80.6013	53.4515	34.7146	0	67.2133	117.185	67.4971	179.893	3.60952	18.2939	11.3052	79.0543	83.7478	22.5636	68	60.0598	126.298	128.923	138.42	9.04836	11.0762	62.9829	158.932	44.8897	68	89.7645	17.0679	143.999	32.2976
301	114.209	108.686	10.5873	66.8516	34.8777	30.5843	145.381	4.73377	21.0296	96.5114	47.9737	125.591	72.199	61.503	153.489	23.702	45.6388	84.621	90.1521	133.263	52.5344	30.5675	24.6011	21.5336	26.9825	84.5307	21.9486	83.924	68.3088	15.6987	61.056	102.125	64.3829	36.0327	82.6184	61.5957	119.039	65.8079	28.9995	27.3862	116.842	36.8575	66.694	210.223	14.8921	0	35.245	112.113	118.149
302	0	182.524	0	9.19897	54.7167	162.53	33.0547	116.188	280.389	39.7749	12.0248	61.4452	54.1195	47.982	21.932	95.0083	28.6368	9.87053	19.3291	10.0857	142.431	30.0428	66.8931	10.9585	39.9242	54.2682	15.0242	266.539	45.3207	145.51	8.11337	59.8456	5.41212	217.447	49.8459	7.99563	144.434	83.9701	19.3987	2.43413	43.5903	83.2882	27.8108	86.7226	86.5335	71.7202	8.77163	89.2713	185.943
303	38.483	86.4749	4.91943	18.1165	0	33.1011	6.01244	89.1453	244.332	124.145	48.2941	26.7019	164.363	136.36	0	203.613	97.8928	170.882	48.9404	0	35.9109	59.8801	58.2298	30.3055	50.591	0	35.1019	0	29.3287	135.254	20.8104	22.5051	129.687	72.5869	14.0846	24.2345	53.4563	40.4493	219.159	59.6506	29.8512	114.333	30.5801	51.9657	15.6901	97.6266	68.5544	54.5551	37.6222
304	60.9594	7.06852	63.9122	53.8078	62.0909	18.2913	98.4937	59.1745	112.738	36.3682	181.522	26.466	74.8474	5.7246	291.698	11.0651	71.3744	63.7013	63.1663	26.1317	61.2645	51.9508	163.396	0	24.2143	19.6277	26.0691	25.0076	134.005	93.3889	64.2372	205.399	3.69968	162.196	9.7421	94.0581	52.3759	80.3159	24.2315	28.8715	52.2205	23.4913	36.8095	122.788	191.955	3.18579	10.8209	127.893	16.3935
305	34.1263	37.0668	21.7531	12.5836	2.40353	257.738	53.4535	197.08	25.1654	63.7843	260.781	60.7405	91.249	10.4857	32.8134	11.1365	49.1164	31.965	42.5789	59.4536	38.9981	20.6968	135.068	78.9093	182.825	69.7319	50.9913	0	66.2092	28.9187	46.6358	4.35321	26.0032	15.0373	61.1084	3.91349	35.0207	8.17304	74.4845	61.0867	46.3954	72.6148	4.94286	93.4013	32.7865	28.9768	206.839	101.463	60.4689
306	21.5495	53.844	25.9619	0	66.1318	125.748	127.007	36.6066	16.6714	26.0635	125.547	41.8758	103.016	26.979	87.9064	59.1267	73.8287	18.4757	7.50355	96.8909	21.865	122.174	50.1468	50.1886	53.8914	9.78452	81.6025	5.2741	65.9681	82.9617	29.0873	70.2069	29.0879	10.3263	131.251	30.4261	162.569	7.45	65.5664	3.81548	90.3395	75.1432	70.3545	193.659	128.381	44.5274	156.168	12.9835	61.1731
307	17.4504	148.305	19.3815	66.712	145.181	78.8438	151.548	33.1415	4.075	0	56.556	4.95303	9.85678	84.2955	47.9374	0	179.347	60.0406	156.181	39.2377	28.6944	0	84.6613	61.0466	4.32008	74.1256	197.081	24.7599	0	11.1762	13.77	0	19.5562	57.1354	38.5003	86.3378	191.466	75.6013	1.90934	107.565	42.1695	5.63889	105.89	23.5229	51.9735	205.89	24.917	65.7173	3.8605
308	54.6395	76.2577	60.2841	163.237	111.261	54.514	75.6218	99.5259	51.232	73.0458	28.1608	28.2662	143.138	15.0641	73.1407	51.9276	100.741	32.1598	112.2	84.0828	48.2176	5.55516	8.9047	135.221	67.5022	72.1717	28.5123	65.4124	6.85	321.198	24.5706	41.0287	11.9413	144.266	38.516	7.54329	16.0542	23.773	0	46.7996	45.599	105.423	0	59.3254	168.736	173.616	0	14.1757	30.8203
309	53.497	109.446	10.7921	115.015	82.035	14.7792	49.9076	42.9699	19.054	43.9352	236.64	125.136	35.1103	98.4329	76.3624	52.1611	7.28333	15.8147	28.6004	61.5016	79.4965	73.2762	55.2918	16.2294	87.759	49.0172	60.8921	81.3613	183.736	93.8993	110.41	0	26.1121	56.0402	73.394	0	69.0006	63.7487	9.04087	6.75	46.3074	66.5789	26.7129	19.0834	39.9261	154.543	24.9322	41.071	35.0603
310	38.34	29.1008	9.225	83.5406	153.177	63.0129	152.707	77.7871	40.1163	51.1769	51.8217	204.635	5.61833	11.3914	33.6257	65.5852	127.483	32.5793	58.8897	30.6161	195.439	16.0757	68.4647	0	85.7344	48.6534	107.659	4.41667	31.1612	7.21667	206.088	54.3331	23.805	105.213	25.4758	155.109	134.662	123.456	58.7513	92.8625	57.0815	91.1066	56.665	75.3517	56.3739	76.8655	43.3422	0	202.765
311	64.391	29.6999	102.793	83.5839	19.9548	97.5007	26.7408	0	72.3513	17.6532	124.037	8.27811	166.299	43.3252	13.5682	17.3695	9.09286	49.3042	108.719	48.9616	7.66429	33.3985	52.3876	115.27	20.3104	57.5632	183.267	147.801	38.193	84.1961	118.603	0	6.78849	55.7177	78.1804	19.1021	13.7913	18.2106	75.0739	94.6578	32.7142	173.398	97.6546	11.9447	96.877	120.537	132.295	36.6597	0
312	153.594	131.41	55.1335	30.3813	102.422	127.906	43.5253	19.4814	6.53254	82.9999	60.7246	0	12.9517	181.492	115.668	9.17619	28.208	180.938	60.3554	17.5995	98.4389	63.6332	61.8207	57.421	5.53452	128.33	35.3957	26.6047	96.5111	249.691	36.4899	96.1641	54.599	70.7409	49.8712	57.0339	78.7117	74.8684	112.396	48.3489	58.2745	12.6065	108.097	100.984	89.6734	66.2874	13.7898	44.0267	123.321
313	13.0788	42.7598	22.0962	57.9609	200.133	60.1109	126.303	11.7238	35.4515	37.8923	111.184	45.3554	14.4338	264.621	48.0763	3.91071	94.9951	22.0968	101.428	24.8608	43.6082	119.941	102.532	35.4544	27.6724	75.9922	123.179	13.0746	65.5119	0	79.8378	0	155.921	20.5753	31.8934	44.2247	92.7582	65.3115	125.418	107.553	12.0869	8.26732	198.757	91.0146	34.2874	19.963	11.4762	6.23407	124.032
314	181.431	43.4611	236.252	29.5922	17.2028	10.3873	134.325	9.17619	9.16591	115.232	25.4378	86.748	39.5417	117.645	29.6594	30.5668	57.6611	63.3706	8.71706	23.5899	139.972	17.7978	0	129.385	137.405	258.875	54.7342	9.25476	106.689	12.369	101.849	36.891	5.43571	67.1265	127.122	13.6028	66.6677	7.00877	22.9096	48.9607	9.95559	103.817	57.9734	161.036	94.4003	16.2958	10.0563	149.08	52.475
315	69.753	145.4	9.90119	27.5976	10.6242	35.3478	177.025	256.055	55.6952	141.679	89.302	62.5828	21.4833	75.9378	6.5	66.3461	129.164	84.3921	252.598	141.928	8.54637	94.7913	27.7607	45.3166	68.8925	0	12.1659	200.004	8.21468	193.877	49.3965	64.9159	0	41.5333	7.71905	45.8099	183.855	138.808	10.0238	76.3951	102.747	31.7365	85.1326	39.5553	70.2126	53.6957	75.825	73.3383	69.5295
316	42.4119	9.16726	41.0549	81.7614	48.2235	17.3662	52.8971	24.3762	14.6718	105.65	31.2571	25.7139	183.564	4.07738	23.3095	93.36	20.9018	65.0623	154.624	56.0737	5.66045	47.1946	0	72.8827	36.1254	143.672	78.124	74.4731	11.0144	16.6004	38.3177	83.8543	69.9137	71.1173	19.5944	7.52698	19.7504	62.1208	13.6878	64.5605	36.9387	89.181	44.8104	38.0346	210.184	73.4811	38.0003	16.1371	19.587
317	163.306	74.2461	110.079	61.2779	23.6123	105.885	105.128	14.3866	82.9737	122.81	26.5506	55.1767	70.7514	25.4196	17.9403	31.6995	36.5314	41.7843	199.484	141.972	16.2115	102.412	144.186	48.7972	13.4992	2.35563	82.5248	138.415	64.2515	17.14	20.7493	50.3624	72.3785	44.2294	7.03202	6.17897	96.0491	58.7327	38.5106	20.4469	15.5151	8.52738	45.5506	64.5848	24.7349	110.504	42.175	26.1656	35.5813
318	45.4018	72.3931	23.2913	192.534	37.6681	44.4685	49.2531	69.7532	287.235	72.3944	5.47778	87.4594	44.3504	78.8381	8.3746	89.9855	50.3522	94.5199	68	141.52	56.6584	157.088	17.5839	227.165	43.9771	154.298	79.1711	79.5998	34.2739	57.1335	50.9999	32.9809	156.294	47.8684	0	58.7277	0	9.37714	188.385	106.561	12.5298	184.824	16.2999	27.2449	60.1523	19.7249	49.3158	160.914	3.32063
319	93.8238	48.0291	48.2535	35.35	49.6186	18.5793	52.1664	169.402	183.947	34.976	7.83048	23.0656	10.9845	16.1088	146.756	49.4857	55.8815	21.82	54.1582	111.952	25.369	61.3331	124.481	14.2461	56.1425	220.276	112.083	136.72	94.7034	100.715	77.2655	26.5516	86.734	117.803	11.1373	7.59684	157.264	21.4464	116.044	65.1006	18.3696	88.4085	14.1568	94.5323	28.1436	104.865	6.5746	38.8264	21.2349
320	91.5667	44.6292	106.448	55.1252	8.91151	7.76865	93.1385	35.5733	19.0306	71.9393	199.459	75.3374	79.6682	15.3739	10.6943	47.2184	104.475	33.8576	110.22	57.4756	8.70238	184.851	44.8697	69.0569	13.1455	63.253	63.1255	109.907	65.502	27.8577	29.5807	176.208	199.202	21.0164	31.3526	35.4928	53.7551	34.8522	51.9744	103.405	72.536	36.0775	38.0988	27.2637	195.859	5.75722	190.521	99.4196	97.8585
321	148.324	216.86	137.902	0	21.0847	0	84.1325	0	45.3768	83.18	5.00397	79.7318	81.9308	22.0066	141.362	124.422	94.9823	46.6814	31.2838	50.1723	29.1655	109.216	51.955	103.478	21.4179	45.275	26.7686	118.692	23.8339	7.89444	2.57698	70.0355	38.9124	8.64478	68	65.6337	27.5199	124.011	74.9847	65.4439	23.2448	11.832	5.11667	313.813	107.778	20.71	54.8546	48.3072	90.6953
322	103.261	128.982	61.8907	71.6921	80.3245	89.177	68.9828	72.8513	41.6116	12.0891	117.23	103.108	6.00623	83.8772	54.3375	90.3615	34.3448	56.8394	28.8974	57.6478	91.8608	114.64	109.754	0	0	4.8873	41.652	69.6139	0	12.1776	81.5052	37.2322	162.404	30.1429	49.9525	26.4969	20.565	22.7128	39.3797	105.414	0	14.225	13.6146	85.9644	132.178	36.9708	54.8919	26.8682	128.592
323	53.2022	64.338	222.05	0	46.131	82.7392	25.2017	107.728	109.386	87.1109	98.1701	26.5312	31.1688	100.493	29.0227	132.953	93.0168	29.4667	0	63.4443	78.9796	25.4793	55.3382	85.3443	16.0069	166.11	52.7741	0	40.4372	146.024	8.33843	224.551	8.23182	49.8785	100.353	59.5243	0	9.69488	69.3865	94.2401	115.28	69.7884	74.6879	76.685	23.9574	65.6644	41.9921	89.4466	136.273
324	9.51093	17.4602	168.102	137.866	143.519	223.39	175.713	36.4483	8.23778	62.6406	67.6702	188.205	67.1784	149.847	33.124	83.8428	83.0647	243.972	86.4292	6.78291	6.55611	117.227	18.9101	43.7505	9.17572	25.4547	0	112.045	17.185	52.5187	39.1651	0	20.3644	64.3963	29.8788	35.2788	74.0082	9.53301	153.081	130.078	23.2488	23.2403	69.9912	68.6236	13.5371	105.892	159.886	15.1732	98.7957
325	77.73	131.039	102.66	65.2474	75.1271	52.7026	74.7262	59.7496	32.7065	136.579	0	5.69563	22.4496	20.004	11.0144	15.8033	77.0413	73.5085	12.5863	211.587	104.059	71.5241	90.2396	48.5916	121.355	26.239	50.112	113.662	107.818	13.5596	44.2689	73.5208	81.2116	20.6659	136.144	19.7888	23.6799	78.0437	53.7907	195.295	105.45	80.0462	46.2952	20.8818	144.391	80.4358	84.0098	33.4007	30.3236
326	203.012	29.8147	26.8573	29.1328	28.8662	33.2011	9.179	94.5609	84.0231	57.9609	67.3924	71.2173	127.672	100.26	166.252	144.542	104.622	4.12619	18.8457	9.1	120.128	182.309	0	70.0192	141.155	64.0756	40.4209	18.7729	52.7419	92.395	156.304	51.7464	147.719	65.3278	31.0681	169.54	29.0227	117.485	87.5175	133.16	8.35397	113.79	0	60.1667	54.0622	92.5502	31.6879	13.9774	0
327	52.3453	96.9087	116.129	30.6039	0	89.4464	71.5262	51.838	17.0154	0	112.078	97.7263	0	31.0209	59.7473	25.598	0	3.13016	3.08084	81.2123	48.7417	155.789	37.8179	88.4864	14.2646	40.2433	14.2254	81.5951	100.828	30.0713	0	12.0552	0	61.7044	8.48285	20.9523	109.87	90.7349	33.5918	25.0944	43.5448	18.9607	13.5344	75.4874	41.027	3.12424	54.2587	44.6676	101.707
328	29.2865	80.3994	23.7891	34.0338	0	94.1028	20.7454	43.6042	7.40635	13.2802	139.179	0	50.1253	137.391	40.0223	24.0459	0	127.35	3.5047	235.708	84.3858	75.1622	52.6884	73.8433	5.60556	219.085	27.8379	19.2337	55.8603	58.627	101.582	2.94563	120.894	2.62153	48.0063	83.2989	73.3172	63.392	82.9024	36.3902	0	196.98	56.3475	219.945	92.1444	50.0213	4.16667	0	65.9103
329	70.7937	63.0672	76.3501	32.1146	36.8688	13.3768	0	84.4035	22.7932	71.6262	51.506	39.2851	27.371	167.765	79.5937	85.337	124.308	68.6612	154.759	22.0825	98.2559	2.55278	6.84428	30.5928	67.1774	64.4511	48.5628	12.9491	115.955	114.43	7.76508	80.4602	19.742	41.9892	34.3717	134.838	26.6852	0	132.677	55.0193	89.4085	216.319	44.9673	161.789	67.2385	76.1534	89.9475	49.7769	60.4648
330	46.4588	159.565	217.092	31.3874	10.5611	17.687	50.6686	3.99043	64.8392	90.207	103.193	41.8708	31.558	55.6064	27.8153	37.996	141.519	110.469	31.4175	62.1808	21.5167	108.663	13.1483	121.933	30.1789	15.8044	142.012	145.951	94.7988	46.2083	15.662	29.517	46.9644	4.05245	86.7946	62.3173	72.8222	48.0877	75.4555	43.7178	13.0099	95.7963	74.8927	55.8639	29.6168	35.2587	24.2108	22.1192	47.8515
331	59.5654	42.4152	22.1379	72.9997	8.83182	15.2257	68	71.7247	93.9115	250.095	60.6059	22.3177	73.2718	80.1057	46.5863	15.7124	58.2011	49.8679	147.585	18.4765	56.1121	93.2967	0	25.3004	13.496	46.5354	42.3159	54.5868	25.2743	230.364	28.594	112.686	154.968	214.526	119.722	20.9789	29.6841	54.4333	9.06333	26.8389	0	95.0678	116.003	113.52	35.4729	174.362	116.774	52.2449	59.1789
332	29.2009	102.213	41.5298	13.7968	5.19405	37.8558	135.771	21.9198	71.4709	0	39.2259	20.9135	12.4816	67.6853	60.6404	46.8008	11.5141	56.1822	142.665	51.256	28.4622	32.9464	26.6257	122.181	9.14841	70.073	51.6696	0	110.966	67.6905	103.875	5.28571	71.264	28.0929	36.1366	0	8.53333	81.8106	56.548	0	133.428	48.4543	100.5	70.7097	190.998	85.4777	78.9532	0	26.6198
333	111.075	54.4225	39.4661	207.621	22.1237	4.04286	196.431	69.3248	85.0327	6.84921	109.805	122.512	99.2826	106.817	99.129	29.0631	98.5731	100.987	159.564	82.1884	136.597	104.845	158.339	50.805	19.9948	6.82256	51.6035	76.861	72.2643	118.447	53.6778	54.3214	45.6484	0	7.73016	158.425	17.8293	71.1271	21.6139	16.8214	168.898	61.0782	0	73.925	41.277	0	0	72.3992	25.7621
334	66.5443	79.2698	28.49	49.7056	113.146	18.628	163.133	38.099	31.5817	93.2835	107.866	0	69.0029	150.339	15.5857	124.508	64.5495	7.05238	168.919	31.9904	192.663	4.55938	42.1185	22.3539	48.5025	92.8336	71.1963	49.4591	93.2939	55.8029	74.8081	34.5836	23.2061	127.058	47.6093	209.206	15.9441	0	92.1893	34.4113	6.20808	23.4354	99.0212	55.5657	8.08718	45.8261	24.8725	14.0234	23.9913
335	140.77	33.9811	104.644	157.605	74.1721	0	152.593	115.204	23.6166	70.7731	30.2504	21.1456	101.259	59.3969	21.7726	35.2975	174.853	190.375	93.7131	28.2751	71.8144	45.7788	31.4804	83.731	25.1333	20.1566	0	111.123	18.4837	45.8745	138.312	54.2745	19.4657	186.866	96.2836	157.429	319.47	43.7025	55.4	7.71548	4.91667	3.30877	63.0157	13.2176	99.2084	14.5974	115.835	30.3358	3.05666
336	17.4477	49.2143	75.6725	0	6.06241	72.244	85.1502	94.4226	154.794	111.707	80.4029	26.4442	38.7162	44.3334	48.2316	104.767	19.4964	56.3671	18.9353	21.1771	39.0687	243.38	25.935	111.276	5.16667	11.8621	113.767	100.291	41.5281	171.269	39.1729	132.221	84.3428	96.2723	30.3472	73.241	75.4898	0	77.64	23.0025	6.99302	168.705	136.694	40.6063	106.451	66.943	50.9465	76.3753	74.0621
337	20.1798	22.6841	23.7246	147.917	46.9491	70.0287	34.7173	50.7518	74.7062	80.1079	138.842	3.44167	40.1715	134.335	68.2439	42.9685	81.209	11.2311	63.4582	54.7552	153.628	16.9574	32.7672	10.7953	50.6749	12.5164	11.3152	43.2729	40.4206	72.4461	60.1359	14.4737	31.8902	132.277	16.6659	30.2043	136.14	41.5141	172.75	106.813	86.152	33.9668	29.3456	0	201.952	171.341	61.7258	159.05	123.163
338	20.5759	0	135.549	14.2941	0	27.2723	99.6749	67	42.4939	0	0	21.911	99.5064	0	132	11.499	107.699	22.7503	229.583	133.682	69.3515	65.3224	92.4203	64.6568	36.7678	136.481	75.1024	106.235	83.0384	91.9613	66.5333	38.251	40.6962	17.1744	17.0021	136.047	70.4543	79.2826	84.7369	48.6806	145.402	92.5103	13.88	12.8891	90.3026	2.79924	7.0262	80.9502	66.3289
339	99.54	44.5115	41.5289	125.9	192.817	79.1071	20.6111	59.0837	97.1289	193.285	13.6941	18.0578	50.4316	7.32811	125.691	53.6467	33.7566	41.9096	128.69	112.733	109.229	141.343	92.7742	10.555	83.3795	54.8157	109.603	19.8329	11.8316	0	18.8204	0	0	9.17375	5.45714	25.8309	38.6722	20.6531	11.0167	22.948	36.0174	60.9308	0	10.6786	33.7874	106.367	182.558	59.3959	38.2155
340	51.0007	47.5201	36.0176	345.716	239.746	177.067	12.5023	126.182	22.5594	68.8931	81.1322	61.5355	126.541	160.777	41.8902	19.575	57.196	17.6928	38.3044	7.11991	85.431	0	147.032	0	195.749	54.969	45.3891	4.91154	124.376	11.2487	41.2205	10.6233	36.0505	260.548	21.9929	0	47.3295	25.6231	7.59737	0	68.0362	22.6343	233.716	10.5742	10.8127	135.029	120.706	43.6378	72.476
341	59.2401	13.5094	35.3697	92.5178	51.6595	47.069	67.8624	129.573	12.2043	81.7462	79.024	163.508	50.1577	28.3266	89.1306	34.2847	0	40.2682	181.575	50.1001	105.631	112.838	33.3177	77.5586	62.2387	32.783	70.8467	63.2058	101.648	51.0421	14.475	50.4176	25.3066	0	5.25833	4.78571	25.8833	9.48571	78.7506	102.297	121.177	29.8981	7.57778	16.8449	66.8586	107.704	147.744	113.281	282.821
342	56.0041	25.9852	78.5238	57.3276	59.7117	46.1054	22.2337	56.5562	68.3947	20.5295	25.1597	56.2802	18.5357	9.63175	134.438	72.1234	40.4153	64.9175	260.979	23.6409	32.8079	95.41	36.0713	34.5944	27.8691	56.0335	117.557	19.3202	0	3.90556	6.55	18.2254	22.8687	163.741	210.611	49.9266	106.585	0	97.5287	0	162.131	126.631	26.0294	207.704	33.295	137.081	43.9452	121.541	56.4323
343	84.9215	0	12.5533	0	9.42851	185.114	25.6856	74.2225	65.3918	85.9902	3.45417	0	16.0526	197.435	52.6654	32.6227	43.133	71.9167	69.1933	39.1903	14.661	231.495	226.856	15.1576	2.39286	52.0358	26.7693	76	105.415	59.3833	14.6495	100.037	41.636	131.448	61.719	64.0901	38.1084	7.15227	251.99	30.4997	86.7488	91.7556	186.438	29.3232	0	89.3189	135.04	16.7583	140.767
344	156.626	0	22.771	181.942	118.363	9.90087	117.299	5.24787	12.9651	89.2903	65.0017	27.5657	149.539	96.0512	14.0631	42.3793	70.4473	15.5817	147.684	33.8024	117.86	76.2217	92.2154	21.9887	20.4194	44.7912	70.53	17.3627	44.596	148.553	13.7706	30.7458	9.04885	154.897	59.6971	106.07	0	27.2927	105.032	91.166	0	73.2255	59.5731	44.7023	142.673	80.2276	97.3351	46.7566	97.5959
345	142.67	217.653	96.0815	19.2485	36.606	72.0955	82.1151	23.9581	10.9915	163.367	0	0	54.1292	184.152	17.9497	16.2422	94.7693	27.9144	0	226.103	18.0211	23.316	0	62.58	32.6978	3.2	0	36.9413	49.0665	121.299	22.3118	3.63333	14.6884	9.52804	104.058	100.699	10.0247	10.5752	84.4563	48.958	80.8806	35.7579	0	6.6625	97.5588	16.8869	1.35417	10.3799	139.863
346	66.813	307.716	28.2164	22.1258	28.0386	86.5301	8.40952	25.6528	3.26515	23.9459	70.6985	8.90663	40.466	53.0937	5.97333	10.8757	71.334	133.302	101.703	303.307	4.06905	117.285	116.151	41.4404	109.573	114.318	3.19167	0	56.5955	123.397	21.5746	215.419	47.2102	148.79	31.9956	7.75952	12.7969	57.975	41.4093	4.60498	69.7069	66.2891	46.0196	91.1683	128.495	63.6165	13.854	3.44444	200.787
347	49.5969	78.4726	43.6193	52.4696	21.1877	30.7425	27.2523	61.6756	169.764	5.51389	82.6501	63.0502	131.854	171.305	43.2129	0	109.543	30.6274	0	160.39	135.46	89.7246	89.8851	60.3538	5.64008	30.8856	174.372	20.0165	123.737	71.7427	106.637	129.411	37.7206	67.6639	31.4094	10.2694	33.9229	25.2911	123.473	87.8385	136.808	38.7365	0	53.6572	20.5648	16.0446	88.7999	26.0845	145.931
348	72.661	55.0446	115.311	60.0595	122.897	84.3508	189.84	6.75556	45.5659	17.595	8.18333	90.2898	24.5861	70.7145	19.285	59.5052	125.706	3.95599	53.8507	70.3715	197.525	99.3709	92.3235	29.5601	58.7334	15.4311	99.1949	72.8596	31.5181	29.5452	30.2393	69.0699	88.6603	37.0997	67.085	12.771	6.64219	113.365	70.9048	113.368	71.0872	89.2338	11.5421	92.4611	19.6929	244.461	47.1981	0	74.6155
349	20.8957	139.6	22.7412	23.1658	86.8409	31.5057	53.7427	93.3347	56.4772	53.4513	91.2137	45.9015	50.4395	73.9125	65.1312	123.825	60.4683	166.198	15.8709	10.7961	0	21.5672	81.6201	6.40952	115.575	0	33.5464	79.9203	0	72.6762	108.698	204.971	57.063	15.7561	0	67.4708	53.6926	127.018	93.4528	5.72579	32.3175	19.6614	36.7986	14.5007	49.0492	40.6547	236.286	74.1978	36.3888
350	68.512	84.4042	27.8413	96.2836	81.7133	21.1425	38.9476	84.2233	107.089	54.7158	76.0718	36.2715	22.6567	43.4308	67.6028	15.1281	68	0	68.2241	21.825	7.84975	90.7299	215.899	71.1578	37.2592	69.8335	115.145	36.9792	80.6645	46.7605	95.363	11.9833	44.1286	155.792	12.3016	23.8984	17.8541	53.5226	88.3139	151.315	35.8976	9.98373	254.445	82.2041	204.467	10.6686	51.363	149.444	73.3795
351	21.3571	56.2992	49.7326	133.564	62.9563	60.6587	4.49603	226.222	9.32937	55.6239	6.58483	30.0002	87.2729	138.1	69.9296	73.4737	28.6019	82.3717	91.3109	8.33384	77.8273	120.518	40.4688	108.684	42.38	87.3338	16.2948	57.8267	21.2357	108.515	106.264	92.8835	48.085	28.4827	72.5498	35.9664	92.3769	134.802	108.265	153.74	20.1785	59.1648	24.4219	62.8518	18.7912	30.5591	95.173	8.94372	204.777
352	332.29	83.9837	28.1397	64.7125	131.498	0	18.6565	218.31	18.5135	31.7122	117.918	51.3099	82.352	51.5664	102.296	51.5448	68.055	28.6747	195.478	73.9007	114.488	38.43	59.7432	72.6486	90.117	57.7204	34.8006	49.8687	1.975	0	35.4687	145.911	17.8497	10.3388	67.3506	84.3452	53.2584	76.6368	55.5969	27.3457	99.5611	15.1218	173.276	36.9882	64.6269	45.4161	17.4183	78.2013	72.0082
353	23.5273	35.5567	6.381	89.3211	209.362	42.746	3.83393	117.476	107.775	44.5192	0	108.732	40.3	29.6623	67.2779	183.321	0	106.405	72.9881	168.815	43.3669	138.575	0	48.6075	4.42543	32.9971	7.87127	127.495	50.8147	12.7131	6.53466	4.30952	109.203	72.8023	23.7753	43.8322	120.113	0	172.799	8.57815	118.931	18.8688	46.524	121.779	60.8217	28.3015	188.623	68	151.411
354	132.775	59.5572	20.5541	130.729	43.9127	71.1503	20.2904	164.374	108.385	63.2564	7.15833	115.519	120.144	176.275	11.9943	22.9509	11.1918	55.6987	68.0812	45.0774	3.9796	28.3836	32.1198	143.067	54.7215	28.8502	66.8981	282.667	5.70397	31.8483	151.02	90.5825	22.1578	21.5927	45.0133	35.8319	77.148	0	0	54.6385	126.285	110.964	12.5929	68	48.1602	123.144	9.4971	73.5303	0
355	20.0802	2.67083	268.068	128.897	52.4885	26.4482	68.617	0	20.4846	53.1488	58.0436	31.2101	50.6155	52.9377	140.477	65	26.5062	4.12143	51.0651	77.7638	35.1117	101.682	129.958	72.0625	9.55678	16.4285	84.4204	29.5314	4.4464	124.105	37.6859	125.622	72.3354	20.7334	47.4138	86.1591	0	12.0726	45.3333	120.091	0	67.294	89.7057	12.7748	88.6891	106.913	86.5732	97.4285	0
356	22.0676	110.02	230.863	104.896	142.431	15.4437	93.6563	18.9103	78.3203	54.1926	15.3429	60.0058	156.037	46.5107	18.0029	83.6674	75.0785	42.4115	20.4367	30.658	71.787	181.231	0	119.933	0	94.308	16.9875	30.3003	8.25241	112.607	221.1	28.5844	67.046	62.8612	24.2422	94.9727	67.9752	123.787	169.088	66.4564	64.9458	93.4229	69.7782	30.0263	60.3186	114.231	75.5989	8.65828	139.428
357	30.8543	37.7202	47.5282	49.7543	45.0058	0	73.2933	143.413	15.6504	75.3988	107.399	103.243	0	10.0845	25.5972	10.6946	47.871	2.47097	224.834	9.63838	198.658	4.9881	42.1163	60.4565	115.022	87.305	87.2165	34.2548	87.1179	4.22778	19.8095	111.802	61.0399	8.15349	43.6626	170.201	46.3055	70.9258	101.747	1.51917	80.6578	110.551	23.0058	14.0692	21.2001	10.8151	214.827	170.294	64.7482
358	0	25.3109	21.5158	167.481	112.895	7.80952	21.9291	139.997	39.9278	31.1367	32.3922	107.182	141.915	240.66	4.75238	35.3866	42.0857	30.6962	96.0445	22.084	97.1772	22.498	97.8404	0	16.7377	48.145	251.535	61.9807	41.3062	9.68929	7.61667	6.00599	44.4755	185.307	0	95.1936	180.646	79.2825	154.933	88.9194	6.89147	0	6.19524	66.4139	138.593	92.3854	92.6008	84.8533	49.777
359	22.6373	86.5025	4.31558	108.3	8.32057	137.022	134.039	198.497	5.41111	26.1462	90.7209	40.6004	108.629	0	61.5878	34.3494	127.241	36.0806	67.1251	106.663	90.3598	50.577	99.2084	18.3213	49.5489	92.6069	64.6442	52.0152	107.429	11.3448	3.75278	34.8738	28.913	43.602	23.0009	184.077	7.99878	0	20.4192	53.1355	58.7713	140.958	89.7326	48.3812	72.421	4.00801	32.2909	0	77.6113
360	25.6645	122.429	178.397	34.0848	152.883	65.1689	22.2773	3.56587	158.494	74.9774	12.3323	45.8005	83.4371	0	116.828	82.0179	156.392	0	97.2369	3.33452	28.7238	11.1465	6.84444	79.0831	53.521	49.0743	90.1823	92.1654	27.0595	63.0167	0	53.2761	161.321	108.43	6.89253	125.377	49.2161	67.088	142.905	62.3852	35.1028	24.1764	0	71.0266	27.4806	70.8268	15.3345	47.1256	137.501
361	125.755	44.8585	4.63105	50.9418	9.67245	53.6365	25.1944	95.6712	17.5872	102.31	97.4181	0	21.3363	14.8257	234.842	23.0559	73.6363	88.173	110.413	140.265	115.714	3.23816	54.5638	90.0071	185.109	62.8018	0	153.29	142.481	0	66.5415	16.0766	42.1943	37.1963	40.309	5.16667	39.433	23.9895	13.7747	57.5899	11.787	292.331	12.2662	0	9.97501	95.5722	60.5936	105.919	275.908
362	60.3966	133.644	66	4.81484	11.634	58.7225	27.2615	110.213	87.6552	108.088	16.7231	123.733	5.15694	129.98	242.294	28.5574	59.0148	7.41111	74.4222	88.836	56.6143	106.984	150.238	9.96905	82.562	56.9421	8.02976	52.7615	43.2767	46.6911	0	120.768	89.6359	34.5758	0	62.7362	117.928	100.464	50.5554	129.159	251.307	133.944	49.3861	73.7374	25.4166	24.2671	3.21899	16.7601	50.3339
363	8.8717	42.2982	41.7242	22.1142	129.646	4.69138	166.049	61.8422	75.5952	0	76.5658	11.2656	85.2209	144.503	100.874	22.9905	48.9587	0	12.6364	31.3604	60.397	99.0525	0	138.211	4.02692	65.6125	89.1847	41.8967	39.2467	18.5499	29.5896	66.7662	41.6607	53.8473	42.6829	30.9889	202.501	120.392	0	65.3747	76.0721	0	258.589	47.3172	146.087	131.429	86.6969	146.374	12.4455
364	90.0845	9.29286	80.9932	44.4894	7.60549	128.878	0	25.7519	203.763	238.631	0	99.5412	54.621	57.8916	4.09134	40.7162	172.487	92.5601	27.1985	20.6028	61.9476	27.4004	47.5588	3.00041	19.0218	31.9045	134.889	105.905	10.2024	121.199	101.503	74.9447	71.8186	82.5575	0	38.8696	24.0884	101.991	35.2246	18.6857	115.523	26.0998	129.824	14.2221	141.809	64.1444	33.3916	128.133	18.5017
365	65.764	0	194.747	125.352	77.5663	6.15278	66.3398	117.912	0	69.7232	22.6931	6.15278	36.2535	68.7928	36.0018	117.897	96.3538	103.464	43.9248	11.2754	30.6851	4.73849	197.262	62.5607	0	121.836	35.2351	137.932	62.4471	25.0872	48.7639	21.5367	21.4945	71.5711	186.94	46.795	76.8981	63.7019	15.8648	119.925	145.329	0	172.262	173.019	63.1714	6.91496	88.9128	223.214	23.9047
366	117.407	126.673	46.7644	26.9937	32.895	30.9613	33.0091	54.8394	60.6836	98.2145	96.0658	11.1917	62.1919	59.4676	2.73333	33.1651	147.43	67.4748	39.8723	128.608	68.802	62.2042	24.0095	53.5004	23.2631	15.5746	131.707	54.5118	7.79681	194.607	115.805	23.4032	27.2226	79.2126	0	6.64725	141.988	128.358	73.9778	46.8301	26.6235	10.0929	4.43535	89.6092	59.6131	45.6622	78.978	49.5999	75.5754
367	56.9918	124.72	44.8165	24.5075	49.5961	43.0979	31.3702	0	0	43.8566	122.921	23.6958	29.7895	27.2755	76.0982	75.1952	41.9503	53.7217	4.92341	43.1059	21.1393	76.127	23.6142	191.083	199.955	135.86	1.91369	19.0953	70.4932	40.5259	145.905	116.625	15.3897	189.497	137.166	68.9848	166.849	97.075	3.93452	244.889	27.7279	149.896	250.703	21.5954	212.054	64.8851	83.375	62.4976	56.8843
368	56.5073	16.5143	43.8486	10.8897	86.2715	39.189	103.083	114.702	42.0414	17.9968	47.7353	48.3698	7.40952	35.5465	31.9123	30.4367	38.6532	94.6586	134.2	22.3102	5.20952	91.842	58.7593	48.9418	44.0226	8.86746	7.63849	19.9751	213.194	281.27	152.423	4.07143	26.8477	77.5235	99.7386	46.6988	45.4475	16.9961	156.755	79.9873	188.72	54.0297	59.0175	4.08333	0	227.905	67.6021	26.6944	183.352
369	22.2413	44.2989	49.6343	85.3487	50.7706	106.786	175.336	52.6049	113.764	42.6205	76.1944	0	34.0032	27.1224	1.83016	19.6898	60.4614	22.8939	58.7183	68.2071	21.8283	54.5831	271.55	90.8671	4.73333	18.3859	3.45526	14.7952	71.8044	16.3996	6.53805	0	3.37736	86.9116	56.3765	10.5591	21.8362	19.625	91.1749	205.775	6.57946	70.0899	36.7583	69.5542	66	163.268	7.68973	141.98	90.6978
370	9.5	9.29127	0	72.9715	88.8213	121.385	5.31591	16.0017	92.644	150.955	11.1746	9.79781	264.398	0.870635	16.44	15.9657	103.268	77.35	158.337	161.672	0	27.0202	89.8874	15.9562	22.7228	102.125	25.1367	33.5476	57.6882	89.6418	32.1401	82.0218	214.953	12.7435	45.6034	64.934	40.1988	39.6935	87.4527	57.9062	140.677	90.1361	70.0795	0	96.3634	0	31.5529	70.1466	158.431
371	52.9337	151.317	34.3995	173.288	105.667	42.4679	17.4421	52.8306	90.8297	109.614	92.9872	82.7304	9.55952	8.81859	34.0283	12.2053	66.5211	14.8973	113.061	14.9909	26.809	69.7088	9.64683	114.461	0	17.096	3.11562	138.403	39.1779	45.8531	232.051	14.3767	0	68	72.5124	17.8734	69.0086	0	25.1742	57.7644	58.2477	39.8736	225.187	14.321	3.19852	99.6854	44.3933	41.1564	0
372	108.795	61.3919	166.48	112.919	76.9117	104.879	76.3063	42.5109	146.545	16.1997	39.653	25.3379	163.356	30.3515	0	14.3987	27.6328	86.6682	96.2162	26.6553	98.8648	108.56	10.967	37.8008	58.6661	114.848	40.1813	91.6226	63.6069	51.4097	40.4047	221.653	13.7615	23.6242	130.256	7.90959	47.8928	48.956	13.0812	0	2.3016	57.7207	12.5582	13.9571	44.6862	64.5443	6.96884	97.4012	197.861
373	38.4214	9.34286	33.4171	113.966	22.9685	61.593	34.3556	34.4788	28.1813	0	53.7592	5.5879	172.17	53.0577	198.095	10.869	41.0199	60.3285	0	259.609	264.596	33.027	43.2443	165.187	41.3317	0	81.0766	24.4516	104.613	0	30.2372	25.525	60.7141	27.3709	99.3926	83.0726	114.765	93.7457	61.7636	89.3202	6.28889	54.2418	6.475	2.92619	60.7178	53.6518	121.683	103.289	2.45263
374	5.74998	0	155.474	130.855	0	40.3698	42.4752	99.7458	3.03985	7.65714	1.37692	7.48333	4.74741	163.111	13.979	6.0131	71.1952	6.11667	42.2917	17.7531	134.515	73.0248	73.0812	48.8813	34.5016	159.713	61.6287	85.3558	18.5905	30.5607	9.20994	49.5604	122.742	0	17.6067	73.0493	160.017	0	30.0482	32.4132	102.607	0	289.368	41.8587	155.616	252.274	202.997	0	63.7629
375	5.03813	0	63.3713	0	257.63	100.035	67	33.5892	5.4298	4.3369	67	14.7588	60.3016	65.2009	67.8118	0	29.5106	53.5228	110.608	65.1093	105.223	64.9013	5.38413	55.2529	120.31	54.0317	0	25.8548	29.7457	67.724	27.45	145.66	137.764	0	126.185	47.3281	70.0079	100.259	46.7464	0	69.2023	19.845	37.7779	103.004	66.9566	141.06	25.6183	61.0785	282.486
376	52.5303	4.76851	154.099	6.0198	90.7464	62.7279	184.066	32.033	38.4222	65.4186	142.785	29.4423	136.453	0	7.06905	131.144	137.503	35.2589	141.889	28.9475	68.1568	193.804	132.672	63.0752	84.7557	79.651	76.3944	37.164	14.7289	11.7373	26.8954	156.746	36.6104	12.3333	103.041	13.9626	118.349	6.35264	67	41.2197	120.258	48.7374	8.16668	16.4227	48.3597	180.903	0	39.7712	130.556
377	7.38237	25.1106	43.0931	85.2603	50.1179	133.591	50.1309	218.959	6.54069	57.6644	37.2643	96.3281	0	196.874	112.556	5.48972	41.7253	16.0571	52.1683	4.79167	76.1699	101.057	170.929	37.243	7.80357	166.417	43.8443	57.1014	41.2688	46.4632	0	139.146	18.6923	69.554	7.80357	114.896	92.7839	56.6901	89.9633	5.19508	88.8422	25.5575	131.178	199.679	60.8866	13.1694	24.6658	61.0863	288.485
378	9.00472	90.9269	115.037	20.3443	128.069	86.3835	44.9908	20.9812	59.443	47.1817	23.5486	68.0382	95.318	31.2239	78.5187	165.589	0	11.371	119.279	40.3465	0	39.2629	40.8917	0	87.4751	35.0252	61.647	109.416	0	38.9889	80.4454	12.3375	23.1898	71.9326	51.9482	67.3612	35.5745	54.0779	35.2122	77.1641	189.702	16.5619	76.6952	68.2805	78.6932	161.766	132.314	3.00952	47.9509
379	177.073	13.98	96.455	39.3573	27.1137	103.494	39.2471	66.1619	28.5741	56.9182	168.57	17.2299	179.187	47.7019	85.1444	46.681	114.369	59.78	58.919	69.7114	77.5565	14.9012	127.243	0	13.582	6.37862	42.0584	157.631	0	7.05094	35.164	4.68889	15.3857	43.5722	129.279	18.5391	49.1612	0	25.8294	83.2027	183.683	0	81.9925	130.827	94.1269	328.617	68.5564	46.8209	3.95078
380	13.1398	67.0878	53.9154	0	11.3904	23.8263	0	49.086	22.3674	175.864	115.701	20.7495	40.0014	48.2678	107.759	34.164	160.857	84.1063	26.8622	109.148	329.431	0	83.4885	44.2082	5.11277	16.9083	4.77183	119.466	10.5263	13.1065	61.1932	0	17.2786	25.5912	89.8417	37.4869	35.776	42.8959	33.3649	4.34405	0	43.7946	30.3836	67.4208	5.99029	53.0166	55.78	86.0374	51.4942
381	8.30992	126.685	29.1792	142.218	14.7714	71.5305	35.8821	84.3644	18.3044	91.8969	203.486	78.9838	37.4964	88.7821	44.404	166.921	0	19.029	88.5811	91.117	90.2458	52.0551	26.8824	25.7764	42.5271	0	16.6631	100.392	18.0917	7.16488	11.4973	64.9347	82.106	34.7139	155.578	162.937	30.5172	58.8138	25.4943	22.5202	97.8122	171.09	5.825	110.471	42.5306	154.563	2.11667	5.49702	110.066
382	49.2942	3.07216	63.0856	43.5299	43.0359	145.323	75.0287	5.50917	0	84.3219	25.4905	102.742	98.0605	57.0003	59.5071	16.688	23.8984	114.287	46.2867	22.9681	83.3891	210.422	3.40004	78.8	51.0715	28.2246	26.7135	140.941	80.2381	46.2559	36.2022	37.8862	25.4725	77.8247	79.6838	212.957	90.5909	15.7956	0	35.0081	29.8105	57.9295	6.48212	147.239	33.3488	74.06	43.281	112.164	41.1194
383	39.3949	100.268	0	216.99	19.9649	109.39	37.0585	36.2764	17.677	74.6297	21.757	53.9098	84.6035	126.036	54.6481	8.86586	65.2757	56.5909	42.1213	64.1016	71.1989	16.6015	126.583	100.847	58.1196	163.776	49.9574	30.6389	17.511	63.9994	21.9091	84.154	14.5294	0	34.3088	45.0022	70.6801	7.02974	65.3665	23.3063	6.05952	189.314	1.71905	223.67	33.4018	46.6962	105.06	81.4777	0
384	25.7944	62.863	16.2669	139.621	79.8843	69.8398	83.4668	5.41071	122.516	167.862	7.82602	36.6167	38.9353	154.788	40.7069	68	74.4978	0	70.2434	35.1534	5.6369	140.243	98.7647	38.5889	214.422	2.32619	53.9553	0	37.581	33.5704	39.8151	18.2558	0	0	107.714	72.086	146.972	242.274	20.8595	3.69167	38.2305	34.0593	62.0303	87.2916	0	77.9621	0	0	252.858
385	121.972	66.8839	70.1457	21.6291	75.4657	94.6189	29.2826	66.5253	0	80.0766	31.8719	35.0795	84.8483	18.1457	20.665	107.367	128.001	0	24.1511	44.3706	0	79.7328	116.13	13.5649	22.3794	291.226	0	121.723	171.409	0	62.3061	7.88371	18.8577	9.96977	25.3409	203.622	40.07	22.4088	72.5833	0	75.3685	222.046	212.732	100.64	0	28.337	207.264	2.32692	207.929
386	74.1033	168.217	65.0584	93.7805	50.7382	168.172	168.422	66.6925	129.276	110.479	13.8762	170.005	81.0375	0	148.544	16.5664	137.388	7.62222	54.0878	22.2369	35.724	81.9713	48.0523	36.919	98.569	94.1324	0	65.3076	119.093	7.79683	16.4336	18.087	52.0195	80.3149	54.4046	20.9095	11.605	121.438	98.2682	50.7258	88.7418	63.9981	29.5174	117.303	23.3135	324.805	83.0144	48.6849	81.0614
387	0	85.1424	8.51667	29.0148	20.4893	125.167	33.1099	40.9889	113.922	32.4965	83.1325	3.2373	59.3833	43.2551	78.9166	3.39286	0	12.8302	127.964	76.5575	12.627	38.2621	55.3446	66.5603	160.157	38.8712	0	32.0037	17.6647	48.5333	67.0725	75.6135	19.5853	86.6188	40.5695	6.52698	88.7966	11.5767	52.3427	25.6552	18.4413	36.3515	68.8502	106.878	89.1306	104.602	56.2879	62.1402	70.1905
388	143.698	12.154	40.4368	0	91.4351	50.8807	7.16667	85.7386	47.1344	6.89524	111.406	0	150.554	32.8861	115.191	9.09329	59.7941	106.864	30.1109	267.35	31.9991	0	70.7725	54.3152	73.0254	252.269	30.8244	50.2872	47.1189	26.6698	85.4598	180.401	10.1471	107.091	127.983	82.0612	19.3863	25.8624	52.997	75.1676	9.1619	37.9322	26.852	166.197	5.28333	11.4429	0	126.217	114.92
389	42.3006	68.6758	90.0685	16.416	25.0848	0	6.37241	97.2469	25.4711	210.891	45.1426	19.1732	33.2511	196.96	122.451	102.905	42.5893	12.2724	98.0396	17.3115	129.223	17.546	94.9461	24.4532	72.5583	22.0315	88.6404	14.3294	22.8272	84.7281	560.611	66.2999	15.0588	69.9947	1.91475	16.635	54.3973	120.009	182.413	30.1231	0	40.379	56.3878	64.5327	10.5536	96.2016	99.3257	13.1107	0
390	146.355	44.4477	71.5361	193.128	48.1167	6.88333	142.643	4.05278	10.1194	223.983	84.9859	58.2925	84.1678	87.9154	132.195	12.9937	110.53	108.116	0	93.8541	25.2582	82.8237	42.8258	103.999	63.3276	92.1168	81.2999	68.9045	93.9777	41.6362	88.5422	6.5381	128.382	4.61667	94.1418	107.023	28.9635	2.34345	130.022	72.7324	4.23239	13.8122	14.3686	13.1056	13.2968	38.7188	39.633	36.9845	88.8096
391	146.828	0	74.404	12.5728	35.3023	89.8032	54.0403	21.404	0	108.929	0	169.178	200.436	72.3902	153.645	59.7357	29.0022	21.0591	35.3014	6.80238	12.1921	77.0556	27.6759	58.583	142.307	19.0699	17.1358	18.6926	90.3733	28.878	331.892	140.818	31.4524	111.651	4.52659	8.83413	34.6074	48.3363	204.867	34.9072	73.0012	96.0579	41.0562	8.14733	1	0	62.5544	82.6286	43.3118
392	0	16.426	91.1801	34.5116	12.6122	6.57733	18.1131	0	30.0949	115.112	0	85.655	20.4457	0	63.4592	54.3743	7.83333	86.5007	0	84.6281	141.469	170.651	42.142	73.1833	33.5509	142.374	40.9363	78.3115	82.254	118.764	90.5499	12.312	119.642	47.9948	42.106	189.219	0	64.2237	52.5758	0	22.8894	181.711	22.8144	44.1096	81.2411	26.395	201.335	66.8364	64.1823
393	0	129.62	181.288	117.77	87.5666	25.2843	28.807	31.9226	136.496	148.279	169.386	148.24	96.4335	57.5673	51.9921	45.4719	78.6871	165.003	20.6285	79.824	32.5472	69.9344	50.6649	88.1301	22.1015	85.4995	13.8556	28.1442	84.0447	123.381	80.7094	0	14.9195	10.8413	0	121.529	7.86894	22.7282	58.4341	21.3354	57.8715	112.463	20.9857	44.5126	166.291	109.903	38.6786	50.503	68
394	83.1983	108.706	53.5892	103.704	347.829	0	44.9685	63.639	20.1216	0	25.7097	37.6391	57.0657	50.2115	38.0985	125.729	24.985	106.544	77.7848	78.9364	0	10.6512	21.2528	68.6226	119.629	23.2417	126.747	20.6085	51.4967	2.42619	78.9313	37.0602	21.4433	184.26	117.655	63.2313	22.9104	16.9048	75.8972	4.3623	15.3833	22.6356	44.7772	31.0396	275.767	213.875	17.3414	29.2571	37.8785
395	85.9496	47.8746	68.4337	0	123.627	23.8311	191.731	63.3122	118.769	63.8361	63.1651	129.78	56.6099	43.5109	83.3577	118.612	27.3255	32.1692	0	187.436	120.695	21.2094	5.28605	24.196	7.47778	307.86	50.5273	196.117	53.2976	13.0929	12.9012	74.123	24.3782	112.38	5.54274	53.1108	50.0541	183.53	29.3886	169.064	84.7753	8.37024	48.9087	31.9431	109.22	16.3194	6.03824	73.1567	41.7866
396	4.08535	41.5487	55.9195	25.5756	0	4.76488	270.192	100.012	36.3373	114.343	36.4819	53.5182	17.1526	4.54385	114.946	28.9328	128.361	256.321	33.7551	29.9105	26.601	33.8257	75.3522	63.305	122.489	115.433	50.1474	60.2047	121.654	77.6385	53.6521	107.079	8.23712	100.967	0	45.3405	7.74377	71.0906	0	95.9637	56.4983	9.18678	50.9483	66.3445	19.4465	34.552	7.18793	101.463	21.4221
397	57.5149	34.2809	0	144.125	10.9619	183.143	10.9667	54.5786	0.625	120.351	27.3817	141.871	52.2536	33.0886	114.903	84.5701	33.8038	132.085	6.90856	69.089	112.174	124.866	16.8494	70.7874	9.30419	23.2146	59.9842	3.63333	0	73.5743	10.4399	19.6317	72.6111	141.053	106.399	27.8291	67.784	15.2419	42.2099	116.768	0	108.829	37.3891	10.0199	68.1425	7.19841	27.2077	11.2072	0
398	42.9746	50.2721	26.0917	0.866667	50.1164	63.2479	3.77434	80.2101	49.2255	0	86.1238	148.031	33.5431	39.6493	82.3891	88.517	24.9032	48.4421	139.813	89.1566	30.3952	76.133	8.81899	79.041	57.9245	10.6843	18.6696	9.91584	195.566	125.567	67.1911	161.505	131.021	76.2221	61.5474	127.864	87.7978	24.2128	0	48.2254	165.829	199.114	2.11111	89.5369	36.7999	51.1389	0	50.2002	259.062
399	133.8	0	48.8382	104.733	65.9424	40.8216	1.71502	107.65	58.4982	17.3068	70.9134	140.186	260.364	24.0522	3.2044	132.159	46.381	37.7353	69.946	54.2126	69.7538	133.511	18.6628	119.015	23.5475	107.222	46.8147	78.0445	26.8972	7.93723	94.9485	96.9209	6.84924	50.1909	8.32608	166.968	5.05051	17.9709	83.0908	29.0128	61.2731	66.8876	163.933	77.2609	13.5652	97.8763	34.3951	40.3952	70.9463
400	40.3145	0	36.84	15.0982	42.3286	99.0544	202.663	0	117.634	170.158	139.588	53.7538	87.5655	157.718	24.6795	77.1338	186.566	42.5905	54.7724	65.7297	25.8062	7.66364	112.007	51.3978	25.6456	213.03	111.018	0	22.4634	64.2989	16.9639	72.1629	43.1858	65.2414	82.2483	117.023	166.649	65.3583	6.98777	92.944	81.76	13.4509	95.7315	30.5928	6.8915	30.7411	10.0507	25.7333	8.7298
401	70.0429	98.9581	32.4278	40.7213	0	104.584	78.354	110.229	127.705	32.494	89.665	11.6841	68.3618	199.402	51.6407	0	133.158	130.241	131.635	17.105	268.706	79.2984	32.6546	12.6254	66.4181	11.3828	9.2873	177.912	39.9129	297.087	89.298	41.6292	96.4871	25.7945	0	106.167	22.3485	0	62.4932	40.6006	75.9663	210.831	70.8333	5.50801	69.2722	134.563	46.3117	44.2365	94.2523
402	120.693	24.2844	111.754	46.8042	57.9895	6.0047	0	37.0412	117.9	58.5143	81.9813	30.2902	96.0408	174.181	270.682	121.02	0	32.4488	95.8872	0.95	8.7381	28.4036	67.4133	46.809	152.798	31.4579	132.168	0	138.501	0	108.228	6.15051	21.5889	142.486	63.7664	0	88.2816	85.5559	0	139.931	53.3131	72.375	12.0751	97.9473	0	110.486	1.825	13.2	11.1074
403	41.7789	53.4018	43.4381	100.829	8.71855	190.298	32.0977	59.6882	6.31032	82.3541	9.77534	78.2494	77.7597	8.96905	8.93571	12.2825	69.7827	53.153	99.0121	28.7232	87.6093	14.7103	75.1574	5.89872	0	19.4606	0	199.432	113.32	17.9386	49.5761	12.8397	10.7535	139.649	7.70263	23.475	29.156	34.7077	6.9	263.597	55.7164	77.0936	28.2576	72.1224	165.717	106.923	106.112	52.5168	42.9351
404	249.519	143.806	35.2919	0	56.4063	25.7318	49.6694	49.4906	11.966	93.8555	107.859	42.3952	108.101	66.0526	25.7797	3.85073	32.0777	112.156	16.6816	4.87024	66.8139	113.288	199.538	74.1573	54.9424	127.914	37.5906	80.3613	121.656	23.1976	51.5931	86.0928	2.42778	45.3603	1.21069	46.8068	39.811	33.4592	22.5532	20.2601	142.951	0	15.054	188.117	58.7111	86.8913	124.942	192.669	29.9166
405	242.461	51.2642	95.1123	104.882	11.7706	70.2313	120.364	74.8891	52.7494	81.8661	37.3798	28.3022	62.3263	118.361	3.59773	80.9631	135.864	52.6623	73.1362	156.1	9.86822	100.361	210.996	83.5468	62.6034	32.1117	60.9683	70.1693	207.584	16.5354	0	35.0099	70.5528	16.209	114.781	138.733	21.9957	40.3015	17.3601	141.787	4.00832	32.5239	5.68752	27.0205	49.7409	48.2629	114.053	116.445	156.026
406	114.524	31.2569	118.429	141.501	30.0547	66.0598	151.804	5.56696	17.3131	17.7743	50.1005	33.9416	9.74861	37.7222	50.2167	12.8626	2.71515	49.7	27.5769	34.0068	49.1418	117.624	55.111	153.054	223.571	57.4863	82.4951	143.129	24.2118	20.2143	28.1765	322.482	88.1675	5.21919	13.1692	17.0551	58.147	28.9968	45.5032	28.4306	73.337	16.0265	14.4358	106.448	0	89.2301	11.252	36.7653	19.5688
407	90.1313	9.46753	0	72.8546	96.5281	146.02	15.1948	79.3546	210.16	136.231	40.6602	134.96	37.3349	43.5594	60.6756	4.51075	35.6778	103.245	93.6309	39.4063	47.6364	33.1392	25.3333	22.8742	94.3435	33.1777	78.6039	49.75	128.699	69.7069	19.93	71.9162	58.9811	32.7801	118.581	57.236	108.117	2.80952	49.8465	83.8081	168.749	43.8415	18.894	148.4	26.107	47.1534	54.7049	26.093	84.6441
408	52.4606	217.789	201.036	7.25672	31.1039	0	67.2796	70.2859	51.6492	19.089	21.9249	173.983	27.46	0	18.3382	26.6288	207.372	4.19167	12.2206	0	38.0379	44.8978	45.1624	20.2917	56.0553	87.9141	3.16369	75.2853	58.3939	0	4.29683	127.217	50.9641	0.920833	0	140.556	219.628	228.633	16.5972	259.865	110.46	0	3.85693	3.49167	148.58	106.782	90.5056	11.3095	58.3399
409	7.21154	17.0528	72.4977	203.709	43.48	39.3086	3.63611	218.489	134.523	12.4211	46.4514	20.8383	74.4306	9.11279	19.4624	105.799	59.9878	20.6975	28.0389	94.0188	106.899	134.119	13.194	86.6338	0	168.495	142.927	33.6423	82.7815	10.3869	59.9102	95.8893	42.3028	44.7681	42.071	63.8295	28.7001	63.4394	94.9308	160.678	25.5428	67.1958	69.4105	11.5086	42.4479	18.8262	73.7068	175.059	117.58
410	22.5869	0	129.514	41.619	49.2652	30.9089	83.5034	222.243	220.754	78.4334	1.55311	35.5338	41.7029	7.5	81.113	15.6313	19.4167	34.2311	82.0686	22.2679	28.783	67.2816	17.9028	3.88366	173.224	0	97.6665	0	25.8267	62.284	76.7317	105.382	143.487	230.846	150.716	77.8745	44.0094	142.389	36.4985	4.84634	40.21	69.71	63.7065	63.0298	19.9768	18.1375	38.1479	100.508	118.918
411	213.021	7.04706	5.31667	25.1603	4.44293	97.2359	222.024	14.5157	103.846	19.9675	98.8114	47.5272	32.3601	19.5659	15.6167	81.1313	23.0779	48.9113	46.2861	38.2706	8.61111	36.3986	64.1279	71.0955	42.3807	73.6629	160.539	78.8839	99.8163	60.6754	233.155	255.328	79.6609	158.381	24.0497	22.0505	76.0838	31.1237	71.2278	8.68416	40.4018	27.2534	55.793	76.1507	84.7347	23.4217	169.493	84.0741	15.3704
412	174.79	183.766	50.61	5.17698	67.4851	73.5116	15.3686	6.91786	90.133	50.379	71.3335	65.8505	0	29.7242	102.134	92.8639	78.1188	27.0534	10.3556	105.842	139.741	8.55801	31.9594	15.7429	36.8667	88.13	25.4855	116.549	38.6872	95.1536	115.812	68	221.83	162.02	84.629	0	0	14.1784	2.11667	0	127.411	85.4365	5.23535	10.8611	106.633	39.4794	66.3011	50.4959	7.08333
413	16.5742	17.3522	36.8026	30.828	0	5.85119	85.5103	51.0933	51.9953	112.496	114.926	45.9645	86.6072	120.911	33.2285	52.916	20.8186	128.538	180.982	92.5929	33.4576	79.6216	50.8505	118.236	163.485	25.0787	60.6599	6.78452	9.92051	0	74.8132	138.523	49.8385	31.6009	4.28333	18.7416	212.566	59.4622	99.6566	5.50397	116.975	122.552	185.518	72.7217	58.0405	52.9921	45.0786	7.89236	132.994
414	133.058	92.3038	60.6277	21.9451	71.5932	215.235	18.204	21.2328	71.6692	18.0808	103.514	83.9666	75.4075	214.617	92.3064	76.8063	0	52.5568	42.0279	133.206	128.8	102.916	0	25.4433	158.437	26.3505	64.4749	61.9656	16.4323	25.7109	22.454	3.51587	16.1426	26.437	6.59127	56.2723	12.1746	332.921	57.5164	0	83.4703	110.584	8.54276	71.3219	37.7213	2.87197	55.0883	168.967	63.7173
415	129.951	47.8906	14.2484	84.7711	6.98175	8.2461	45.9337	72.8465	0.5	92.2673	207.755	66.6599	69.7415	109.829	150.316	19.8051	66.2791	8.04387	53.319	0	34.8063	65.9332	253.225	205.331	52.7243	5.00444	134.085	70.307	75.7506	54.5564	14.6094	68.455	60.4795	148.077	202.699	82.5589	9.28333	138.247	111.398	91.5183	0	212.992	120.943	49.5534	86.7417	159.865	21.9155	13.1189	73.1338
416	76.6149	96.9649	52.3031	109.186	84.6356	193.147	89.8842	55.5557	79.4953	14.925	35.4032	34.4859	118.782	61.4119	151.82	9.21108	80.5977	68.7471	0	63.7575	35.6042	13.0788	13.5991	24.0068	41.1076	26.4537	4.50119	108.516	3.46667	68	0	103.85	0	57.7378	106.08	18.1858	178.644	54.9552	38.9925	251.481	72.1618	88.3982	90.4933	80.5195	14.4463	62.2423	12.3083	229.985	134.487
417	103.689	7.69313	0	86.0218	61.7549	0	148.533	157.11	156.12	47.0989	61.2748	48.3319	182.405	11.0317	61.2355	7.5461	100.356	61.7532	97.881	41.691	25.4318	22.2613	87.3389	20.252	35.5371	100.596	13.6956	107.753	4.925	85.2427	0	38.205	12.5453	34.0322	57.2522	185.531	16.4808	104.699	118.225	74.9865	41.7855	67.0868	72.2705	13.2855	43.0187	48.5454	0	133.697	61.9133
418	102.594	16.0259	161.533	126.608	28.9373	40.0191	28.1659	85.0977	96.6161	29.8857	141.229	24.1552	0	29.3508	51.5394	78.5752	67.7701	12.0489	25.8321	12.9438	40.9791	27.0869	23.7586	64.4181	68.2627	9.01905	10.3	74.3915	30.1586	24.3328	8.97202	110.591	134.554	29.2729	24.9923	0	18.0343	76.7533	60.6847	21.3375	159.616	69.085	70.8368	94.5098	0	99.3232	0	256.185	44.6585
419	106.86	172.652	119.489	15.4206	14.0933	58.4981	15.5742	53.0516	32.653	47.7	41.2341	132.738	92.4796	60.9285	77.3024	60.1567	0	141.847	48.5043	16.4179	44.1851	214.607	65.4901	4.31948	37.4088	38.1959	125.919	99.8765	83.7917	23.4318	11.8779	114.276	37.802	38.6952	105.069	53.6857	0	12.8561	40.1871	6.4443	21.3706	79.6633	74.9599	0	135.903	30.3183	35.324	31.1797	2.59835
420	5.22504	51.9773	20.1556	93.7156	127.272	143.869	22.9065	115.647	47.6163	109.76	66.1586	14.1391	102.115	60.3318	4.2214	28.93	97.7357	71.1465	28.9803	4.82647	52.1854	170.277	14.7896	54.1768	3.375	85.7037	126.191	99.2189	67.5603	11.1619	16.2583	29.1051	51.6307	11.5603	54.6222	70.4884	10.2767	145.993	132.69	10.4945	89.0556	0	55.4931	78.1052	0	88.3912	63.2034	154.148	74.5749
421	84.6859	0	23.8298	49.8644	17.9897	19.2957	26.7718	81.0161	4.36111	48.4923	76.0584	77.3311	71.5476	21.8477	181.193	67.021	170.341	8.43575	150.858	38.3873	58.6455	247.487	30.1629	19.5889	10.3183	0	39.2066	58.9051	111.654	141.718	32.5838	17.4086	196.782	18.1338	175.078	286.823	0	208.84	9.34725	0	113.506	43.2572	119.567	139.352	82.7266	6.84448	0	16.7304	112.781
422	56.5962	18.1201	73.3128	70.3111	63.036	19.8987	31.5465	16.4861	62.1974	206.684	193.177	3.46783	5.32468	128.663	138.165	242.823	61.126	92.7796	117.716	125.438	52.8708	9.42107	11.8537	60.3054	168.828	0	18.9757	67.1388	48.7596	30.2616	0	5.64444	84.0196	16.0389	183.895	21.438	171.039	4.58969	18.1158	53.9356	29.4911	110.402	0	34.4024	105.196	72.4199	56.6337	11.0553	59.793
423	12.227	15.8398	3.83849	33.8999	182.772	47.5489	198.754	95.06	4.97662	5.28694	136.116	0	5.15595	0	28.3671	95.475	5.01111	39.9153	129.393	57.8698	0	22.2061	251.298	52.8693	90.8865	101.358	136.099	17.2944	30.0319	22.6561	57.4523	6.21905	11.9907	20.0916	0	116.7	122.132	185.211	117.057	111.442	31.0894	75.3039	44.4264	74.7183	110.416	37.8989	78.3584	49.6439	54.9038
424	164.603	41.1767	21.1187	131.572	219.76	193.12	176.774	0	230.645	28.6267	33.2857	54.7147	4.57071	2.02976	10.1731	47.1884	67.7724	60.5144	107.761	31.6753	103.561	155.215	2.63475	25.6349	2.1881	67.3604	152.68	6.70238	22.3988	10.6567	16.6854	155.913	150.007	269.774	48.1817	30.7314	8.1671	49.7345	31.5135	80.4009	27.2052	100.013	52.4826	28.2871	89.6946	35.0336	119.627	49.3171	99.4431
425	16.7444	29.8499	29.2611	4.44691	101.77	32.8205	61.2608	50.9661	46.561	11.1047	42.6437	36.5195	37.7288	0	52.8157	160.538	0	35.8998	48.4056	15.1744	183.811	116.361	250.668	29.4963	59.6372	12.021	28.2143	188.327	0	20.3879	91.0072	0	11.596	17.0592	16.2318	63.8877	46.5804	77.0809	59.5257	82.1158	53.6731	131.249	33.8995	61.4168	16.2929	94.9335	16.0561	27.1209	142.114
426	156.539	30.9435	22.4398	70.7369	0	42.6846	14.6478	40.4813	222.682	138.428	86.2943	150.549	45.0298	6.68056	10.3318	135.71	47.9953	16.7155	57.665	76.6882	49.2583	46.4458	16.8249	8.03596	74.4207	0	71.7125	125.793	119.951	45.0189	89.2607	12.2794	0	113.293	108.878	87.1086	11.7707	0	34.8538	234.811	39.8631	101.143	57.692	119.571	23.1572	95.8687	67.9484	5.70162	48.8435
427	12.942	67.2908	4.39767	40.2189	174.325	23.5307	7.44726	70.3266	51.3475	36.0687	54.9073	107.108	139.745	107.218	137.944	124.593	55.6717	107.293	109.121	0	116.713	47.8373	94.8247	19.705	78.3601	32.5441	220.27	47.5394	3.50952	38.9329	57.7177	15.9909	19.3696	8.70238	60.8953	10.2354	82.8621	48.1111	27.8868	0	18.7379	6.92226	113.707	14.2742	25.6379	55.8457	0	105.557	123.87
428	22.9845	61.2147	99.2284	21.9655	7.00996	56.6217	0	75.4679	39.0997	118.074	11.5845	15.6652	38.9772	107.204	40.2566	106.114	6.51115	16.7698	3.4373	91.3181	99.637	98.1915	13.0656	100.265	73.4952	176.565	126.79	60.258	95.8134	0	94.7874	64.8071	94.9577	0	19.6632	72.2471	23.5654	95.9979	123.322	67.9386	46.3675	21.8948	110.451	50.8636	145.403	198.997	79.3891	45.8734	59.1408
429	53.1524	49.0999	20.9254	36.987	0	28.9143	40.6725	43.8095	8.91827	19.2474	65.9321	64.7541	159.987	108.223	204.232	11.4595	26.5023	38.2889	238.941	115.826	52.4305	74.0826	79.5064	94.0775	83.0175	108.983	4.64299	15.8016	6.02587	18.9827	58.0628	41.7262	95.7677	0	198.563	136.476	24.1731	273.896	35.0595	16.6126	4.98571	109.929	28.3579	38.4305	31.3743	75.1482	25.3244	11.8102	0
430	106.372	0	65.2094	88.0631	131.673	173.743	106.751	19.5485	26.0255	43.1232	79.8557	120.544	47.8808	42.2862	0	49.9162	32.1962	9.90794	55.4107	36.6657	0	53.1088	24.9377	54.5957	162.452	209.346	93.0427	19.6068	266.713	70.5348	52.5242	158.998	32.1438	31.6672	151.557	6.0178	53.5064	124.61	37.3616	33.1041	5.32897	27.9719	121.535	30.0983	38.4036	68.2338	75.287	47.6322	46.8309
431	107.144	75.3446	88.9465	131.189	0	5.25952	151.463	17.3312	60.9398	0	2	16.5867	89.2725	45.8672	17.0246	35.8728	111.076	14.9337	45.5079	53.1523	10.5357	12.5457	58.158	10.375	73.1585	39.5385	44.2687	21.0944	11.2035	281.602	82.509	70.0576	29.6471	0	11.2512	92.1193	15.706	204.843	12.769	35.5109	25.4333	32.0139	100.719	13.3983	133.732	65.142	137.236	88.8524	37.9018
432	0	72.3457	61.737	34.1571	102.9	4.58333	66.6797	76.5138	234.361	6.02269	71.491	32.0245	15.2153	24.9917	58.4264	12.7332	40.194	156.533	53.0019	31.973	13.9727	164.555	93.3713	118.131	28.9472	10.7308	84.2668	154.077	27.6045	38.3326	21.8193	32.4217	17.5532	104.603	21.3456	49.7492	109.727	62.7504	87.7619	40.1768	17.9215	52.304	23.6867	29.7806	160.036	50.9411	49.3507	36.9254	94.332
433	35.3643	77.4933	0	191.483	59.8098	0	29.3738	61.6658	208.932	103.339	45.267	0	109.047	0	188.239	42.749	0	66.5176	11.7444	101.979	103.717	6.16515	67	138.157	32.1204	72.1411	106.592	0	136.649	102.497	116.752	160.281	95.6609	0	90.342	149.635	91.2336	79.3415	56.5894	3.41972	84.641	157.979	24.2582	64.1097	6.09286	3.5127	104.351	26.7453	42.3694
434	95.305	11.0334	267.427	0	0	0	187.228	71.8096	207.124	22.3708	28.5795	188.286	110.763	31.8946	115.75	0	167.953	65.3689	33.3071	30.8575	211.754	133.473	21.0094	52.1327	19.6751	34.6415	92.8286	36.1154	39.5284	39.4857	55.7416	31.8306	96.3612	71.015	52.6342	20.9929	107.1	91.5276	58.4713	14.0663	3.84478	31.7063	25.1283	75.0975	78.5367	11.7813	125.887	74.6857	42.5492
435	11.1199	175.789	59.429	90.2623	0	26.819	0	87.0523	111.587	13.4749	22.0781	6.91071	7.02464	28.2296	114.482	30.1187	80.1478	121.149	31.983	6.80452	49.392	116.499	79.3843	12.8546	42.8913	67.0917	33.2804	105.594	49.0512	0	35.3056	59.6571	129.997	27.1793	25.6935	114.739	103.712	71.4842	33.9731	43.1262	150.665	71.4307	31.0662	100.285	60.2197	59.3642	6.95742	24.7053	8.25476
436	129.517	166.547	0	11.7392	81.2834	106.616	39.4264	4.75556	5.05623	56.1417	13.5045	195.375	55.2542	39.8623	166.783	143.927	55.6167	77.4833	80.1947	4.42475	7.9881	80.8897	123.753	83.9824	4.86429	38.8921	68.6175	195.018	24.6228	14.7586	109.313	103.457	68.0301	39.846	25.6143	16.9157	19.9142	72.1022	38.231	109.286	7.38913	88.3374	43.4253	40.2506	51.1732	0	208.186	83.837	8.90833
437	86.2986	65.9623	108.718	80.0143	10.7266	120.535	59.6272	75.2679	130.299	35.3111	117.611	59.7191	104.945	33.1039	29.0084	91.6138	0	206.695	0	39.2017	160.111	34.4368	87.2177	47.9047	62.3757	91.0839	12.2973	22.5934	39.7623	22.9363	97.5513	52.904	75.5675	24.7628	8.01515	57.8093	0	20.289	0	6.10202	55.2387	11.4109	136.929	18.8014	131.809	130.279	151.366	33.15	125.488
438	206.323	0	217.684	6.15311	50.2157	11.9757	33.6744	32.594	26.1041	56.4973	5.73571	56.0167	2.66667	82.873	18.9637	67.5172	101.038	215.113	153.095	18.3906	55.1933	67.5757	33.832	23.3933	0	12.7282	12.346	161.06	0	0	43.3388	32.9	87.7633	104.318	181.015	42.1766	57.428	77.7576	42.9342	196.594	72.9221	158.608	44.288	103.282	72.5145	26.83	56.636	0	0
439	0	90.0885	61.7881	63.2213	40.4017	17.7514	126.156	154.666	40.0008	23.0296	17.5045	181.478	38.155	113.902	4.03333	92.5794	116.608	69.7507	59.1658	82.1839	6.48373	74.2941	12.5221	121.296	135.057	2.49167	0	143.712	38.2804	72.5329	110.917	0	40.6416	165.458	27.9881	19.5853	63.2272	97.0024	12.4805	105.594	21.5328	94.9398	100.185	25.7357	47.5824	55.0787	36.3204	55.9512	19.8567
440	75.3265	5.20758	100.411	82.4736	128.188	75.8251	43.9606	105.768	49.0012	92.89	33.702	72.0684	30.3482	53.4628	33.8436	40.0147	44.9946	63.7655	58.5156	343.494	113.915	12.8265	54.6788	73.8927	0	29.3123	22.6871	96.8095	46.7111	45.7634	120.909	49.5157	43.1142	11.7374	83.5447	17.1981	75.7968	40.1426	92.3468	57.7047	130.64	81.1382	47.0095	151.63	3.85764	0	210.414	94.1528	0
441	54.0092	4.54286	68.5785	4.20882	30.4088	110.969	7.8171	310.78	68.9509	127.68	115.149	189.094	31.2897	104.022	64.617	165.953	0	85.9259	86.2761	5	49.2541	109.475	20.6866	3.76515	62.1266	113.071	105.632	116.099	31.2914	29.4888	22.6719	8.57471	68	5.89167	38.0168	10.4521	165.469	102.949	50.4627	41.1964	36.3571	98.5055	4.50406	66.5547	0	28.876	161.902	109.719	22.823
442	80.5444	65.152	221.498	62.4006	30.3969	22.6882	23.0456	37.8174	38.4893	32.6805	90.6724	107.599	132.867	0	53.6109	67.0204	87.7052	40.8565	26.1327	32.9248	45.5709	22.619	128.091	82.7761	62.6129	8.33333	27.5167	18.5346	146.668	40.0876	96.5474	0	21.4293	20.0771	7.85278	25.9096	19.5338	159.428	274.305	41.8941	34.42	96.2686	53.4785	96.7974	73.728	66.878	45.5748	94.2659	128.126
443	11.4835	76.8311	53.5432	16.2621	31.7684	4.875	51.5529	31.4976	15.5864	118.966	86.9146	21.9155	237.23	76.4889	51.6766	44.1571	31.2988	32.2834	66.7126	75.9603	43.672	38.7012	24.5956	103.112	4.21591	20.6544	28.8914	55.3937	180.622	60.4256	90.148	34.2651	19.4758	18.6441	54.4474	22.5205	48.678	0	46.6077	6.38452	21.9179	175.232	226.058	195.015	26.8484	61.7126	71.0732	78.7816	73.0147
444	54.1503	68.8516	110.672	100.725	0	111.641	99.186	68.5729	26.29	38.4973	29.3571	165.537	84.4619	96.5821	61.266	13.1836	31.5752	20.9659	49.2787	52.3981	50.6065	94.8907	29.5671	155.367	8.26273	81.2626	59.255	122.197	64.755	117.094	21.864	89.5501	10.4381	67.1344	57.8555	23.9799	40.7293	71.6801	33.4967	13.3826	40.2072	0	36.7266	64.2598	24.441	21.4249	90.4251	106.342	80.3866
445	112.169	219.91	0	16.826	46.0123	60.438	103.342	65.2033	182.076	51.1687	46.521	255.401	110.486	30.1355	94.7148	101.507	0	17.8777	0	125	32.6821	72.5081	167.122	64.5697	29.2179	93.5232	116.179	67.3512	10.1389	52.3634	84.2191	128.012	46.2192	37.7198	34.5596	97.1969	45.4348	63.1903	74.0458	17.8382	44.3949	44.1196	21.9305	120.935	19.1605	60	155.453	51.5096	26.3095
446	7.47222	98.4486	215.893	54.6436	60.7902	84.8202	78.518	59.6398	53.6432	44.5396	89.8392	87.01	81.2519	6.04805	160.911	34.6991	12.7391	46.4188	12.9746	252.866	9.64286	29.8096	41.2496	158.263	53.9206	11.4803	47.8771	101.76	62.0852	30.5997	63.3036	34.0384	17.1078	127.78	10.8886	168.197	89.1231	16.8314	103.173	24.3036	11.7371	40.093	141.675	39.9883	177.698	195.544	50.2275	103.006	38.6476
447	18.9025	16.0452	42.925	4.10441	5.31667	46.1019	94.9474	42.6096	0	17.7932	6.32775	136.629	0	168.703	87.9548	0	129.556	13.6648	148.875	31.6239	6.20238	28.4224	65.8239	148.779	125.953	25.9355	2.95952	3.78883	29.1364	50.4553	39.6548	3.86786	47.9524	5.5623	57.4258	110.686	24.6756	54.6365	65.4875	16.9325	37.8742	127.499	48.9344	104.092	62.2608	72.384	4.80516	51.225	78.958
448	134.261	56.9333	29.4923	121.783	12.8385	0	21.8571	29.7246	100.239	22.5866	63.3282	40.3136	35.6286	78.3606	104.086	23.3032	3.9623	65.3867	274.049	19.561	30.3932	55.6576	25.2545	17.323	131.649	98.1561	171.942	52.5542	64.4401	44.4435	0	35.5719	25.5881	52.4111	6.92194	30.6095	183.681	162.78	3.42541	17.3538	148.29	52.5663	13.3022	31.4396	17.1231	68.9758	17.987	27.1946	12.3526
449	110.917	36.9657	0	53.0905	75.8885	67.9969	25.3436	37.9819	71.4549	63.6139	71.091	44.0081	137.74	76.6745	193.523	66.0991	0	17.5988	89.4331	24.1463	10.5307	42.4934	39.1668	40.9594	162.434	81.6661	63.2924	114.06	11.7415	46.2815	18.7062	85.2305	3.4098	28.0913	212.776	36.7696	157.896	130.841	60.429	76.2039	99.6805	115.568	76.4277	224.427	6.16985	36.0554	41.1206	205.422	40.2153
450	76.5772	6.80618	128.701	53.5521	56.2322	17.1389	49.1093	76.4991	4.84953	13.0524	62.7336	53.55	27.5639	84.7916	94.0104	55.8059	24.6948	122.218	42.1516	95.489	41.1704	68.6129	4.91349	137.001	94.9415	126.252	11.7496	96.9088	13.9504	24.4001	128.46	101.318	165.847	107.163	0	30.2403	26.8317	64.3767	171.242	0	26.932	155.191	43.3217	85.735	121.172	18.8593	13.6182	39.1013	90.3716
451	32.9775	34.3848	1.66667	35.1998	51.9355	130.196	54.7783	86.4428	80.3337	0	71.9762	45.7787	17.3874	82.5419	15.308	61.0334	5.63023	2.13095	68.0154	0	163.772	34.3334	134.252	9.82897	125.512	38.6844	35.6536	78.5489	34.9849	40.572	13.3968	53.2571	161.856	75.4147	51.9764	31.7115	13.1923	21.0138	6.2373	70.5981	66.7724	38.9765	54.4995	40.1415	112.929	34.9899	45.0951	199.858	23.6096
452	39.1162	84.8523	122.568	34.4367	89.7864	5.12101	10.0154	168.723	55.5384	184.611	59.0269	89.2148	99.9694	151.297	43.4078	277.586	30.8526	197.368	108.364	58.1088	135.31	7.67324	9.70328	3.11603	70.7337	23.1888	15.7051	36.2591	151.704	68.7361	33.2993	57.2098	12.147	14.0008	5.44499	153.138	152.553	20.869	12.8006	13.6985	39.7804	70.5845	63.1556	6.78615	5.71905	16.2331	32.8607	74.6624	126.195
453	113.278	73.0385	255.062	12.6729	182.858	135.882	22.7687	47.7217	82.1035	9.81869	31.4194	18.1155	18.3119	127.529	4.66667	64.3441	73.7952	4.85874	35.2977	126.453	54.7579	155.708	78.7219	93.0418	61.7172	36.8819	0	58.0137	45.2656	0	112.154	5.33208	27.697	130.156	2.73452	15.1577	81.1412	13.1873	76.6794	30.4442	255.583	132.85	26.6782	8.18987	125.497	16.8096	46.6337	93.9756	68.1523
454	50.0346	11.0226	24.4331	35.5308	64.8645	8.75635	114.481	62.7725	49.7614	104.57	38.6131	21.0092	27.3073	103.797	137.664	161.049	6.32264	29.1677	99.4799	102.809	39.9554	255.987	48.0665	15.6227	41.7725	70.1571	20.4009	126.091	6.77811	4.93618	20.4326	27.6099	32.3596	15.3211	92.5757	74.3201	68.4059	0	154.954	56.4437	23.0881	0	65.1954	67.7616	68.4819	0	124.755	36.5545	10.8249
455	63.3738	6.32405	56.6227	39.1318	81.2288	15.9111	56.9313	124.987	172.434	27.8332	5.08093	58.089	124.076	159.692	17.8399	52.3099	83.8619	0	12.5229	17.6452	47.1241	48.5993	125.984	146.987	75.2618	76.5621	97.0627	120.579	114.752	47.3697	95.0242	14.6586	0	43.3189	56.2897	192.334	41.0617	136.808	30.4744	270.072	193.316	0	137.872	120.924	26.9337	61.4153	31.7314	7.33289	6.27654
456	10.7671	229.175	158.374	95.5367	0	77.796	52.2597	19.8171	25.629	127.779	13.4387	0	33.1075	5.06111	74.9116	48.2308	36.5296	175.27	11.9617	25.2352	54.1984	82.4934	14.9244	28.993	10.0524	16.9067	183.753	71.522	61.19	56.3229	0	18.5296	8.89475	47.2065	65.9559	91.257	48.0944	15.1965	60.7852	14.7787	193.74	106.532	110.183	202.798	10.6876	22.2167	74.4683	20.7668	30.76
457	19.7339	198.214	40.3116	39.7521	1.61753	90.449	0	19.6744	53.6624	4.56079	66.5667	48.9521	76.7922	0	0	10.362	321.366	99.6222	31.2349	242.062	0	0	154.625	30.6411	98.1246	173.837	72.932	18.6142	66.939	18.0141	16.2005	89.3172	40.9693	67	59.4003	61.3308	70.5032	49.8326	272.794	23.0858	89.8137	163.933	73.5413	4.1596	0	42.6198	19.87	78.9856	90.1153
458	44.1598	55.1115	82.3647	9.95022	59.9031	117.623	98.1486	1.54561	0.85	0	4.94821	103.684	51.0163	22.6619	32.4042	97.5195	103.636	6.68333	23.6171	150.284	80.132	45.98	25.729	69.4952	4.29722	69.3437	161.957	23.4472	52.6675	0	131.88	3.14268	20.4747	25.7625	44.8674	37.2287	141.246	21.7816	55.0962	168.209	6.11786	79.0338	53.435	62.8695	121.339	131.148	121.332	118.818	96.2704
459	23.5513	29.3046	75.1487	17.7897	35.5932	27.3505	24.7418	53.4478	62.2804	21.3994	52.9977	141.981	61.9291	127.731	50.9825	89.7458	32.6433	54.1383	23.5975	0	40.855	31.9338	88.7376	227.379	47.3352	11.1437	135.974	52.4895	89.6666	142.484	34.8891	31.8834	111.488	19.6983	106.862	14.7926	30.7996	109.306	52.9446	120.145	134.472	174.525	119.95	0	84.428	7.1619	99.466	2.99194	140.038
460	91.0537	1.45758	125.106	184.751	73.572	35.3901	55.8714	115.134	54.2228	16.3093	9.17601	2.29446	54.9267	82.6493	25.4598	50.0813	162.276	70.8779	140.148	68.7106	257.568	20.4345	75.0471	42.5887	164.839	18.5306	0	54.1551	21.887	93.3986	65.9486	66.4233	8.89286	32.2075	65.7279	37.8272	74.1173	29.2758	16.3664	50.5368	20.7049	35.6749	2.96512	81.6964	31.5258	10.4804	39.3125	48.93	18.4055
461	40.3241	8.10595	134.676	129.776	157.333	0	131.821	90.8666	9.73795	11.6017	160.167	158.422	47.1016	139.44	3.99167	0	5.16627	10.0112	77.7251	79.2123	240.538	28.4541	0	18.319	99.4252	106.712	36.0014	86.5693	141.885	2.45952	50.5979	66.9255	58.6774	73.3661	0	16.0556	21.84	90.025	21.761	94.1457	50.9981	68.1202	16.7702	53.638	30.5766	66.441	14.5295	70.3098	8.91902
462	65.3724	50.9999	129.816	177.972	19.7302	190.842	48.9174	126.774	56.6387	204.993	228.133	159.856	24.1	47.0351	24.6683	47.8587	32.3371	3.54006	54.7818	25.0966	46.4524	83.4663	88.3114	24.7341	8.65	77.8804	20.9234	8.81111	134.349	33.7997	6.65397	155.28	81.3865	28.8602	126.375	102.687	53.4752	180.402	37.6937	12.8266	35.2748	156.489	105.978	65.3587	53.791	122.736	84.5367	110.424	95.9945
463	41.633	15.3738	14.8222	64.2893	27.5287	110.545	6.57897	36.6449	58.6899	143.554	3.48824	28.57	37.8132	63.8639	114.73	14.4079	12.8833	170.248	76.9693	85.3609	6.36948	44.3655	66.8896	0	41.21	0	311.249	36.1362	120.919	38.4754	82.0636	20.2329	27.7081	90.3699	87.2472	3.82619	99.6129	85.25	0	81.9484	61.6968	114.067	140.776	58.6504	56.3418	41.0818	33.4752	149.247	78.3743
464	3.24924	95.4656	56.4636	60.8614	12.9167	55.8589	10.3782	59.2614	137.333	59.8591	53.7925	18.3359	32.8378	15.2516	36.3147	24.1071	40.9463	131.673	41.2675	14.4456	144.588	11.9415	84.0747	35.7358	166.547	10.903	44.5093	33.5402	134.749	44.5306	45.1942	36.1122	45.0284	69.458	180.567	26.5836	131.392	41.4082	235.173	36.5151	58.1119	38.9487	16.169	41.2736	116.225	6.09563	119.691	26.5213	0
465	112.516	19.0186	154.87	155.805	115.739	58.295	73.3572	9.46349	70.0436	28.1917	0	81.3691	137.683	33.2431	5.71786	46.0139	61.4676	101.597	32.3661	117.796	134.465	34.1832	20.7296	97.8422	47.9571	76.0495	21.0262	5.77097	26.6524	113.479	95.7851	104.195	1.79283	95.1431	74.2283	7.02937	76.5604	26.9028	140.06	28.3358	108.703	191.019	46.7391	32.4384	91.7343	63.7837	41.9469	65.4199	13.4123
466	112.663	16.8771	20.4093	24.6949	35.3543	61.2687	41.7342	36.846	162.268	51.9547	68.6086	21.3695	72.035	21.4597	28.0338	7.32794	87.36	43.3623	244.285	61.1944	64.6976	190.495	169.276	51.4841	142.537	10.5266	14.8171	95.0897	78.5903	41.5801	62.497	56.6655	122.027	85.8634	36.2739	74.7851	27.777	0	115.893	38.5083	79.9478	6.53615	129.936	1.95404	71.1136	29.4981	24.3481	40.2241	28.7446
467	17.401	58.4817	46.6082	119.673	186.183	267.632	0	96.3203	13.3067	198.678	72.9458	21.9094	0	16.3379	144.871	19.984	13.8974	24.2274	68.6147	52.7345	145.032	50.9261	47.9301	96.2802	0	118.836	31.1187	70.6458	66.0817	94.1166	9.21264	200.814	128.282	25.3152	0	122.181	12.9181	115.005	74.6562	47.1803	139.636	52.2735	51.508	41.1303	113.52	59.0491	8.82063	43.7192	108.538
468	71.9862	84.2913	27.5373	70.9305	17.7393	6.75148	89.6009	16.7218	171.61	105.654	69.23	167.836	83.2358	82.0256	20.813	4.89359	32.7585	115.688	166.123	30.5711	189.9	61.339	1.86905	28.1173	8.80946	21.1827	39.9734	34.8415	80.6676	24.0883	97.5017	63.6194	51.9526	0	33.7238	111.631	120.616	137.565	107.793	73.9396	10.1853	43.2558	24.4551	9.5	28.6739	84.4115	110.122	70.8405	75.5851
469	43.6315	22.7567	28.4524	92.2675	151.25	16.1552	55.3601	46.5319	89.6334	0	32.9151	26.9022	83.0062	20.0615	157.544	131.894	151.911	51.1756	13.1857	61.1591	31.9302	81.1276	43.3298	169.255	87.0999	7.58328	81.3667	58.6016	46.9423	34.2285	51.14	5.24127	76.8676	49.8008	67.7263	41.5321	120.136	102.767	0	153.931	108.528	46.0967	24.171	0	74.7118	0	87.7269	42.0684	123.485
470	83.8345	115.202	8.09089	33.8292	9.34444	91.5265	75.5032	32.9576	158.817	66.2734	14.3666	2.67226	39.7535	71.3067	0	7.44167	118.117	135.789	3.80385	37.2863	129.435	99.5432	107.185	40.5525	62.9417	82.1205	3.52976	35.3198	60.0205	33.9608	74.093	177.67	88.7882	21.6737	99.321	2.8619	71.6349	114.664	0	44.5278	28.6363	170.492	41.1722	116.092	12.5747	18.7629	162.785	43.7367	44.2812
471	7.69439	15.9994	59.4245	44.8457	84.8591	88.1027	79.3025	151.263	46.0857	94.5479	93.2218	67.4555	84.395	61.7168	0	22.4031	8.83496	123.755	48.9421	56.2486	35.5427	64.1904	73.7553	8.69167	54.2474	111.973	82.8174	13.922	102.611	27.1	106.358	22.9478	32.1409	33.1377	7.30245	151.968	114.716	199.446	0	109.073	9.87244	61.9144	93.4419	6.71472	136.897	48.0499	28.4014	74.0611	3.39286
472	241.843	32.5969	30.4514	143.91	61.6792	119.775	13.8362	3.66422	114.367	0	0	21.5669	83.7011	18.0977	23.3262	139.038	24.418	91.1546	118.795	26.6065	70.5878	1.33674	12.0762	89.4731	119.055	105.449	86.9289	207.709	55.6627	11.6774	39.1418	5.21932	44.5568	34.4699	280.388	186.788	26.2283	47.3895	43.7276	25.7269	0	74.9974	113.356	28.0133	30.5555	161.456	32.6286	52.1392	65.5723
473	145.519	11.7497	227.867	39.0017	65.291	6.25388	100.993	52.3342	51.9083	204.597	58.1365	77.1953	66.2721	20.1083	0	11.0607	112.944	20.0204	49.2171	87.0321	70.1555	126.505	81.3304	7.02485	6.08019	29.401	0	23.0195	39.7006	43.5761	13.9051	134.152	113.948	8.14968	3.29838	116.923	81.0922	163.443	167.618	93.8744	45.5528	34.0316	19.4233	4.62103	80.6088	14.3215	5.1596	204.619	18.9199
474	87.9891	56.3339	12.0445	14.1152	135.484	0	18.8833	96.7368	72.8142	5.82035	137.913	49.0222	39.5267	42.3723	121.115	81.5485	56.7149	7.48611	190.216	53.6595	64.9896	266.932	40.9777	33.2726	169.577	74.1952	55.2091	70.6452	139.03	208.424	48.4598	45.3291	234.53	39.9727	5.10404	2.33645	6.72173	56.9874	42.8989	24.9362	67	80.1878	92.3532	65.6702	14.8872	20.0051	116.378	98.0113	102.253
475	52.9311	13.2964	74.8714	16.0943	103.698	29.7604	32.8008	110.218	21.6463	29.6613	78.1119	21.4633	43.2004	138.702	39.3165	13.9611	311.465	131.997	30.3556	16.0368	24.0695	58.5488	22.6972	40.8807	128.621	28.9388	74.5202	33.4492	44.1803	31.3876	98.9013	29.126	61.7111	249.428	96.1701	70.7418	111.333	9.7996	17.1187	70.781	9.44134	81.3403	18.0056	69.5774	9.17822	19.5477	101.161	91.4941	3.13819
476	150.026	211.595	129.709	183.422	18.6088	0	14.8342	51.8617	87.8064	75.527	83.417	73.1435	90.9419	119.45	93.4982	12.5952	76.7642	112.123	8.51558	59.7824	104.102	88.5184	43.4935	109.145	6.94309	74.035	29.8952	88.6017	143.49	123.452	22.5488	65.5907	179.536	75.1119	42.3937	180.602	27.2794	85.9088	0	0	57.8624	19.803	8.06429	13.0948	69.4014	2.65708	75.6999	49.8381	57.3307
477	48.3311	159.923	3.6373	82.7146	28.7456	27.0763	130.925	4.83696	0	35.1361	64.4838	50.668	26.359	287.245	0	52.0055	28.4199	36.9736	24.8547	36.3302	50.1566	85.8706	54.4116	105.943	71.9461	19.1638	56.0307	101.651	2.95238	7.67778	22.168	0	45.0834	59.0636	43.7427	10.0583	64.7293	14.8838	316.537	15.6627	26.8143	124.531	130.937	119.028	94.9183	95.3697	55.224	13.4523	50.6703
478	120.978	38.2014	129.32	7.04167	98.197	192.753	3.66667	99.2724	48.3839	13.043	5.67969	34.7534	60.5524	148.961	22.7845	31.6521	126.734	57.9643	84.2502	5.22154	13.764	196.826	86.9225	36.2819	43.097	201.068	16.0883	9.78845	19.7615	83.8032	41.4993	107.949	42.0746	125.046	54.7467	0	22.7936	130.18	147.47	94.8401	44.3334	165.727	75.2167	39.7644	122.511	103.104	58.6469	97.0345	15.4504
479	27.5527	4.91004	48.6518	0	91.7871	241.773	65.9482	189.353	64.7726	5.52634	24.0911	4.97168	9.9123	35.3092	38.682	86.6117	69.0451	0	79.8459	91.0175	26.2424	171.279	121.145	15.9373	58.0895	51.8949	0	120.185	37.1738	121.197	178.128	72.4242	30.3838	3.49492	93.7752	94.8091	76.6817	81.9938	62.315	10.8485	17.6744	108.843	100.436	42.4334	23.1473	19.0887	152.959	32.7528	76.7931
480	62.6254	12.4032	48.1872	17.8774	183.328	62.3385	41.3812	4.84274	217.074	58.2684	52.6789	92.1009	9.4508	81.6132	186.705	36.0015	41.3555	99.6684	17.5857	127.796	10.0434	40.5118	31.6897	67.4741	71.5769	0	82.7403	221.639	181.676	23.5679	14.8477	36.5915	44.9202	6.87507	82.3599	187.93	23.65	0	14.2472	37.186	0	0	130.458	30.4958	36.1871	20.3989	17.3062	57.5133	107.169
481	62.697	22.256	11.1945	32.9774	109.504	54.6686	0	0	33.4017	0	31.5634	79.6506	196.846	98.0573	0	9.9119	34.3074	71.1291	83.0361	111.773	130.231	196.396	91.0206	69.2708	47.2052	57.6901	56.3337	2.48466	0	72.4319	71.1863	21.2434	81.619	66.2123	219.064	30.1352	69.2972	64.7801	43.5032	10.1556	125.019	0	84.5434	51.1029	10.4165	37.9499	81.5123	121.459	78.0945
482	141.194	42.2092	0	4.36591	187.761	210.252	20.9021	13.941	53.283	76.1718	67.5018	48.0278	13.8323	0	21.1062	0	7.76548	62.247	76.3326	5.72348	137.452	134.708	59.0427	1.99583	15.9349	230.355	34.6147	71.5484	71.4612	134.199	128.712	65.2846	0	82.1858	71.2433	116.387	84.3955	79.7162	319.599	6.75117	20.4606	13.1488	0	143.434	0	10.0246	31.5907	46.2061	131.787
483	59.4548	106.835	136.847	139.622	52.8741	41.8911	12.6028	218.311	150.105	24.479	57.4131	17.9925	3.6	47.4643	71.8831	0	4.23083	154.531	89.6178	2.45238	10.9603	84.0361	69.557	15.5274	36.6888	112.65	71.1459	22.6453	67.6567	107.795	88.2108	9.69641	15.6798	227.82	89.6331	96.5054	177.092	27.9837	20.1448	8.50648	39.6252	78.0689	22.511	134.365	93.104	83.7464	16.8186	45.4345	19.9951
484	0	4.75238	21.4679	14.1584	3.45	181.62	15.8427	86.3506	106.326	50.141	118.027	30.1621	74.4013	21.2821	34.3358	21.2251	11.9361	79.2863	39.9749	20.9429	311.641	13.1786	43.2052	80.6208	18.4763	196.981	0	9.00043	196.604	58.7039	103.311	279.617	53.7045	48.2133	45.0104	0	139.014	83.3668	26.7179	19.3653	21.4607	18.5581	85.7964	18.6517	44.3742	18.0507	257.144	47.1144	10.0768
485	9.90956	0	61.0011	106.956	159.42	100.413	3	32.655	73.2688	5.51422	49.6063	0	51.7172	70.455	5.08764	77.1609	49.4123	60.2886	68.0289	84.6418	113.364	47.0993	124.023	73.6102	57.4575	369.25	104.677	85.7264	0	16.3133	127.815	0	48.145	69.1018	0	109.623	94.9916	8.70397	12.7408	16.7366	42.4954	91.4884	13.9829	8.27222	140.969	82.858	36.7821	33.7049	206.785
486	73.6183	37.2207	204.74	14.5321	14.2679	154.968	49.4199	233.366	29.9068	21.2749	0	40.4858	32.094	35.7435	0	87.2831	204.734	29.4279	50.3209	8.19567	116.536	194.524	51.9137	51.517	3.24943	13.181	89.5042	33.2281	33.5913	6.49931	50.3498	59.5491	52.6876	39.0299	56.6498	53.6047	39.3999	36.4244	13.2812	125.935	37.0525	71.2899	81.73	33.1986	21.1318	19.0805	86.2654	3.85397	69.0447
487	97.3437	12.4672	77.4232	85.0341	78.4036	94.6263	3.20833	23.2671	41.1314	41.3949	31.087	8.73813	67.0721	67	6.13889	40.4774	44.8161	239.003	110.455	25.8714	8.8123	83.169	120.96	60.407	146.532	1.64134	94.0959	26.8857	16.125	274.684	55.674	86.1552	105.787	0	49.8006	23.2543	52.3853	88.5958	167.012	24.3932	121.468	67.1129	36.0547	3.01667	50.652	26.1612	101.995	86.4906	0
488	218.393	0	11.9024	82.0952	67.4576	10.0837	39.6588	40.4173	25.4284	36.9777	69.211	25.104	36.5291	7.39537	49.7411	25.3604	28.0344	66.5724	65.2478	112.141	80.3668	76.0547	61.6868	33.756	0.916667	1.56667	140.701	77.3461	20.8192	13.5175	55.2813	70.6696	0	28.7584	70.4568	268.505	22.8498	47.3072	29.2117	73.0714	0	137.255	103.768	116.43	25.3001	85.9235	17.2152	0	0
489	40.4903	0	104.172	40.876	0	32.2594	53.3421	4.85276	13.4196	12.0331	151.611	50.8076	11.325	74.8405	77.5021	57.5095	41.5297	112.596	39.0686	39.9392	132.723	58.1925	157.286	35.5551	22.5488	0	49.1139	29.6679	61.0691	53.02	104.881	94.7817	37.5365	104.415	100.114	50.0365	85.1903	5.46874	3.76111	51.2954	114.779	291.935	13.2104	195.935	157.942	128.884	0	86.9425	4.40758
490	0	103.908	5.39216	0	91.1096	0	5.0918	120.925	40.1918	62.7487	4.60014	80.5867	227.348	153.382	74.7138	69.2304	196.158	125.961	84.7511	109.386	17.2394	60.2146	111.948	147.191	21.9945	20.0742	100.863	1.40238	38.6762	27.1437	198.749	0	107.99	41.6696	62.1791	30.5357	50.8916	88.3106	73.55	59.2155	101.53	47.6675	43.3249	66.4001	0	220.875	100.837	3.22222	73.5581
491	14.5524	44.6583	45.0667	29.1723	54.6858	18.4425	0	8.68467	16.6274	126.625	0	88.8826	15.6528	63.3461	54.5599	62.0093	8.57222	34.306	22.6853	73.847	120.974	11.0115	35.9642	186.733	9.87116	44.2888	27.5733	28.804	47.5354	67.5598	65.1977	24.1751	79.1545	71.2291	133.228	73.15	25.2545	11.2128	69.1072	182.693	5.92026	263.583	146.071	45.1027	48.6509	149.597	149.621	134.893	324.281
492	62.7119	57.7114	123.188	118.613	30.1264	145.461	107.716	0	217.951	132.87	75.2228	75.3443	84.2774	109.125	95.0107	67.4572	118.824	91.7266	102.9	144.905	92.6294	28.2061	0	74.9686	123.233	75.9228	0	36.27	53.2323	34.2697	33.9281	0	8.55459	58.6189	24.5887	0	45.9221	10.8209	175.739	64.0667	133.527	0	1.62424	0	61.076	19.4242	215.015	33.016	80.9353
493	0	81.5942	15.0894	55.5604	20.8528	30.0318	36.6025	104.68	90.0351	12.5359	6.31154	2.6028	107.895	29.1981	208.701	9.09444	36.8009	265.447	119.622	47.8319	41.3876	15.2473	67.1683	39.3005	79.6551	40.1717	216.802	21.6471	36.9103	13.7274	13.2874	0	172.044	26.5711	18.0863	0	72.1694	105.619	159.574	83.5763	43.77	31.1623	222.534	4.05238	10.7838	129.771	52.3663	52.2112	26.6042
494	25.7222	39.551	34.9961	75.3467	19.2302	33.7639	92.3877	76.4011	0	35.6243	129.894	64.6197	61.2028	65.1084	78.4413	36.6952	50.2516	20.2138	40.8181	70.4154	0	0	82.1752	69.229	44.9408	19.2496	45.4161	5.24669	0	13.921	28.7766	100.896	102.692	86.8222	21.5089	2.77051	32.944	32.4841	83.9291	164.602	25.7838	28.4975	76.5657	336.408	24.7928	47.7794	56.7121	57.7939	50.8624
495	145.005	110.04	49.9689	50.5021	124.228	43.2095	83.7625	44.7926	83.976	13.7082	5.79091	38.8939	161.73	63.2364	156.253	0	6.73144	17.2716	75.5724	16.7047	315.117	70.6138	15.4941	34.185	119.858	62.4293	8.3369	50.9642	46.5638	36.1254	24.5355	28.8855	72.1167	182.299	9.26188	50.1568	13.9874	81.3925	105.713	177.114	178.294	48.5482	34.8713	67.2732	4.75848	224.921	95.2096	33.1581	24.1862
496	63.3247	13.1797	50.8671	19.3029	0	45.1533	119.961	6.29879	85.6703	11.0024	51.6914	12.4739	16.4509	61.5121	24.3103	237.732	45.7234	186.193	42.3874	13.422	65.171	125.091	6.19444	90.3611	13.3788	46.8776	9.93344	94.6474	22.0933	31.0663	34.3367	57.238	44.0887	32.1887	160.351	57.4326	77.6596	10.8762	60.4881	22.6647	16.416	14.1839	6.35946	194.877	179.568	97.2035	139.358	13.8118	268.711
497	135.228	21.8158	29.9048	108.497	101.178	171.479	9.94922	12.6204	42.523	18.4707	57.5136	69.2435	13.7762	45.1183	18.8306	17.9343	175.751	89.4812	72.0333	46.6755	113.95	230.153	261.44	15.5686	62.0415	31.644	124.222	0	38.8575	13.8928	23.1065	0	119.917	0	23.2472	25.6246	26.889	131.685	0	54.2605	48.3375	36.374	86.5507	26.5059	33.8906	25.6929	28.4075	31.7765	17.5702
498	22.7843	51.5312	78.8956	29.8464	98.969	0	49.8962	34.7827	26.7596	99.0849	17.4858	145.815	17.2249	190.408	30.5372	41.1672	59.9076	63.4909	15.3167	37.3754	46.6154	16.6987	199.91	153.159	43.1398	13.2316	53.2619	65.0278	29.6274	22.1124	59.0409	18.6074	92.0848	0	55.3118	93.6559	34.0735	6.28333	173.806	38.3797	58.7446	48.5238	4.75952	21.9201	77.22	89.0642	185.345	112.361	188.357
499	90.3472	122.681	49.5837	57.0193	95.4336	4.10345	17.688	78.2047	93.2644	3.00952	149.798	12.8004	15.0365	28.3907	43.5276	167.054	0	0	0	4.5371	52.348	25.3171	10.4585	151.799	141.502	0	29.6026	81.822	104.402	82.1851	184.739	138.466	52.1628	125.803	60.0836	15.134	0	92.0455	235.83	143.528	166.806	33.9479	118.201	2.84008	22.035	25.8784	127.166	43.1414	21.2001
500	205.908	25.9319	115.528	218.562	43.2606	42.0209	28.1712	26.7654	91.617	0	16.9786	30.4926	95.3786	12.8627	89.9009	16.7776	18.851	27.0142	76.6833	60.1499	79.4007	165.578	102.736	82.8347	92.4128	0	51.8831	75.499	27.6421	61.9645	13.5095	135.382	31.9988	56.2809	155.251	105.298	115.313	82.2301	22.0447	57.7754	93.0964	31.9073	92.2285	3.6381	57.8682	85.3146	11.7205	30.3898	56.3652
501	0	45.8951	27.877	0	43.8181	146.336	9.22851	23.1635	45.2882	91.92	78.4242	154.246	252.789	44.0527	49.4881	92.4345	80.1972	63.1357	3.18571	196.289	31.6146	41.3976	75.7491	48.0224	13.9342	13.3822	11.2876	115.81	12.6853	58.9858	120.806	176.364	4.66667	58.7289	35.654	62.1383	90.7536	91.2553	29.4955	41.8535	145.589	69.0343	18.5123	127.36	119.532	49.9473	0	57.8756	61.4392
502	71.1934	94.3783	158.107	155.938	13.0783	120.142	126.188	45.8408	38.5175	22.1789	10.4752	51.5223	5.57821	53.6779	61.6551	133.884	118.992	47.2498	65.4703	60.7329	13.5833	108.792	42.8191	21.6113	189.932	37.3971	11.2695	63.0229	38.3612	30.4226	0	132.677	57.195	118.956	63.9706	105.684	50.7252	31.8233	15.4259	98.0968	9.45947	6.33333	217.705	95.1541	73.6395	5.35678	19.9961	214.881	85.9559
503	44.8704	123.389	90.1287	42.8889	192.007	11.4229	78.6473	92.5204	7.70513	101.926	72.6357	94.5198	36.7443	89.7209	93.3565	82.8961	16.4602	96.6592	44.7372	20.7864	85.2758	76.7332	55.4344	88.1065	23.1686	73.5988	45.0951	112.988	139.753	55.3231	19.9841	25.2441	40.1756	0	19.3849	50.6562	68.5094	73.8878	19.8722	55.7581	105.805	59.3686	17.3381	23.8915	74.1776	55.7884	36.1081	75.2614	52.0763
504	56.7862	65.9576	43.3991	212.723	104.942	77.3689	200.516	31.8965	0	27.4989	119.019	4.479	89.575	10.8028	60.431	30.8009	94.0163	1.57302	34.7032	73.0979	7.3246	58.3647	122.817	202.905	68	30.7424	17.5504	95.639	16.6877	108.153	117.633	118.763	97.1035	12.3651	25.217	42.2587	162.512	0	61.2297	67.1005	18.8428	184.099	57.8932	67.8771	14.973	204.784	27.0925	151.699	52.1015
505	36.83	0	13.4607	103.151	47.3008	113.921	52.2257	8.08571	15.2382	10.05	18.322	56.8439	26.8576	45.0472	210.958	0	75.2433	185.247	24.0993	70.4893	36.2246	87.8265	115.174	72.1858	40.5671	68.336	212.188	90.709	51.5003	126.903	56.5249	14.41	97.7687	135.69	50.9474	45.4702	117.486	27.1175	36.7349	123.059	92.051	80.2803	65.3672	29.4488	133.551	141.022	15.4465	41.3373	62.8364
506	72.429	56.0471	42.9291	24.6762	3.62919	17.0504	36.7061	54.2462	111.895	34.2966	146.005	122.942	88.3938	79.4059	69.114	16.6516	150.698	42.9537	20.7704	145.86	28.4056	69.3933	9.4435	335.017	130.747	2.83452	43.8032	79.1442	8.0125	107.446	49.3133	12.5377	56.0919	46.2216	128.786	193.854	12.7243	58.7599	77.4213	74.8499	7.95833	60.2091	15.5123	99.4924	63.7944	114.09	81.7715	7.87199	39.584
507	46.5184	116.31	15.8605	1.66667	10.8479	75.6764	119.143	27.1776	25.1085	30.01	31.7026	13.751	52.6987	0	42.8163	35.6172	97.8186	23.7926	36.3845	0	0	52.6678	68.4784	274.557	28.2962	85.4793	79.9505	18.5301	50.7959	46.0148	65.7071	36.7212	76.9563	89.1476	6.96555	6.15476	32.0255	9.64091	12.4132	270.808	22.5944	72.8129	68	209.897	106.968	59.2123	249.918	24.3331	27.9429
508	0	150.337	9.00364	87.6291	2.34646	99.8092	24.6141	58.8607	124.052	3.62222	0	112.505	0	6.08029	40.522	108.454	53.1892	7.81103	60.1737	0	84.6299	72.4862	79.7959	275.794	253.716	89.9565	51.1585	188.464	63.0418	114.634	65.1362	19.2481	32.3856	33.5575	110.611	13.124	96.1333	141.082	102.823	31.8821	21.142	190.562	98.7581	31.9721	12.6556	140.571	7.65566	79.3054	18.4128
509	51.7182	39.1245	0	17.2381	79.3063	104.737	16.0865	7.82063	87.5325	43.9606	94.7817	19.3645	51.124	117.047	165.186	50.5257	147.603	23.7062	0	188.759	36.926	21.323	28.5186	43.7577	100.587	69.5287	72.1601	137.206	152.678	66.842	57.1076	2.71356	19.0306	34.846	70.3963	29.0226	161.832	134.068	26.5004	23.5977	105.692	27.5027	49.7484	62.2606	96.8927	92.4386	83.3246	71.7332	76.0604
510	49.5107	118.044	27.6116	120.954	71.8438	168.57	10.4475	88.627	63.3204	0	107.193	11.454	64.1766	64.5293	39.105	7.41021	76.0518	50.1813	33.6317	35.9103	30.3849	25.1244	101.682	4.65238	152.852	171.361	44.1403	76.0766	0	7.43326	57.6434	17.7406	34.1638	104.682	43.8017	120.691	52.7509	123.988	91.8398	47.9297	10.7215	70.735	34.3691	188.034	79.8905	107.948	51.8887	161.114	10.6779
511	115.929	65.6114	30.1771	3.75	129.895	84.5695	273.299	124.981	69.1115	0	39.0207	27.2395	14.1033	22.3822	221.567	2.98535	91.4439	1.86869	111.751	67.3117	94.0807	43.8136	22.7904	5.61111	73.22	157.082	22.9612	65.2308	39.8494	51.6358	48.9918	35.264	102.612	70.3116	134.714	128.476	8.95478	39.6953	208.217	0	19.7915	124.534	60.4124	0	33.2732	51.23	97.7679	102.894	204.55
512	39.0868	47.0255	5.67876	16.8191	35.2551	93.8454	0	133.58	26.8437	117.161	61.9763	84.4022	11.9857	23.3929	33.4207	156.056	17.1813	215.717	0	73.7616	121.581	92.2748	37.4632	5.56964	56.2682	44.7462	144.102	65.3896	59.2273	54.472	34.2405	91.7294	51.9065	45.6311	58.9412	3.64444	85.9846	41.3327	32.8731	23.2868	168.064	146.754	116.332	0	100.615	11.4969	135.407	54.7143	83.1975
513	29.7774	25.516	4.62738	86.3307	166.478	18.052	67	67.3209	0	108.969	93.2582	8.03056	58.9782	11.3497	85.4935	130.436	47.0364	20.7908	56.7411	69.8995	8.33512	122.871	99.3936	17.614	7.89702	88.9144	244.983	162.625	4.47222	102.538	26.6714	58.3255	6.00119	83.0814	9.91483	45.5134	61.7909	13.7334	265.031	51.8568	19.9005	93.147	15.0675	0	97.5064	150.809	22.0945	83.0483	40.718
514	151.731	89.782	49.4788	0	77.436	93.9582	31.3211	101.804	48.5881	82.2866	115.504	17.0821	7.71905	17.9597	1.78836	75.8851	7.46667	185.254	27.608	61.8135	68.1176	0.933333	23.1107	160.08	38.9966	34.3201	217.749	0.733333	191.154	19.3131	103.201	25.6017	0	43.3936	59.6337	79.7051	69.6126	59.499	63.6097	106.355	171.235	0	41.3803	21.7205	71.5567	40.1473	91.9462	81.1802	12.7321
515	124.912	126.651	29.3508	87.4013	173.65	143.483	68	46.4149	36.6885	87.8691	28.029	29.8291	65.4553	60.948	80.4171	30.0088	135.549	81.0727	60.7133	21.9187	9.60873	94.6138	16.9694	100.799	85.287	28.029	53.2581	43.6481	29.5282	38.4923	10.6147	139.66	82.8754	42.8299	115.638	43.5583	64.1442	67.5446	39.1587	54.1155	101.432	17.6397	72.5314	116.419	49.2203	59.5017	247.638	36.2049	150.208
516	19.4438	41.4692	21.8961	18.8802	61.5886	152.436	156.481	46.5897	17.1638	55.3801	21.2699	30.0416	86.5982	68	5.00119	28.9881	29.0034	5.41753	258.167	14.1918	194.36	145.812	53.8195	140.201	14.131	14.0334	107.312	0	96.1261	59.5304	38.1978	76.996	22.2674	30.3131	52.683	2.27879	87.3562	156.711	15.3095	42.0232	34.7419	111.718	152.481	67.6341	119.036	33.843	138.694	10.9595	45.2065
517	179.779	29.2698	78.3883	16.1183	56.9772	22.8979	70.2706	135.003	37.476	194.735	7.77857	85.7752	51.4155	124.682	0	106.494	90.1439	41.7738	0	34.3772	6.83095	119.042	88.2008	21.1306	0	56.2667	189.606	25.1238	156.457	5.79286	55.9779	14.3345	22.352	3.91667	8.50623	243.558	91.9646	56.471	36.1356	45.8791	222.768	131.244	55.8905	0	4.15952	104.402	65.4368	40.8797	227.631
518	24.5707	73.4118	77.9851	56.9798	19.3568	70.932	16.474	85.2101	4.7381	203.937	72.0871	90.6142	43.7171	76.2415	60.5438	0	226.389	116.052	54.4635	3.84177	31.9469	72.7221	136.459	36.1531	45.2086	167.073	38.5904	67.0529	5.02063	125.138	94.6264	20.388	58.4291	123.875	0	44.6512	32.0013	29.6215	146.719	45.9033	34.7868	46.17	12.4948	98.8519	43.4077	25.9163	46.3964	38.1514	13.7652
519	100.301	35.1076	140.235	8.19934	200.743	66.041	159.046	25.8389	33.7017	61.1865	0	12.4647	47.7167	44.6722	83.183	29.6037	69.4993	71.3333	83.8354	80.9105	94.4972	66.8628	53.4311	107.181	110.868	39.6207	46.93	51.3871	87.6327	65.2437	0	11.0706	107.159	102.657	9.81587	16.8374	7.34048	75.9653	10.6794	26.6343	114.381	76.8256	67.5687	97.3674	105.782	22.5205	12.0603	77.2197	189.359
520	117.449	53.8727	134.759	74.2216	85.948	148.125	29.5953	126.481	83.5464	163.583	186.01	17.4758	32.9446	43.7269	3.05952	0	148.503	18.5833	149.144	41.2172	79.1928	31.876	47.5367	195.186	68.0805	42.2376	22.6858	86.6834	37.5198	63.3032	10.8357	23.9028	18.6548	35.5189	44.8699	63.4215	85.552	53.9471	0	6.89773	37.1795	13.4286	168.034	71.9756	91.4687	56.34	66.9921	43.2473	149.443
521	48.3358	77.2425	0	7.61863	102.933	8.19563	51.986	53.9312	59.2442	43.0076	104.119	108.44	91.7874	214.055	47.9438	30.5615	3	72.4797	47.5234	30.7334	28.8829	38.0711	21.9569	6.56216	86.662	88.5836	53.3031	67.8095	0	76.0793	82.3616	85.8362	20.8634	85.6858	12.9952	81.6237	54.4065	170.509	13.8049	0	43.246	34.0628	2.40321	46.3186	113.893	32.0706	52.7396	0	54.21
522	65.4133	6.71218	47.7881	9.01667	157.892	7.73773	158.172	214.219	83.4199	16.8945	22.1198	119.625	41.8328	47.6794	166.719	206.282	118.411	64.7576	132.931	58.3647	121.723	7.5214	77.0677	46.2492	9.05428	0	24.1457	11.8029	28.4133	152.036	75.7607	7.23831	134.989	95.913	13.8131	3.03333	37.2518	38.2065	56.4252	104.567	40.5431	25.006	51.035	92.0466	71.9628	99.0523	49.763	10.2991	81.7265
523	135.886	70.2573	145.53	34.4479	27.5788	5.9881	16.8849	17.2858	136.782	64.6624	77.3337	26.9312	58.7325	52.4894	47.0455	5.16581	182.384	91.8425	7.68117	50.3542	124.84	90.8796	54.1981	56.9774	0	15.4482	70.664	42.9598	0	9.20758	2.90278	80.6926	70.4592	14.0607	247.811	115.239	115.355	46.5505	91.2483	60.1326	96.7496	69.1176	9.37183	31.0978	75.2667	0	12.9598	5.97619	109.716
524	16.9136	53.0979	170.713	8.31389	60.2197	41.3755	231.489	7.62422	43.3041	54.5205	106.935	34.2698	46.7986	221.309	92.1282	8.65	19.7483	52.089	78.8421	57.6114	183.814	37.4394	24.4533	67.5316	119.266	212.361	43.0869	219.362	67.9274	51.1118	51.6123	34.0574	0	54.7749	110.414	0	67.4095	143.509	0	4.77226	114.377	115.759	53.8387	18.1468	101.999	12.4901	7.43939	46.3735	47.283
525	115.957	10.1019	48.3015	76.658	19.7456	149.203	0	29.6926	46.7873	127.805	74.0034	35.3013	68	12.2944	43.5095	94.9636	71.0146	42.5929	221.637	59.9719	135.649	13.0028	70.342	211.523	53.4985	0	111.417	77.0035	0	50.9965	159.384	35.9018	48.3103	79.9369	158.03	68	137.918	7.75238	132.094	0	22.332	92.7467	105.378	84.8551	62.6684	0	23.8383	14.5464	33.9956
526	90.1109	79.4439	96.0598	145.086	165.617	182.031	73.2753	73.7315	148.838	9.82781	35.7863	162.309	127.567	79.4495	21.7392	105.159	14.8071	74.895	213.56	111.071	17.2608	28.5312	10.748	16.9063	127.584	88.8278	14.2878	102.85	7.07067	90.1817	53.5992	3.33929	37.7065	100.735	67.5197	18.434	9.7	53.8111	44.1112	36.9101	93.8196	40.9229	50.1424	167.735	63.0895	17.0571	22.2488	9.86307	0
527	39.6301	109.978	41.5755	38.2403	46.918	67.6431	13.3261	136.272	33.5986	122.512	7.85278	174.385	88.3786	47.5655	70.8496	15.6633	127.112	11.1167	93.8419	12.0997	3.84622	164.375	48.0144	82.8074	7.45397	76.8835	87.142	50.4696	49.9928	0	32.4127	72.9318	96.6653	165.883	0	0	14.2578	9.06667	24.7704	24.0313	51.4741	40.7015	42.0229	70.4757	142.012	58.1896	151.674	15.7601	48.0816
528	123.953	172.949	110.725	40.124	83.1485	24.5957	128.815	68.2903	12.9544	73.9022	17.8842	46.3953	113.584	27.0987	85.7673	25.4003	65.9462	29.3538	52.6332	97.3286	76.5315	38.3342	99.6427	213.92	107.978	87.4567	105.486	15.3473	4.86237	4.72619	14.9221	77.5448	11.2721	188.346	21.1457	74.9759	13.1204	19.5068	37.4549	0	153.885	55.6362	90.5261	18.9413	38.778	43.9203	129.66	39.8547	21.5666
529	33.0036	103.428	0	90.7117	64.0047	82.3366	0	71.9252	39.8795	44.6217	40.4027	11.86	6.60559	43.2852	20.7905	30.9712	38.6916	17.9736	234.86	153.844	4.98333	61.7273	217.03	48.0982	121.649	7.4929	33.2021	54.0592	53.4809	169.049	16.1428	67.2828	149.333	111.054	212.816	68.1347	22	44.0178	19.0984	121.067	0	52.287	4.72778	111.948	4.48164	34.623	57.1402	65.1295	14.6783
530	108.928	0	65.3625	139.989	13.4242	4.78571	131.855	174.903	129.759	140.667	33.9192	29.1847	0	11.6794	6.61345	103.75	131.709	16.1456	34.6539	35.8444	3.36234	202.298	10.1094	44.8598	16.7203	40.6121	115.708	9.4373	38.2383	14.502	25.0542	13.054	42.6936	16.9441	22.75	192.127	134.386	99.8103	141.341	66	108.953	81.5247	27.9188	53.1303	11.3683	117.438	6.17857	45.694	79.0458
531	152.698	39.8902	65.6542	19.7012	57.9485	12.7231	36.9552	36.3326	6.90877	30.2474	6.26071	123.339	74.5884	28.0462	27.8467	17.4964	9.30476	80.1307	43.7492	80.5532	63.4666	149.446	231.978	31.8193	139.091	111.637	68.143	70.7064	55.9111	0	74.5598	288.788	15.9781	58.2761	26.9254	23.8874	99.5496	179.27	6.63218	60.1714	3.38526	22.5948	15.6547	86.1737	16.1319	76.9566	67.6089	146.065	20.0876
532	4.0414	13.075	76.6191	39.6762	114.128	78.5176	6.94643	19.8536	21.3119	17.7012	29.9794	138.72	43.9886	53.9535	114.405	63.6978	47.5291	74.5714	148.445	26.2913	109.703	192.92	11.4056	49.954	65.9264	87.488	99.2653	64.2684	8.69012	110.74	149.078	80.6421	142.435	0	11.5774	54.8609	121.683	27.2835	69.0621	22.5609	107.425	50.4543	40.9708	174.591	24.3344	28.503	72.3637	139.337	72.0324
533	9.46667	66.4255	0	149.415	87.0441	64.0873	47.5543	71.8231	73.7159	16.379	101.394	1.4	193.093	103.109	74.4385	95.7978	130.656	126.292	86.521	8.88106	74.6895	9.80761	0	162.411	39.0661	12.4521	51.8134	70.5958	199.473	78.4227	0	59.0831	70.5989	154.463	4.69512	3.65952	126.011	161.427	12.8262	62.4338	60.4881	18.3539	59.4649	0	10.0064	41.0738	104.56	48.3259	124.802
534	284.148	86.8782	232.837	40.8272	20.4349	36.5779	60.6187	46.3432	21.8374	109.794	68.1141	49.6042	52.9738	0	71.3023	103.996	25.596	7.94947	53.8649	0	107.552	65.1468	60.2469	56.8541	11.6147	106.431	104.542	26.5777	3.44533	21.794	49.3596	121.271	76.4869	28.459	8.00238	23.9077	98.3748	127.548	170.099	24.8897	62.6571	58.0454	79.2278	38.921	62.5523	75.3573	4.42262	67.982	37.1314
535	152.577	19.8361	49.7728	137.931	47.1839	83.9137	48.7226	10.3075	121.656	83.5743	72.0979	197.376	41.1627	0	113.316	7.46846	125.023	11.9119	4.11272	124.246	29.0452	58.8416	70.5899	23.8108	131.544	116.342	153.252	25.8712	104.056	73.4915	0	0	76.855	8.69544	138.72	192.449	52.2252	27.2909	96.7723	11.7933	20.9038	86.9739	21.608	79.3844	113.669	77.8761	6.76623	88.4781	43.7382
536	61.069	4.85931	179.8	14.2411	35.0557	125.657	147.532	4.56667	55.6589	76.5125	33.8668	11.3395	85.1392	9.99848	73.4118	26.3751	0	11.4491	112.654	70.683	13.7676	151.979	0	11.1639	0	28.3379	293.882	75.871	30.1588	159.876	127.126	10.2024	77.7243	3	88.545	83.6525	101.355	68	93.5261	34.4571	29.1727	10.3014	29.4762	19.1664	83.5185	76.7686	124.372	23.4008	143.253
537	31.0076	108.452	131.486	50.3139	195.661	3.66667	0	30.3487	3.00177	11.8798	44.6944	46.5854	10.8079	100.882	6.45027	83.3702	57.5622	51.998	2.53571	19	77.4545	70.338	164.442	113.828	53.2489	160.306	49.2378	51.3158	187.707	39.3488	148.94	35.5728	114.838	22.7025	116.605	54.8582	57.1607	16.5262	85.779	122.616	12.4608	50.5392	4.77436	41.4021	21.8393	201.602	137.526	89.457	85.9251
538	55.113	76.0368	79.7762	46.5491	142.019	62.8354	85.5054	24.2974	43.4972	51.0953	102.471	127.079	23.6563	45.0011	31.1655	357.447	76.2842	42.9318	2.33853	28.285	69.8103	83.3783	0	21.0958	28.1812	19.8283	106.978	83.7819	10.7406	16.7324	12.2669	40.9725	49.2404	132.713	110.319	26.3543	159.974	32.9331	78.9198	99.6798	34.3103	52.1109	32.1683	32.7973	17.6333	0	16.3072	81.8748	88.9009
539	105.244	14.9353	59.9554	52.3835	50.1521	103.807	36.6528	0	67.0215	87.4194	91.0829	40.9254	86.7036	81.1365	8.40922	26.1623	59.1075	41.375	93.2627	22.2521	36.0883	19.5798	82.8908	165.904	75.3711	11.2269	54.3976	34.55	62.7622	87.9054	69.3922	128.042	55.3189	69.4702	7.40516	142.768	85.0419	43.8651	141.453	51.6531	108.384	102.661	15.4793	12.1202	49.1984	76.3234	173.766	52.4294	98.6171
540	165.49	8.08218	61.4341	225.824	105.916	216.904	30.1836	93.5196	33.5951	43.3234	57.2798	43.4688	131.918	64.8136	15.5083	96.4939	185.461	57.0158	61.4554	74.8418	112.506	7.90377	109.14	60.0626	86.428	20.0256	41.896	0	0	44.3374	229.075	80.388	0	355.224	106.486	171.695	15.5109	54.0845	16.3089	29.2043	129.48	12.9615	261.97	187.753	55.1969	46.7723	1.55952	91.611	67.2444
541	37.943	57.4076	12.2066	155.06	90.7933	29.8631	0	57.0513	104.453	57.3068	41.254	70.8868	93.5326	85.1014	30.8331	63.1112	152.344	157.145	61.6563	26.3329	156.805	67.7494	34.4867	45.6577	17.9873	163.629	0	85.7589	10.836	37.8613	55.9345	95.7368	196.558	27.8371	97.8253	16.5406	43.281	69.3591	25.5605	15.6897	36.4272	41.5557	246.747	32.7468	101.66	97.3375	12.0526	4.28333	54.2307
542	98.3818	149.45	0	86.2624	101.637	27.5896	45.3985	31.1903	4.7	74.3088	8.25238	204.454	58.1705	15.8752	94.5574	21.9422	57.8888	13.2453	37.1809	0	54.4366	131.005	119.766	81.5394	24.8561	26.2059	21.2598	0	95.0011	31.8879	72.8921	38.6886	29.9484	38.066	26.3846	48.3579	76.226	76.4232	58.8676	80.6141	0	184.369	173.582	21.7564	42.3503	46.2888	51.6735	103.184	106.771
543	122.802	167.012	116.03	33.6503	15.2695	36.6249	17.5954	85.1465	86.8932	70.9828	3.99286	73.16	10.7985	73.2657	28.8452	99.9849	0	90.711	119.864	105.422	24.8864	157.576	80.908	27.9266	0	48.4799	68.8531	46.0884	135.946	88.0204	86.0258	63.5887	52.2676	20.3833	35.8292	41.2282	2.99524	0	0	24.3345	13.979	109.7	98.2436	165.211	66	17.1206	69.5764	39.1642	60.3482
544	43.9088	169.232	13.8429	27.3507	40.6858	10.0369	30.192	141.082	44.2573	88.2168	21.402	161.16	27.5949	53.381	12.9571	194.387	29.0798	37.5748	170.828	120.785	112.202	72.0634	52.1583	167.934	40.5949	14.7352	85.484	20.6151	53.7675	24.8543	115.502	38.6039	29.7278	61.1207	166.536	70.474	94.3186	138.928	42.6167	9.24444	90.6472	20.3798	51.8087	17.462	53.7748	74.2842	72.0858	44.4921	142.623
545	20.975	57.1016	0	29.7174	66.9497	166.267	127.771	19.2706	173.137	49.9952	175.575	146.123	70.3097	139.349	34.9974	15.658	9.68254	146.471	5.28095	90.7353	19.6289	138.666	181.7	104.85	159.559	220.157	70.1668	63.2764	5.91667	22.9325	101.703	23.4425	59.9646	21.3267	64.8003	33.7464	11.8151	69.2631	27.9997	9.87619	61.3052	42.8259	34.6562	106.366	24.9663	128.978	119.571	24.4581	156.548
546	48.5954	107.672	48.1303	42.6274	5.125	13.2402	102.321	73.3087	0	17.7006	100.192	78.6992	14.5115	106.616	6.78728	50.9245	0	30.8318	112.847	16.6965	9.8346	0	49.7731	105.314	63.6651	17.0401	144.315	168.999	15.8747	5.05877	113.579	35.2326	29.7183	8.05595	76.5278	0	75.6365	136.67	43.3814	39.1751	2.18297	175.649	71.7847	78.3665	3.82348	128	319.577	66.2272	55.8484
547	25.4544	26.6088	36.8601	0	0	52.7195	0	56.3571	10.038	41.9277	84.7408	55.7964	64.2248	9.03016	95.061	7.54444	48.6137	27.6825	74.5616	178.972	69.9756	65.1977	10.6492	160.698	178.203	110.57	55.1623	79.4502	28.4547	42.2629	45.1213	97.9668	92.9271	28.3444	25.748	112.424	75.944	16.2919	52.3129	15.7479	103.567	64.8685	63.5425	47.3165	103.831	54.4452	201.432	39.7401	110.896
548	259.866	86.3485	90.1408	49.2056	44.4348	42.3462	135.119	54.3915	208.33	0	110.733	69.9183	51.8648	46.019	31.7309	204.139	95.1491	177.407	39.8035	21.7545	60.8282	4.12063	19.3619	213.093	5.89449	0	94.3322	110.488	12.9635	39.6387	23.4557	2.30952	165.716	9.16925	59.1775	37.2275	120.279	52.506	45.2704	141.604	98.9056	41.7103	0	75.8154	8.42416	39.1409	54.3251	5.71111	41.7115
549	51.8262	81.158	0	93.9751	43.5748	107.488	336.205	106.509	119.163	6.83333	4.25	96.6952	53.021	7.13571	97.4845	10.4385	51.654	46.7863	34.9828	21.9819	13.8604	21.254	73.95	191.925	56.6641	0	91.1177	83.9327	75.3484	5.08634	16.0772	40.2731	26.2159	129.646	20.6662	49.1873	15.4678	12.6992	0	94.0645	5.48333	156.114	4.06303	169.455	31.8337	38.302	0	63.9331	88.299
550	49.4346	106.112	109.631	86.6067	5.14841	5.21598	3.37619	274.476	38.7563	19.5954	87.7987	22.9584	51.2363	40.0682	93.8027	216.161	135.119	162.881	55.3414	68.943	70.5799	37.6178	55.1187	26.3948	16.2536	10.5349	26.2318	159.246	11.1933	0	46.7863	162.038	51.7489	34.3423	0	154.717	150.321	15.0165	45.4758	180.833	3.26908	110.922	0	15.4571	6.21727	45.2938	49.6712	0	35.985
551	23.0846	119.627	109.21	43.7679	50.7234	0	53.978	17.4373	63.6616	78.2099	46.8474	25.8746	126.355	34.0551	96.8447	101.998	178.48	27.8095	107.299	118.489	38.1313	215.211	174.679	58.4247	4.67754	56.5445	109.605	6.01523	18.8109	0	34.398	176.945	16.5337	21.3896	74.9083	76.8511	63.0423	113.408	182.68	8.10813	106.029	143.93	12.9164	67.4416	44.7537	63.5228	43.2453	31.8278	56.8549
552	68	0	215.642	7.84534	174.61	39.6004	2.13611	33.1262	108.741	133.081	19.0171	44.9898	13.4982	32.6699	46.2163	95.1896	58.1645	122.407	118.635	167.201	165.29	16.2093	66.2856	49.0101	25.2464	184.038	4.62696	41.4912	83.3915	36.8584	22.0857	0	40.2848	254.881	16.3453	104.551	33.7449	40.812	87.7971	45.1638	17.7945	8.07781	34.0731	113.095	41.4136	24.9644	22.1873	145.787	0
553	92.3423	22.5273	18.9275	99.5367	44.1503	13.2398	132.472	128.365	40.5877	51.9308	91.821	7.08909	79.1336	32.4905	41.6896	14.6631	270.118	0	4.6219	39.0432	140.396	39.5378	100.592	24.5136	15.618	23.2192	1.50238	20.6863	47.2169	18.9595	29.3385	109.959	112.308	41.5767	126.105	23.529	5.45864	47.8409	23.679	34.413	0	110.801	64.1207	49.653	36.8656	51.6341	249.198	18.927	102.227
554	0	38.1897	147.678	0	135.308	10.4304	0	148.668	7.58404	218.39	70.8663	46.5328	39.978	44.1322	97.9948	7.13374	202.038	0	98.6438	27.3569	74.431	119.236	48.0247	49.6157	164.632	14.2463	13.104	5.46515	48.2765	4.98492	52.7868	54.642	71.9661	171.828	58.4704	156.176	8.80202	172.13	0	118.841	63.4321	25.0234	78.9185	61.9486	24.6821	24.4537	46.7803	0	59.0703
555	110.876	41.5592	172.661	20.0969	23.7448	128.135	77.2466	35.7901	137.977	40.3053	13.9729	0	38.3138	77.8955	22.0179	220.036	25.7619	28.982	167.78	90.708	20.9163	46.9287	15.3981	61.1929	22.0206	83.2825	29.0365	89.613	82.7951	75.8006	174.288	87.9945	46.8667	78.9951	42.2186	90.4371	27.6116	147.698	31.0719	0	38.1433	38.1988	0	92.8691	85.7196	15.9012	90.1624	129.572	78.6561
556	39.3747	103.657	26.1889	9.24643	90.5204	6.14561	17.5142	58.4195	22.0242	152.474	38.0048	45.3458	92.5315	118.37	112.748	70.1845	61.7802	23.5896	56.1083	19.9507	41.6168	80.6004	42.4672	99.9621	34.4314	69.0295	16.0554	13.1705	0	94.823	100.082	35.9915	0	11.6345	29.6357	168.789	95.8237	106.438	79.9962	0	58.4403	8.03452	118.429	23.3977	51.7728	11.6103	2	140.519	29.665
557	26.7049	33.1084	11.6832	26.6733	80.4456	205.293	84.8561	24.5917	23.4529	97.423	85.2389	12.8417	50.2696	51.1675	86.8347	185.871	56.2443	8.87662	33.1413	9.36111	22.5476	57.5752	85.2632	108.035	58.9966	87.3813	12.2998	125.857	67	215.629	95.5265	87.616	38.8115	157.781	153.539	50.3961	0	60.1668	12.2533	144.939	38.5997	26.0452	21.976	46.2111	77.4743	105.606	5.94048	41.4958	6.24127
558	59.8955	159.6	31.5311	146.599	94.3321	79.2015	151.635	156.733	97.9949	0	200.326	44.1926	36.8886	99.3006	155.002	86.7772	0	101.618	80.8742	16.4806	73.0889	54.3007	86.8632	84.1021	87.7224	56.0959	24.9055	147.616	5.64735	60.751	54.9018	0	31.7393	32.5873	0	42.7346	87.3763	67.1109	6.66859	62.5355	77.0087	91.8629	181.723	114.914	32.5997	32.1077	29.6056	15.9568	82.3263
559	94.5885	30.78	28.7751	54.5028	172.895	34.1089	43.35	72.563	142.489	158.288	0	14.7702	0	10.8577	31.7696	24.8333	79.4801	55.5346	40.9879	18.8405	115.688	105.255	8.52283	68	136.146	0	33.8911	51.881	65.893	59.4184	25.9173	50.0294	49.1075	64.9876	16.6657	123.283	49.0537	18.1284	183.734	131.792	182.384	0	180.272	126.988	18.8892	22.4794	8.06667	54.8512	250.761
560	2.18377	39.3052	116.881	7.37857	109.037	113.948	3.76267	20.5079	37.2421	9.68016	2.99702	0	11.472	9.98294	84.8831	0	142.1	104.734	93.8861	64.1449	10.3017	102.819	63.8651	58.9013	5.26439	144.804	120.565	37.1679	7.22302	86.8375	74.6734	89.2961	5.36667	126.528	124.397	6.78452	24.5707	239.821	22.8298	82.3072	12.0324	59.0897	29.2731	38.9639	168.701	32.8307	81.6759	12.7212	63.0462
561	0	16.7256	83.1015	50.2644	41.5699	104.773	6.95404	9.1119	72.9788	47.6358	119.463	22.6126	0	44.0022	11.3702	75.0981	49.7326	63.9723	0	40.3016	18.7227	0	8.06908	4.40079	93.3536	209.357	106.307	8.94583	33.4124	211.169	89.3489	172.254	17.7404	56.0657	66.9371	31.1868	9.18562	93.9062	21.9333	76.0884	238.573	32.5178	50.6194	37.0725	231.992	24.3535	52.2924	0	55.487
562	6.80202	16.7754	5.16468	105.582	65.7734	21.8689	120.521	117.863	15.1063	6.14924	22.615	52.7323	12.4071	129.33	82.7993	16.2299	22.0909	62.5742	4.58571	163.794	37.1888	19.0931	103.056	31.0555	174.356	0	56.84	47.6528	0	51.6395	94.6597	7.87375	123.864	56.4032	111.067	76.9921	7.37897	36.0639	235.873	40.0745	34.6399	104.443	27.8659	58.4313	6.95952	11.8512	0	50.1532	88.0702
563	32.6135	90.3595	102.744	33.2737	228.825	88.7453	45.9724	34.1483	247.838	13.6615	117.161	21.2232	183.913	95.23	16.3738	78.4141	17.9743	0	17.4892	144.414	154.087	15.5888	19.6145	73.7584	149.165	33.9985	86.094	128.44	71.4448	52.7733	62.1262	220.75	42.0784	60.3468	54.6334	79.3883	44.3468	39.0818	29.8651	72.4887	40.4093	158.683	220.844	99.1509	9.5544	116.398	14.8457	15.1647	70.2486
564	54.6993	36.701	123.926	13.0387	0	171.975	158.015	118.512	156.561	139.218	49.9508	21.5541	63.3889	0	48.7181	32.9507	61.9489	93.3645	9.27668	110.895	114.607	54.7225	110.328	24.4778	50.7343	56.8567	179.495	134.929	25.8958	48.6243	60.1262	26.258	0	72.2589	37.6708	46.3732	52.3129	73.342	13.8419	181.225	150.439	19.9274	44.86	108.241	13.7846	139.004	58.2527	19.7782	15.7516
565	41.3369	48.8471	95.8386	29.7371	113.909	84.2822	83.5678	33.671	32.7959	90.2489	86.1559	20.3808	44.7162	15.5068	19.4199	31.9051	32.2848	0	34.6481	96.4228	73.1785	23.1117	62.3403	125.654	68.7636	80.5204	20.9153	93.5799	4.62769	132.198	146.3	81.2081	0	12.8376	4.30119	113.964	48.1882	39.4981	156.469	10.9224	0	60.3981	21.3358	18.5504	7.94286	46.0735	48.3406	62.4807	333.53
566	0	15.8002	124.463	50.2453	135.115	24.1538	25.3352	140.395	122.216	195.389	90.0394	118.979	94.8261	21.1821	310.564	15.1798	44.0632	15.477	20.5591	37.7819	0	32.9957	0	135.28	16.8473	10.3095	38.1989	6.86552	6.0196	34.3998	175.901	118.408	15.4715	27.7105	115.07	132.325	43.4976	20.9014	29.9307	179.697	35.015	161.918	95.6942	156.332	29.5217	2.52917	163.105	100.598	17.889
567	7.43809	7.52118	23.4417	87.6234	86.8387	46.0477	67.4851	58.6848	120.456	19.5117	131.223	117.673	113.586	213.182	147.618	38.8098	180.078	83.8614	8.64722	12.6182	158.871	13.858	14.925	32.1772	36.6428	78.1031	90.2243	0	23.0119	4.99563	27.8245	11.1315	71.8911	53.3687	72.4824	1.36667	12.4665	113.851	25.3553	84.539	37.7838	75.4911	6.33859	107.834	122.214	14.9593	82.1745	54.5056	66.6145
568	21.6072	8.31515	63.8972	46.9601	24.2203	30.2668	28.8102	35.9361	40.1373	0	38.6284	94.3717	82.3624	42.0089	56.231	101.25	290.239	23.4009	65.8958	24.7274	52.604	9.16948	10.0333	3.52778	14.181	8.93543	101.155	3.98056	3.41786	16.5437	128.908	73.213	98.9407	66.1177	16.0329	53.8848	29.8312	17.7596	16.6469	83.9071	86.7304	5.79444	4.78571	56.0603	81.6314	176.341	93.6278	182.542	347.035
569	62.5061	10.522	266.894	0	112.762	18.2595	96.9145	13.1417	145.495	38.7359	25.1807	54.8264	0	67.1379	102.564	60.7221	115.913	42.5083	94.1617	99.8292	29.0414	26.0659	103.361	48.4433	231.319	70.8012	268.846	112.753	98.758	49.5527	7.46111	71.9597	49.286	7.35404	36.003	3.7625	58.2108	8.93658	45.6285	37.6643	29.1195	31.1503	30.6787	161.735	75.0045	143.574	21.3985	59.6741	49.9718
570	48.9817	188.713	37.8177	91.3406	54.7367	0	119.806	113.579	65.8495	45.2091	54.1429	31.8123	49.2844	62.2146	0	111.061	0	24.3512	148.868	125.176	31.074	38.158	54.2393	157.93	42.0518	0	36.2141	26.2199	174.659	33.9093	28.3078	86.0961	42.1934	96.0303	184.445	31.4824	156.438	20.3465	63.8029	91.7359	158.651	40.2257	22.1577	29.3447	63.789	2.41749	41.814	9.88506	55.322
571	8.63452	3.84924	0	7.35103	45.2494	33.1487	66.2705	8.64286	58.3745	104.678	12.3661	51.3921	19.1319	170.207	11.0469	3.65043	96.8528	115.085	29.7486	53.7035	45.3732	29.5842	15.7446	70.2962	144.935	34.3425	57.9138	80.7309	6.2092	46.1967	54.278	45.2998	21.6629	22.7235	187.733	123.011	18.4334	69.2415	96.4085	103.744	58.5136	91.2937	16.3781	55.5335	75.9636	40.7166	42.4422	57.6817	14.6048
572	15.1752	52.7838	96.1326	0	2.79216	19.282	151.517	81.5196	185.714	50.3563	0	158.232	96.8125	85.1013	13.1218	112.72	50.3567	0	30.2718	0	47.0167	164.093	56.1975	110.033	68	0	92.7931	144.308	2.95368	16.4367	36.7521	0	145.365	4.81785	29.5152	37.1661	26.0068	52.5642	35.3842	78.2642	3.97024	50.3303	139.208	48.808	24.5643	5.41261	11.0989	52.7833	65.2906
573	79.0112	52.3047	326.577	6.31192	50.0093	13.2402	81.2764	155.06	31.4832	177.112	23.7196	5.98936	166.237	42.5325	81.5393	135.097	21.4394	74.1839	15.6873	104.117	16.9946	113.668	21.7821	317.01	99.5155	51.3617	80.8077	23.9777	67.187	146.615	14.8055	104.004	60.1484	65.3399	38.6397	13.5802	118.501	42.9973	40.8971	12.2052	67.5915	70.4538	0	11.6971	60.7985	73.9998	39.8872	7.47738	61.1292
574	17.7292	2.5293	177.473	11.7584	179	44.8101	40.3379	125.183	39.8589	51.8014	115.051	76.709	0	88.5889	59.3826	66.2539	22.9992	74.3549	70.0357	45.86	0	35.6096	98.8626	91.4984	35.6523	0	0	14.3255	38.978	36.0788	23.6347	0	83.3474	5.29683	4.79167	51.7001	143.594	123.893	49.5785	140.355	46.7852	75.3098	25.7083	9.23025	80.3159	85.5528	32.2179	85.9053	29.9626
575	71.3858	100.828	50.9562	102.227	138.288	21.8803	88.9394	49.9155	7.33452	9.975	0	76.2488	141.229	0	210.053	120.084	75.7057	77.0659	44.1763	32.0883	13.7607	17.022	161.679	23.0229	14.8738	140.424	103.546	79.5251	99.2951	62.1038	86.6162	37.7798	12.3254	6.65001	7.7373	39.9324	31.7197	162.117	65.7673	89.718	40.5059	47.8956	33.4536	13.5512	20.3519	44.6007	112.83	163.787	56.769
576	19.5141	33.5868	87.8388	12.7595	9.83388	23.217	27.0806	30.964	2.72222	394.646	46.6133	12.8195	133.238	29.1862	17.1023	74.7733	125.592	4.57778	0	193.597	42.0134	40.3374	39.4651	111.444	13.587	4.62702	86.2418	10.0548	69.2941	30.8909	126.141	55.1985	175.006	63.3649	134.741	117.247	99.3563	139.447	16.6948	11.022	13.646	0	29.2103	117.198	55.7824	8.85051	134.354	66.7567	6.95
577	86.2048	95.093	84.6445	12.9921	113.813	113.709	97.0022	13.5202	0	22.0258	38.9742	33.8954	41.2302	36.415	145.71	12.4052	45.8105	41.1821	7.36032	56.0318	10.9262	48.2806	6.81753	17.9815	12.9006	64.3047	101.94	52.1749	40.4222	59.6215	179.979	14.1139	145.301	65.2894	63.9805	241.785	128.328	139.403	2.52738	32.5246	138.065	134.477	91.452	58.9394	28.8635	50.3836	34.0267	15.8619	119.448
578	16.3785	106.657	78.4699	96.2487	69.6184	6.72482	175.244	66.1081	6.52143	114.028	28.9441	35.5767	30.0177	92.9843	143.851	72.0362	151.863	10.1595	63.2852	36.9437	28.4464	26.5349	96.8438	78.3525	115.178	117.292	68	30.8306	0	68.0915	137.161	20.7633	53.1656	63.1259	74.7432	44.132	199.974	8.98452	82.8709	78.4997	0	17.609	67.2323	10.1857	74.7812	116.538	132.663	21.9247	48.6777
579	16.2591	27.1028	58.1778	9.46194	67	144.186	29.2398	17.8979	5.8899	40.3911	17.2929	68.9186	105.278	160.415	108.713	29.0558	5.25556	7.51273	31.0654	4.7381	44.2319	108.099	0	80.4046	69.0682	10.6353	82.7061	187.935	0	166.143	61.9299	17.4543	162.05	53.6812	95.7663	28.9358	44.7182	126.538	1.78016	99.8588	129.543	0	145.089	167.155	14.704	26.0374	70.4518	0	48.8336
580	92.7303	83.02	173.659	63.3562	90.5649	99.3121	72.9308	27.6802	7.71456	73.4444	103.926	7.62619	178.616	8.0421	23.2676	87.7825	19.797	57.7254	64.3805	49.6644	34.5373	41.0609	0	11.0002	29.7194	65.9219	59.1107	20.6329	69.4547	209.308	3.9	14.0835	0	50.9617	126.788	157.899	82.459	54.029	62.5383	136.053	16.927	246.029	25.7442	43.1862	120.393	5.30952	20.8378	103.431	93.0242
581	107.655	73.9651	165.031	0	112.771	14.7306	16.991	10.825	89.3872	94.4002	95.026	96.5996	51.3165	1.65202	8.87619	59.2069	48.7391	24.3433	119.991	54.771	14.2978	218.837	83.1891	162.109	75.4397	97.7729	44.1985	113.73	25.0927	104.252	68.1068	82.663	24.0204	156.71	102.839	3.80595	6.10397	9.83537	60.5796	33.9545	35.9457	98.837	179.172	31.0556	39.2902	67.8898	35.6012	118.476	41.5694
582	183.171	25.9406	59.8314	53.4445	42.5952	26.8883	51.7548	5.27778	121.575	30.2889	63.2156	35.5075	28.2786	153.449	72.5495	32.1936	187.461	36.6358	143.709	123.669	80.8806	29.2496	55.0467	59.6111	44.5854	36.6453	164.828	112.15	109.177	147.011	162.448	111.849	164.181	63.6827	77.6475	9.73333	15.9917	76.5321	39.724	45.1116	8.89646	140.304	15.1957	104.561	98.9536	0	12.7179	56.1361	95.9751
583	116.596	173.796	51.9836	157.802	33.6679	36.7614	74.5482	32.563	54.6974	8.6928	96.8807	49.9043	102.51	46.9892	177.134	5.50912	14.175	21.39	32.0712	87.6305	50.3273	79.6021	43.2801	17.6333	56.3901	51.786	57.2177	63.2408	177.811	99.1352	63.4672	31.0477	14.2613	74.7655	8.08737	31.65	207.44	71.026	14.3173	4.34127	107.825	24.5639	50.9545	23.3834	84.6232	95.7459	46.366	5.26364	53.5553
584	65.8558	0	3.53569	140.534	65.8594	132.349	17.8361	53.86	6.98328	42.3156	8.34091	87.3874	150.758	44.5135	98.7968	34.0149	19.9547	106.037	81.2407	6.28571	18.2024	151.008	4.43912	147.007	130.507	11.4848	20.2076	5.5437	71.0071	31.7068	87.2822	130.71	3.26667	23.0992	122.292	27.3152	0	84.8964	135.704	11.1111	22.3602	22.4651	0	12.1833	60.2798	31.7381	175.698	0	2.74167
585	86.9404	45.9873	0	133.401	0	34.7235	0	2.1171	63.5521	58.1211	81.0684	31.3821	102.128	20.5354	96.1432	69.4528	43.6023	108.408	23.9655	260.151	19.5497	38.4577	19.3259	5.45049	94.4918	129.649	105.715	45.7384	57.6042	48.7861	14.2344	35.0376	143.833	41.2594	61.6645	55.2963	44.8009	28.9702	55.9589	13.2292	239.016	35.0383	80.6909	0	3.57738	34.8089	5.88571	40.8334	57.2246
586	89.3352	37.8551	220.485	74.8129	123.406	0	132.55	71.9512	98.8554	36.0277	5.4369	26.3128	17.9341	66.5999	0	28.9654	25.288	39.8459	0	140.477	47.1551	27.8466	12.4722	86.0766	89.9333	6.07024	10.8531	49.7512	25.505	54.1292	24.05	38.0647	64.1757	18.3738	13.6452	39.0629	37.811	51.6	39.6311	27.2169	125.488	148.617	34.6901	141.727	41.7568	11.9491	28.6202	23.8575	37.0635
587	35.4528	28.0005	181.354	121.413	13.0861	32.6798	130.089	0	120.002	11.6433	28.2187	58.8377	38.5566	16.0838	47.2252	78.1801	40.2987	103.49	29.1302	1.23571	129.41	23.6418	54.556	84.5678	35.6055	31.0339	103.224	13.5917	45.3294	150.983	2.57698	4.59656	3.675	88.0683	50.8973	121.244	17.0278	94.3019	18.4861	19.7043	153.233	132.441	111.616	86.9742	57.9869	76.5701	4.81667	4.75404	14.2072
588	16.8548	11.7561	70.6249	22.6807	14.178	47.8391	73.4182	163.976	217.131	22.131	43.7903	82.9661	98.478	19.6138	7.51468	18.154	30.5674	89.348	111.926	41.0172	0	62.1256	4.20476	15.0779	89.3823	77.7502	36.2305	41.1373	107.787	122.885	18.7687	60.8794	0	35.1855	96.3377	141.559	9.35278	86.6228	75.1016	278.438	4.48496	25.38	113.347	174.415	37.716	44.3611	182.685	9.02857	34.7533
589	93.2949	48.5827	137.474	11.1417	60.6802	51.8257	64.9093	112.846	12.9857	60.2824	323.945	99.4448	96.5489	175.02	49.8198	46.8408	22.692	151.778	25.5879	11.0698	78.7797	28.3352	108.875	80.0705	126.905	88.8928	59.2315	93.4113	46.1361	187.871	87.2236	26.0089	134.027	55.9533	7.06667	14.8171	97.8168	72.8601	5.77262	82.3135	33.5586	82.4225	43.9237	72.3676	19.6011	12.9762	2.65833	111.872	78.675
590	0	10.194	18.5667	129.863	56.1447	116.726	38.0589	73.2064	186.585	0	83.277	208.154	1.89051	0	70.2124	124.111	187.054	6.88168	123.339	51.211	20.8282	20.0579	128.193	75.6596	0	95.65	71.8848	143.464	20.0845	161.865	53.2764	136.036	100.81	79.2762	24.7017	24.5912	14.0338	60.0416	74.3185	78.8262	97.6646	18.9128	77.7821	10.5254	22.3871	40.785	26.488	5.75	17.3833
591	30.8165	33.0051	52.6526	87.2157	0	36.5543	21.6699	128.097	126.02	38.3499	8.33983	95.3811	64.1223	108.959	29.2912	37.4832	16.2295	75.6094	11.3531	0	22.5697	64.0409	86.3751	0	126.197	12.8995	91.4727	105.859	80.8683	95.5406	0	162.9	31.4905	28.0122	47.5821	0	59.3268	88.6525	24.7193	44.0769	89.6366	29.5972	66.4883	34.3759	39.4106	9.01162	44.803	113.794	224.752
592	74.144	11.2144	55.2086	60.0527	7.34359	107.185	154.734	135.925	94.9619	94.2064	73.9106	31.116	7.78119	5.49365	0	174.255	72.6576	136.598	86.7591	24.254	65.554	7.49341	7.16941	174.299	38.4825	94.108	0	9.18452	45.3635	270.288	0	65.4726	73.4934	11.9508	4.68611	92.0548	0	111.919	2.06525	164.213	30.9911	19.4091	4.2119	42.4018	122.238	20.1078	137.905	28.732	97.5626
593	17.6444	12.8449	158.963	0	20.9452	90.9134	152.642	135.981	61.982	163.222	202.321	148.095	38.883	49.4717	50.2341	14.0508	52.6702	64.9172	50.3956	100.206	29.8013	13.8457	20.4796	209.601	73.5017	51.9649	133.934	172.249	42.0636	18.2724	24.5272	123.374	51.1866	15.583	168.459	123.587	23.4994	3.14008	18.74	0	23.429	23.0627	64.7431	6.11667	11.2892	21.4118	20.5983	111.94	88.9612
594	48.0942	78.0273	77.992	16.4842	0	22.0636	4.93486	31.0647	47.6587	160.328	83.2387	52.4179	11.0794	200.353	152.298	38.5738	83.6781	187.626	122.401	43.9432	53.275	89.4109	94.8211	189.878	112.672	54.3226	79.3273	108.548	9.36359	72.6943	32.4254	55.13	257.694	16.9421	86.1707	70.1513	9.38372	154.015	108.914	51.9332	47.3591	33.5934	186.102	0	18.436	0	142.801	6.06661	84.4706
595	12.9567	174.817	10.0312	88.463	0	74.5846	58.2233	11.8919	3.35	29.9715	36.6149	9.15801	0	0	99.9195	28.829	122.59	34.4142	89.8091	132.62	28.1921	50.9497	11.4571	4.54746	3.66111	159.018	101.758	285.261	38.9342	105.428	46.5915	106.318	178.799	158.808	27.1056	0	138.477	44.4369	11.5822	65.6323	108.585	36.0968	58.2769	33.9273	72.9133	21.6957	118.494	4.90147	1.04524
596	0	31.4069	157.455	14.8191	20.3429	4.77543	166.134	102.125	50.6341	53.1127	38.0427	20.3778	108.67	82.5545	74.6605	11.9663	0	163.075	100.22	88.9326	34.3291	258.348	46.9797	127.894	72.8071	50.1696	79.4711	22.2759	56.2841	0	6.06071	73.0596	52.0069	33.9603	99.394	54.2735	31.2742	59.2914	81.4396	13.244	44.6208	56.559	25.85	185.141	8.9373	307.724	204.532	46.8536	47.869
597	182.384	237.189	92.7321	0	10.5637	29.5352	28.2136	9.04488	17.5288	93.3111	78.8208	153.347	253.202	41.263	16.6817	0	54.1074	48.3382	121.012	24.7012	28.4445	149.167	95.4665	90.5622	14.5701	8.94259	23.2108	89.1135	15.3889	10.8739	0	59.609	129.143	10.0528	5.83258	152.729	120.089	99.041	85.4052	97.8886	18.2509	110.979	45.0018	37.8897	61.8183	70.4789	74.312	7.02266	8.44286
598	0	0	6.88333	52.8754	34.1137	25.5833	137.603	122.971	110.737	135.901	65.6753	70.8679	39.7705	113.296	32.7827	195.912	17.2932	10.2483	221.885	21.4135	0	60.7367	20.9436	36.7735	19.5107	30.6931	18.8206	91.319	208.399	19.1855	66.2676	41.3032	83.6204	118.527	132.239	160.734	156.8	76.0277	100.655	78.1127	57.3086	87.4238	63.4405	3.04488	0	45.2708	56.0534	26.4227	18.7046
599	18.6269	76.9682	0	104.769	119.904	14.1226	29.4047	281.061	248.29	53.9953	3.92885	51.6807	12.6281	181.858	47.9132	9.20546	7.57376	122.747	46.8425	116.275	54.6183	35.2193	109.843	124.66	22.0151	6.25758	124.311	141.758	77.2207	61.2496	89.2011	54.2605	34.0373	116.838	20.5607	89.356	89.6724	55.1652	82.0756	0	36.1568	45.6137	138.768	72.9028	0	33.7415	127.582	76.2319	56.2683
600	7.58333	60.9936	94.7376	83.2179	52.0312	66.8481	21.2622	153.864	27.8828	28.1847	17.731	142.876	257.587	7.28004	0	81.361	98.2078	35.4866	80.5838	94.4927	115.088	57.5683	124.646	131.906	49.4607	168.265	32.4321	5.26468	6.69702	125.355	181.658	63.4873	16.5274	59.1294	104.088	55.9377	52.5675	109.014	50.4938	34.3738	2.65045	112.637	121.324	107.392	76.3699	26.8435	0	112.473	96.8202
601	0	99.0831	115.905	44.2302	103.105	47.4246	62.4671	99.9536	39.7345	46.217	11.1862	85.3272	1.775	113.184	8.23157	0	90.0608	10.715	23.891	228.038	77.3478	33.3114	5.41591	21.0233	87.8701	62.14	16.4505	34.0792	60.6095	37.9184	35.8337	91.2198	104.982	40.3217	47.4612	291.481	49.9083	61.9514	151.351	0	141.133	104.646	171.612	74.4277	73.7037	6.16716	39.7719	73.0027	10.6714
602	146.654	6.92778	11.5352	66.8259	157.766	60.0084	92.5052	86.698	42.2942	237.738	5.04061	58.9923	11.6227	5.95773	147.386	5.29856	24.0722	278.271	23.9883	40.7881	82.3783	3.27738	13.7687	74.0006	19.4421	75.8122	58.6461	58.0594	91.7711	110.374	65.3777	137.276	148.214	82.919	68.7565	0	150.728	4.50847	46.7096	75.7958	32.3284	7.33664	38.1567	93.6359	4.19856	101.266	10.2961	27.5737	33.4812
603	83.0589	50.3879	91.0309	156.497	2.91748	1.34286	75.7318	91.2708	149.401	128.956	11.2953	7.88294	158.499	42.9518	71.0545	142.088	17.5347	29.6727	53.25	6.75952	53.3754	56.4959	65.1371	0	4.1	34.3348	33.0023	3.82769	215.946	121.832	70.5411	0	7.44286	24.9373	0	42.9288	9.29975	86.8127	12.8894	1.775	17.4274	9.93258	8.7553	132.87	96.972	18.356	257.944	111.962	105.694
604	116.807	29.5679	67.1135	0	49.0442	69.8845	39.3696	17.2524	132.96	2.85833	19.6012	134.787	10.9746	92.5714	114.449	61.382	34.6124	55.1525	76.8044	0	218.044	48.6096	176.883	7.85877	20.7138	54.3103	21.7334	57.0671	11.7484	120.601	186.813	113	39.4298	76.1187	48.3235	86.96	99.2465	84.6953	44.831	199.033	56.7149	78.3618	121.049	80.2922	53.8862	77.1405	23.7592	72.0812	36.275
605	40.0009	36.3521	13.2498	47.5506	112.198	10.8821	108.749	100.609	4.8197	0	55.4478	0	58.2867	242.332	86.1593	26.5122	58.3646	13.7556	161.692	8.86905	66.7685	56.8144	47.7505	135.411	3.07839	125.396	161.1	77.6239	105.857	96.1914	41.7118	8.49726	42.1356	72.8083	0	70.0022	15.0202	106.91	50.5987	8.1989	103.739	51.1188	38.0675	8.32527	84.3841	0	60.3758	88.8356	250.974
606	51.5268	20.0487	56.3529	59.059	22.9667	189.151	40.5793	57.7088	55.9059	61.7137	31.6774	76.1985	14.9083	4.19167	8.23089	93.2531	46.7757	154.646	18.5302	24.0012	11.0142	140.099	7.62468	172.94	70.7821	89.14	119.346	9.69958	51.4787	55.9817	189.748	43.2619	66.1916	38.7055	0	39.5179	80.2302	78.2992	49.98	22.6882	111.951	50.7528	30.9448	5.45833	42.2072	105.118	46.9067	36.3385	141.739
607	10.3198	196.309	28.4134	136.801	43.4105	142.833	23.3252	22.1924	8.72983	17.0708	31.2495	16.9695	37.7387	7.21111	0	0	55.3269	75.5508	118.167	19.169	183.685	65.8167	241.749	75.795	89.0007	113.184	58.7532	131.648	94.0902	0	9.48571	115.485	33.5947	41.5284	7.83467	69.3629	0	134.708	103.027	50.5304	39.7762	81.5287	4.24405	30.3983	28.9288	177.045	187.346	6.85423	204.823
608	10.1411	51.5949	64.3363	26.5833	39.8924	16.0045	0	43.0786	32.8872	24.4041	8.93333	0	61.5092	14.6472	48.0594	42.5807	88.579	101.133	95.0829	16.7382	55.252	115.662	72.5732	0	10.2583	15.9481	0	52.6579	26.7008	55.4641	30.6924	160.519	50.0541	130.186	11.029	52.1883	4.89286	86.925	114.12	144.893	45.9351	107.096	187.782	25.7024	31.0875	47.7109	47.2571	75.6282	67.9402
609	80.3132	33.9672	106.003	67.7784	91.3748	22.481	27.2287	106.433	0	32.0368	6.19697	21.0528	0	27.0814	27.9846	71.9997	118.788	57.1039	14.7634	24.3196	191.79	129.544	0	192.479	8.8958	46.0122	118.334	26.0872	247.517	16.317	178.019	1.58333	107.503	68.5031	37.8596	18.7713	58.7085	84.4553	54.8074	54.779	49.3144	50.1528	35.4364	14.6842	13.7808	19.7095	17.3652	28.8633	76.1388
610	48.0183	162.02	101.713	35.2295	19.4869	239.832	91.219	45.5996	12.5413	135.534	38.4874	8.23535	47.9717	127.323	85.0966	135.358	65.2498	146.984	84.1763	135.486	30.3699	28.087	28.6263	51.167	0	19.5079	2.50952	34.6761	27.5578	8.04127	125.824	165.079	0	122.478	23.3159	90.9347	0	124.793	4.90952	119.776	27.7174	50.2837	147.191	2.75	22.4373	88.4299	123.257	79.0267	22.0651
611	73.7159	35.9561	11.5028	5.11071	40.7227	19.4528	63.8285	144.903	10.2799	16.9715	34.5273	61.4332	11.1492	81.4108	86.0886	63.3882	91.2724	160.036	63.3209	171.29	48.6681	110.766	20.6872	25.8722	30.7003	271.103	40.2725	13.2477	88.5095	104.221	40.3764	102.913	123.858	139.927	134.275	67.9036	7.19531	0	133.311	13.9452	43.7704	35.5614	55.258	174.612	60.2607	34.447	152.998	33.959	52.8967
612	13.7881	166.016	208.04	33.8981	84.1009	87.4121	104.503	93.8096	70.8092	49.3993	22.8867	0	122.318	13.9871	38.7644	15.4063	97.5666	202.81	47.7672	66.0502	0	62.2472	0	93.8096	47.9333	66.3385	13.1815	127.126	25.1838	71.5573	45.4508	46.3183	40.452	22.0903	152.188	42.9413	144.593	129.047	49.6809	95.5793	52.5603	4.63571	6.13377	124.307	27.9899	12.718	3.97897	40.2784	0
613	100.438	22.2057	4.15952	24.7642	83.0138	94.285	10.998	152.483	32.5938	26.2763	125.943	38.007	27.9008	176.66	25.558	27.0324	136.494	46.3309	6.14765	48.7743	62.4115	49.6262	20.0628	7.03571	106.689	86.5961	15.8901	104.2	190.847	10.7275	9.73764	109.031	53.6575	44.2258	105.172	33.7478	53.6401	34.6047	98.04	12.492	3.53922	20.5131	89.4902	28.409	138.458	29.2547	212.861	15.2074	119.001
614	53.3639	17.3798	33.4774	114.425	11.5495	58.6066	63.6976	0	128.353	148.337	78.7856	75.1532	70.6579	60.546	46.4832	15.5058	199.487	82.3027	26.3687	84.0885	64.5402	19.754	34.9202	100.001	61.8343	34.0662	26.9929	206.282	25.3588	103.005	9.9605	32.5032	7.77825	0	53.9385	91.9527	33.138	25.9341	234.956	34.8429	30.6651	121.38	62.6232	37.5897	86.2751	0	2	205.615	98.5198
615	78.892	35.5323	36.0412	89.5499	15.9984	39.7869	93.4469	41.5122	158.39	39.3676	67.2377	85.097	6.77702	78.1484	173.007	0	42.0765	21.8377	18.5469	143.337	37.4795	64.0833	63.126	95.8659	63.8197	6.1237	83.1077	77.6416	62.6921	8.76851	0	66.4644	33.7487	38.5257	6.38333	9.5237	26.3459	7.18214	54.9723	18.8124	162.794	86.4145	239.885	43.0583	16.9302	36.2331	17.7734	114.627	80.3369
616	86.7317	82.9414	23.5382	330.376	45.3647	14.431	33.7745	141.886	317.065	4.81667	79.5615	107.517	8.38095	32.7452	111.861	0	60.0221	0	113.769	86.1545	117.96	25.6949	46.392	65.6986	83.8954	7.85714	65.0938	130.086	6.67811	37.7453	112.768	0	94.6858	0	80.6682	111.359	19.1785	18.5221	139.779	9.4171	159.649	69.1323	72.4484	27.146	63.1995	43.7837	50.2443	123.925	16.894
617	20.306	45.357	38.116	31.9666	124.504	159.853	23.9516	29.5254	62.7531	32.5092	95.0397	95.8676	58.5969	18.9972	150.84	31.1659	202.486	58.7061	9.47931	24.7492	43.2284	12.4216	23.0175	79.9555	130.931	47.1906	9.25501	68.5738	55.1753	24.7895	35.0696	12.4632	5.15507	53.8134	116.905	2.6	63.6562	0	13.4369	39.5365	282.248	73.7942	57.593	28.5957	92.7332	21.9089	55.5077	23.6062	33.7635
618	198.774	84.6362	186.896	133.609	32.8412	188.616	98.887	149.003	0	35.0505	103.879	60.2389	28.9168	133.926	71.6567	0	57.8043	54.0652	70.3101	57.8645	4.73333	26.755	68.3547	18.5007	41.4611	5.74226	226.742	0	8.81905	71.9148	72.0108	86.7301	9.79563	40.3937	67.1283	52.4255	58.8476	18.5375	33.544	5.74042	37.538	46.8391	0	24.0606	23.4819	6.54136	20.8289	43.1811	64.7672
619	49.6488	107.578	34.4702	48.2504	5.68678	55.1759	106.08	20.3568	35.185	63.9394	96.0213	100.978	68.3904	217.149	29.2713	4.97728	18.9741	21.3048	153.694	84.0115	125.198	128.772	91.9724	27.2902	210.956	87.992	52.9614	27.8324	130.339	25.2412	43.0437	98.5314	43.4009	82.6692	0	95.2915	6.8667	34.7244	12.6309	21.791	0	102.205	106.981	48.1129	72.7683	67.5687	66.3021	32.1955	76.2388
620	0	42.7971	26.1048	160.406	92.6359	60.9267	170.094	20.2663	85.9318	39.6352	68.429	165.405	8.46769	83.7625	8.22341	188.908	27.6296	22.5953	76.2369	58.0337	33.7627	65.3944	29.4619	4.95952	108.48	27.9802	31.4984	18.4554	52.3401	44.1091	44.1754	83.7191	78.1191	47.4511	99.7109	2.46905	69.8634	8.45238	11.2099	12.6444	60.0629	127.613	19.8754	0	36.8953	26.3722	116.454	31.5073	56.4954
621	23.739	95.2417	149.944	35.3049	15.6909	23.1335	31.2197	60.9791	54.3652	17.6834	119.016	84.7534	116.183	6.53333	46.6965	208.967	121.541	86.2575	58.229	117.254	70.7366	124.822	129.218	78.0147	110.288	51.6683	17.2587	91.0236	37.1495	96.8744	74.0722	159.651	75.0561	86.0184	163.438	0	29.104	20.6504	31.969	30.6464	30.8703	118.778	104.755	0	69.2646	78.1134	73.7012	15.5393	66.3008
622	157.653	33.3336	37.2519	178.11	55.0628	137.544	62.6704	31.3873	47.9455	8.88869	53.1391	56.4015	54.6041	72.7712	53.0309	132.919	58.3561	180.343	39.4129	73.5192	6.44321	62.0415	91.821	38.1278	82.9707	41.5252	127.663	33.4107	24.0004	11.3626	14.2708	204.209	108.619	35.7193	53.4104	75.6825	14.1682	6.41905	181.416	222.015	89.2447	92.8727	134.721	6.35136	56.8951	81.0894	33.543	29.4178	54.8393
623	34.4524	2.29075	20.9734	22.7179	137.519	32.3237	21.2241	2.96429	62.4821	9.03333	86.455	83.2358	8.70867	27.4392	13.448	8.12772	145.255	22.5283	30.1364	14.2022	83.8324	100.077	62.9151	43.8681	3.10969	18.0821	278.073	67.406	106.009	56.8244	4.40996	31.3917	45.914	7.84283	148.25	0	89.0691	109.585	64.1411	115.654	18.4351	52.5677	47.694	74.5455	134.306	37.3781	68.8205	128.701	34.4766
624	183.071	84.8261	161.371	14.8151	199.469	0	10.6569	55.5861	79.7319	64.9444	48.6758	6.71786	46.8791	25.6653	51.1705	65.6479	81.8318	22.7048	7.85754	47.0526	0	80.0535	5.54264	90.1998	11.4576	39.4156	84.1686	46.6038	75.2646	169.957	37.4347	132.717	208.197	57.3809	111.951	189.281	40.9396	15.1147	30.496	122.991	50.6861	31.9444	105.562	42.3818	10.0295	35.7066	212.972	121.466	26.5171
625	26.6242	79.4872	24.0544	106.586	27.0243	77.9067	85.5154	78.9771	108.407	62.8574	65.9681	0	9.7971	66.4638	157.032	62.0976	26.1944	51.088	129.921	54.3805	68.1823	202.129	41.8237	29.9329	83.9777	40.6798	14.0635	33.0825	82.4682	44.3318	40.8328	10.3341	59.3017	82.4189	66.761	90.791	5.25	12.4977	97.0845	111.915	59.2908	42.5053	79.5368	43.8341	88.9702	28.4339	23.4798	13.1862	31.4052
626	88.8398	130.136	19.4309	89.134	91.3757	94.1886	61.7816	11.904	264.624	34.69	38.8816	133.355	116.844	59.8141	95.7274	44.09	30.2233	53.2337	0	98.2922	28.2855	21.3972	29.4411	47.0964	117.158	97.2476	12.4762	134.251	203.371	98.4667	23.715	18.4	173.081	12.3611	4.7171	97.3321	24.5224	11.0948	52.9839	62.3417	75.0795	28.6938	20.353	49.072	97.5365	225.767	21.8944	30.3004	94.8932
627	106.329	38.9539	0	29.3937	31.0289	67.0157	46.5446	110.582	0	8.91767	75.0779	50.7237	14.2498	149.533	55.5457	7.59935	2.80344	170.308	33.5093	111.832	50.3009	0	16.5075	100.475	0	120.001	54.0588	21.1498	30.6771	95.2831	87.5442	0	102.014	71.1792	63.3353	39.9495	56.4151	104.995	117.831	137.874	42.5252	0	6.04167	102.644	55.553	71.9288	14.4259	95.05	96.2083
628	11.7667	216.765	34.8012	32.4421	1.95	117.94	190.475	103.287	79.8188	139.484	9.95718	54.5006	73.1875	8.94994	24.5996	13.55	161.463	59.0902	40.798	4.64206	101.877	118.565	77.6709	23.8975	0	48.3622	60.7808	18.8019	224.288	20.4745	14.5759	25.3649	115.296	38.6679	49.5564	26.5827	17.3083	98.7825	81.0892	18.7552	86.4495	87.1455	228.763	53.9278	54.7056	4.65238	117.873	26.2305	81.5816
629	142.556	26.0135	112.198	53.0295	99.1469	30.8524	101.454	8.18559	13.5952	34.8563	142.645	9.67698	38.4729	36.9075	4.75754	15.1425	3.94766	15.8524	100.392	21.9694	16.1286	84.4042	22.0166	184.315	63.4447	71.9457	2.97789	196.46	125.555	122.542	68.571	13.6391	62.4548	101.722	84.9753	120.978	43.3548	42.9059	45.0543	38.8617	56.9565	58.8377	0	69.013	12.8857	75.9443	0	222.241	11.3579
630	5.39924	8.47424	56.7634	17.7016	38.4907	74.1212	85.4463	57.8044	0	61.7325	25.9591	35.2181	180.261	124.204	79.4377	82.6249	39.9492	36.2419	99.8975	93.8559	65.9843	12.548	39.1748	33.925	4.95476	88.6457	6.67691	0	37.1926	13.8969	49.0575	70.2238	66.9111	40.4816	102.41	47.2104	11.5775	97.0428	48.8271	67.7475	31.3061	134.057	18.7558	121.626	44.5535	81.1511	138.237	50.6288	3.49286
631	7.47206	187.51	158.19	43.6304	49.1063	25.2208	38.1487	37.1255	125.299	101.988	40.9981	33.1757	61.2734	65.3385	67.8016	44.9246	143.707	51.0566	7.32619	105.026	189.509	88.2563	40.128	4.06944	43.7458	82.4102	43.3605	22.783	66.4539	40.9046	93.9399	11.6223	41.5575	98.3946	79.0259	0	70.3708	45.5381	8.5518	0	8.84722	96.4973	19.2655	41.5621	51.2791	70.9903	84.8243	101.921	7.44087
632	64.3913	13.9253	34.8449	48.5262	52.0984	6.0671	28.8183	189.609	15.9234	34.8952	162.951	39.0991	162.529	21.4418	5.96111	11.3661	176.451	0	14.5405	38.889	17.9447	53.5737	38.9201	10.768	25.6913	123.124	57.1534	25.3085	57.8722	31.075	232.552	57.115	118.469	6.02898	4.34683	0	51.9403	0	26.3076	33.9603	73.5362	62.3022	48.5314	0	219.127	149.976	73.682	25.2865	108.924
633	99.1222	67.9926	273.579	54.0628	17.6675	38.2772	26.6766	99.1954	29.8401	0	3.45	54.9566	98.6782	97.5903	47.7316	49.5221	35.9084	34.8917	32.923	54.5229	12.2004	27.0851	163.746	10.2807	0	31.7786	16.6727	52.6046	65.6655	0	58.2306	173.698	2.5	22.3502	8.15557	192.835	117.14	194.084	0	68.9633	46.2155	38.6389	66.0109	20.5387	29.7607	116.488	49.8611	0	133
634	45.2331	22.0838	175.719	27.6611	13.5546	52.1054	49.8274	58.1805	90.446	19.5807	21.8513	4.08333	43.0279	57.2615	77.3807	152.962	123.111	73.0508	10.15	58.4689	52.2509	174.265	127.569	7.50397	56.2925	147.076	19.1937	23.7786	12.2682	243.131	152.081	38.6422	22.0929	151.718	67.0622	38.6635	78.6377	38.7186	24.0806	37.7654	116.952	136.667	133.152	14.805	36.186	0	27.3664	124.725	0
635	128.158	0	22.9481	210.532	208.901	5.09683	168.828	59.4225	76.5145	17.1589	0.8	64.0163	24.6233	97.1875	36.2671	184.349	123.153	112.096	64.2622	377.817	16.2849	33.9743	0	133.84	49.0205	7.85833	84.6648	37.3602	9.48793	0	55.4835	0	23.008	36.2821	48.8391	128.368	63.2716	20.2782	49.7968	10.9442	0	41.5941	72.5915	156.559	153.439	6.88499	6.0333	100.475	79.9164
636	151.612	31.6365	15.0492	0	0	112.784	128.111	36.5155	0	10.9829	73.5442	23.9404	30.5758	47.3356	52.2372	98.9401	45.7808	180.562	2.55073	40.4708	31.2294	0	78.2605	88.7903	19.7375	80.9522	178.716	169.237	15.6214	113.692	58.3733	14.9292	70.5695	71.3824	67.158	6.60556	42.9779	144.094	30.0621	10.8508	33.0418	1.84415	0	78.2754	53.801	7.27341	83.614	42.3513	90.4671
637	17.9336	58.842	34.9211	81.3635	148.525	71.6989	206.196	122.692	77.1731	33.2499	11.8399	171.361	134.352	17.3076	48.5241	31.7118	47.9592	66.1651	161.455	79.2052	55.7003	117.015	3.53333	58.7064	27.5642	100.359	8.38498	137.591	35.0931	12.6101	149.166	23.1326	175.099	23.7294	30.7335	26.8079	20.0266	241.468	67.7741	217.364	65.513	65.4721	45.165	12.4171	54.1184	22.1209	64.7928	7.349	78.929
638	105.037	22.6948	84.1767	90.3879	5.73333	132.695	5.1926	93.8048	171.356	28.223	111.487	147.145	49.4616	45.965	70.3735	31.056	173.653	84.8596	9.29885	23.5014	5.625	0	88.5403	29.9001	147.086	5.84918	37.8466	14.5718	3.969	137.449	26.5008	125.521	218.215	45.9152	133.605	68	13.0838	29.3402	27.4422	42.2349	62.7934	57.8502	112.481	19.379	130.345	135.15	32.2691	137.204	138.724
639	45.4082	14.3992	104.114	4.48075	0	95.2661	54.0977	6.31791	114.065	50.2234	140.26	67	39.5853	46.7552	61.7359	42.3661	11.3322	176.506	151.443	94.641	36.1097	19.0978	37.7738	36.151	15.8449	34.4477	13.5896	0	133.389	181.173	0	234.529	4.11635	161.913	142.853	173.491	12.5984	48.0678	155.629	5.69121	13.7199	4.43387	118.21	0	50.6365	47.577	191.015	54.4634	2.21376
640	25.5063	61.5569	139.457	39.8899	0	164.393	87.9908	61.4162	43.0526	89.6845	1.9373	20.6063	19.5204	27.3269	34.1546	120.765	80.9624	100.694	7.98321	173.388	71.6212	0	182.419	7.52316	0	24.884	32.5606	37.1776	47.5468	79.5671	52.3032	50.8248	26.106	40.527	74.6262	116.721	106.925	13.5607	46.1291	82.5232	10.0018	42.1902	26.8431	57.1549	6.18452	204.485	78.6803	55.8457	45.024
641	79.9655	49.0554	4.338	116.613	5.15833	22.9724	22.633	21.8486	186.001	61.7543	68	96.3172	54.4052	5.80952	103.619	55.1441	100.761	101.894	56.0275	73.9338	94.6343	92.5383	146.986	161.389	78.0138	0	85.4631	67.6135	0	276.457	15.3749	144.423	59.9589	90.1345	34.029	7.45238	44.4009	70.1787	250.11	73.0587	0	19.988	84.6506	50.8403	2.68333	162.441	84.4572	194.164	47.9441
642	91.7806	98.9251	7.39504	23.4429	54.0207	146.939	84.8873	4.88452	34.5184	265.378	129.272	82.9021	80.5781	0	82.7554	135.186	5.0588	29.1029	74.225	35.295	46.4251	81.8862	88.6374	57.7086	80.4805	52.8354	48.9868	99.3168	35.9757	23.5955	126.496	43.7811	125.19	66.7705	16.4569	138.342	32.1929	10.8395	70.0656	74.8973	89.5242	106.675	128.105	12.5012	100.935	13.1087	82.5539	36.608	0
643	0	37.5229	5.23218	124.246	4.56001	107.716	4.84234	39.2036	182.586	140.998	20.1096	12.1682	73.2995	140.828	21.1386	0	84.3763	99.6385	6.86017	29.5127	271.662	133.93	36.9985	106.329	21.4239	197.844	35.2371	35.6907	147.446	192.137	7.45397	70.3042	26.6144	9.99035	58.0207	52.0495	79.1681	10.3911	210.396	29.4145	23.4557	25.9864	2.1127	15.586	58.1561	17.6961	22.4889	9.69141	55.3319
644	9.42857	57.6437	64.2122	23.0849	0	18.0596	3.66944	13.8266	0	161.517	29.1421	91.2616	7.50119	115.464	164.089	79.0382	40.949	71.4277	81.1444	29.9211	73.7315	83.4057	55.1561	175.632	105.362	45.4746	68	6.49369	13.037	31.083	25.5591	20.0021	28.561	147.259	90.0174	94.1781	327.361	89.2351	23.8544	69.8173	210.046	45.0908	52.6287	62.2938	259.874	57.2222	37.0689	52.7374	40.7827
645	125.497	37.5473	59.9401	26.025	38.6923	95.546	65.3207	184.667	100.805	47.0925	24.4817	12.75	55.2399	97.4464	150.197	7.91667	7.94998	69.5557	30.3903	112.522	30.1123	63.7432	8.79424	100.588	7.53734	145.097	216.062	105.708	71.5941	35.2308	52.81	28.0121	1.83728	28.7609	12.5449	79.6279	72.4287	85.2025	12.4961	156.806	75.3142	46.9827	80.2007	32.8214	15.8049	45.4095	0	32.7138	43.703
646	30.2299	145.047	109.575	47.4772	62.2716	37.939	90.9925	238.785	173.625	41.6151	21.68	69.597	59.4016	38.8046	31.2435	48.3433	108.337	32.3448	112.589	104.303	18.5052	4.41508	125.343	22.2901	0	28.2981	0	56.4144	41.317	75.587	36.0236	131.852	119.647	14.6179	99.1874	50.8965	4.07619	46.2532	97.387	107.95	67.2367	188.09	40.5896	111.086	51.201	78.5894	16.8048	43.6453	29.2912
647	287.396	0	49.3531	30.4432	65.2698	117.699	6.00209	64.1651	205.167	8.02083	85.6655	10.081	155.525	106.53	2.65874	11.162	12.1067	80.0075	3.375	141.466	20.0918	131.146	69.8395	42.1433	11.2194	228.857	21.1013	113.473	0	17.2713	136.464	106.146	154.08	28.9004	159.413	203.706	63.6646	22.7433	5.83333	44.1141	63.9047	121.055	41.8205	8.65168	5.79646	28.7318	27.712	15.9663	11.7074
648	80.8918	105.384	7.35722	135.451	7.9303	25.6347	68.921	60.03	127.095	4.77778	8.18333	33.528	0	69.4739	20.317	40.8446	27.4665	20.6584	44.7141	33.3412	0	64.9727	67.1039	22.6292	121.232	60.4854	144.464	109.537	69.2176	83.2594	154.486	38.3003	37.8891	17.1549	94.2923	28.257	62.8748	0	160.996	76.598	72.3124	102.697	4.00668	0	239.811	40.3456	20.8191	37.1201	168.923
649	11.1675	73.7294	7.7592	167.86	71.2939	30.6696	89.5232	48.9443	119.711	24.6645	40.1662	93.579	85.804	73.4607	171.718	20.5847	0	188.963	107.988	108.407	17.3009	4.56032	155.504	14.8105	46.7875	47.3759	51.3943	44.7767	20.4716	26.7711	19.4276	3.03263	101.795	10.8425	194.9	164.3	75.4576	40.1199	210.723	58.2957	59.9665	87.8109	41.0781	0	126.797	51.8647	53.9662	21.2866	24.9608
650	24.7982	54.1657	188.313	22.6261	19.6102	94.5323	12.8778	23.5911	78.4038	24.6278	32.0986	61.956	27.2042	6.63333	167.837	29.6909	6.47012	9.44286	16.0329	138.239	50.5104	0	15.4717	43.4667	137.473	62.9765	93.5272	20.14	22.821	149.887	58.1702	39.2556	78.2329	11.0786	283.494	41.2072	123.439	71.2002	31.8793	54.0954	0	65.2262	84.7557	246.814	27.0643	78.0867	122.108	154.98	85.6529
651	228.159	66.2154	9.4526	25.9316	36.8035	5.26494	25.1199	53.9459	181.602	0	5.62608	10.3129	10.1008	101.413	0	183.048	42.4156	56.4944	0	4.65502	73.3981	57.4521	42.104	46.6188	23.5674	76.5858	0	28.5279	35.4229	215.479	66	60.85	87.3305	124.172	36.3521	18.4779	31.1715	26.9714	8.16378	100.752	125.606	17.2114	85.5338	240.826	45.7832	69.7164	43.1801	5.71591	97.1843
652	75.1679	29.1807	86.6075	131.49	85.974	28.2365	231.285	61.4199	0	114.399	65.6534	2.73869	45.1108	17.4544	21.1925	10.4347	186.029	0	135.991	45.1831	135.737	131.358	121.878	22.5929	157.8	9.7207	0	0	143.495	79.1441	124.196	20.6457	4.5754	6.13737	18.8521	136.006	0	10.1608	11.594	92.9322	106.811	26.7686	189.575	54.5926	159.942	24.8922	140.462	66.449	26.7485
653	10.779	122.207	61.6506	0	91.7537	33.6217	86.7066	103.23	75.6225	27.9286	40.9212	14.5173	36.7362	88.3204	34.1182	114.138	24.4917	68.1441	131.172	59.9654	33.9437	207.22	76.0369	61.0468	12.7063	16.9396	30.9571	57.2664	146.056	13.9211	84.9069	57.8176	14.9103	116.252	54.6505	74.385	12.1901	4.04091	66.1545	56.2004	121.83	179.512	0	59.5734	23.2904	102.037	31.1093	78.3452	26.0776
654	81.5247	27.7835	79.4784	51.2671	181.738	108.603	10.2295	187.913	2.581	12.0381	70.7344	35.0878	26.5285	79.7962	13.495	13.7241	7.58333	74.75	123.721	11.1968	22.2354	118.866	50.5961	40.2487	82.75	140.051	46.1854	9.55537	84.7937	147.827	16.2222	19.5065	118.154	12.0488	63.1804	185.725	68.5762	118.414	50.7833	15.225	73.3792	22.4005	142.691	108.466	43.1994	292.119	31.3833	68.1894	4.52083
655	48.1667	52.2288	14.925	0	8.95	40.065	31.355	32.3722	58.5294	122.852	53.705	42.334	107.566	14.6583	113.982	167.183	84.2677	47.3623	21.4846	18.7973	42.6122	38.9006	215.637	15.8313	91.2341	5.20238	29.4635	6.52778	88.5974	94.3092	5.6246	0	216.559	26.914	205.034	91.7941	9.53135	122.019	10.9722	70.6033	53.8756	61.4769	48.7454	18.2927	140.275	33.6046	111.416	85.7955	129.386
656	20.0416	34.4031	124.767	31.5121	13.4474	80.4631	83.1916	99.4082	99.548	34.5394	11.119	73.0419	169.194	43.412	151.8	0	44.3035	27.5339	91.0307	43.2093	0	94.6596	105.061	223.504	16.8302	41.734	22.6123	40.4479	35.5838	78.3107	23.1318	5.76316	0	3.95	18.5925	8.67511	27.3773	208.502	120.756	18.7845	154.482	117.893	68.1408	20.1037	41.116	57.9161	13.8397	59.5022	298.245
657	55.2782	7.19444	2.28797	0	285.131	128.462	68.2057	0	9.67961	70.4004	111.757	51.5033	28.7114	97.4443	38.2116	0	0	9.46095	268.227	208.138	0	68.227	27.4653	60.2447	95.0018	13.5363	72.852	15.1845	82.6538	34.2978	171.765	73.0884	38.1699	109.882	64.1954	10.6246	55.4212	25.6174	41.2541	29.2157	40.6921	26.1722	56.449	31.6284	118.202	166.707	156.313	4.63036	35.4592
658	86.1252	26.2933	163.319	268.924	87.642	71.6932	36.7661	51.0411	24.907	32.3479	38.7961	20.4943	154.699	111.341	71.6303	106.326	35.0707	111.24	114.927	61.9597	113.337	38.6629	100.421	11.0794	57.792	18.9822	96.6936	31.822	33.4853	61.1505	52.1848	76.4616	15.0183	34.609	17.2521	31.9897	113.127	34.5525	36.1515	32.5555	61.4774	10.9779	20.2749	90.4424	6.86369	49.1696	61.7424	9.42529	30.0941
659	115.281	47.1831	87.0364	132.901	128.996	138.766	135.948	168.89	53.4076	192.365	22.7473	45.1924	34.1393	16.8846	118.181	0	6.94974	59.7912	54.3598	6.30952	121.954	33.8347	189.214	104.245	40.5092	0	72.6728	57.3467	12.5489	148.29	106.749	101.746	31.6028	122.754	69.3066	40.3449	118.681	34.6908	38.894	33.4449	6.54288	2.96591	13.3099	27.3027	12.9893	46.8448	65.5928	94.6993	113.129
660	117.466	40.7023	67.8801	62.8007	35.7944	11.0915	129.915	104.819	47.9978	0	35.6873	30.33	112.844	106.766	23.8588	91.7146	37.0716	42.2038	26.886	19.0545	27.2437	38.0765	20.723	74.1306	31.8756	41.6634	3.76667	4.1391	4.28889	55.4598	69.8486	38.0196	14.6854	43.8662	189.455	95.9921	49.5876	142.493	52.2482	133.978	261.648	0	82.5871	60.5179	15.299	141.829	9.35714	0	27.0959
661	0	26.1412	320.378	13.953	47.9212	5.14821	31.173	51.1057	143.619	91.1802	0	98.947	31.4845	24.0086	29.4469	208.94	112.239	85.972	133.15	31.5466	0	33.0554	7.56349	45.5113	0	247.922	189.203	37.8622	13.3885	128.306	233.375	31.3754	0	60.6417	14.3726	13.9114	92.2259	137.079	76.4681	39.5086	116.657	16.8975	10.173	46.2539	17.9	43.6494	18.0497	0	3.06175
662	179.744	71.2377	106.025	95.2798	11.5643	157.819	33.5901	86.0159	71.6481	16.5237	239.723	27.3323	1.58452	33.2858	59.8258	233.728	66.3166	38.9353	34.5144	49.0131	51.3802	170.266	0	23.9802	31.8942	39.8165	10.2364	27.4741	18.119	12.3405	178.302	22.5267	26.6105	43.6679	0	7.50801	20.929	95.2743	87.2727	78.358	88.5374	37.7044	131.187	104.233	36.8563	71.5064	171.166	97.8841	48.9777
663	125.188	80.4082	31.418	72.344	163.336	27.5806	51.2589	51.6414	96.0315	1.38258	2.2	205.975	35.6413	66.8612	17.9248	162.588	78.3308	108.813	48.5773	162.088	25.5583	32.9434	143.986	71.5212	112.831	0	49.4438	111.14	81.027	7.76786	74.2768	212.282	36.6577	147.346	61.9129	12.0766	44.2621	6.37853	25.8515	57.9658	25.1267	0	43.5589	39.0983	282.895	35.7183	25.4149	15.8543	53.7915
664	93.0261	34.994	0	16.3867	0	136.877	54.8803	94.441	134.503	35.1838	0	60.868	96.6105	2.77143	8.86376	61.6188	107.595	26.1051	64.4325	91.936	19.0789	28.8792	72.0633	13.8601	43.3394	49.4921	51.7425	23.9054	94.4097	2.88889	197.411	0	71.5214	179.795	101.865	1.71111	95.7196	79.7661	227.547	28.7057	55.5045	336.179	58.9516	99.1906	19.5094	117.308	27.4491	123.801	13.1372
665	36.9948	42.8125	8.19167	40.3729	59.4756	39.3561	20.7873	0	0	63.2627	12.5083	133.396	23.3059	27.7437	168.454	62.7737	68.5734	10.5766	146.897	25.4798	86.1368	38.045	25.6682	91.3679	43.4439	203.257	30.8346	90.6321	88.5984	79.8886	50.2385	54.2226	81.8085	44.3107	140.271	164.542	0	40.0434	124.877	235.978	119.116	33.9545	46.3875	210.235	50.744	211.048	25.2189	42.4249	8.16667
666	55.1432	40.824	100.36	41.3731	97.9371	76.7487	59.4234	14.7953	77.1949	102.437	65.8421	49.2285	163.674	0	3.2619	19.4796	32.8678	170.027	98.2569	42.6242	44.6351	55.0733	87.8145	79.0838	5.36558	0	42.962	79.6044	55.668	0	77.6384	95.2872	43.7957	24.2524	102.892	15.5	94.1774	74.3858	157.28	45.2261	125.548	37.5894	47.368	41.8743	139.955	55.9891	12.5167	133.19	0
667	14.0663	43.7552	0	45.5518	118.329	84.9016	28.1207	148.041	186.669	104.782	59.419	100.121	54.6846	68.5901	31.6616	48.6178	0	50.6164	128.774	156.065	35.8594	187.502	69.288	2.45238	69.0135	50.1718	125.254	5.73579	104.149	95.4027	122.742	12.4762	100.611	21.2861	49.585	153.89	48.77	84.5334	14.0651	105.6	1.52692	65.1357	26.5792	22.0847	46.1124	67.8095	14.5338	4.53279	17.1894
668	11.2219	27.2691	90.4366	59.4344	51.7775	145.329	131.266	28.1486	119.615	103.216	76.7873	16.4706	70.8308	71.9576	15.0587	107.561	163.83	84.585	105.784	29.2163	30.5185	63.3876	107.96	0	80.103	16.6733	36.1633	18.3518	21.5957	67.3012	41.563	38.5702	4.12778	92.1422	0	15.7222	29.1077	245.09	90.935	69.8063	8.56863	101.141	54.3312	31.3216	100.878	31.3001	81.9591	67.6326	59.4403
669	48.9572	216.183	23.9401	10.8141	39.1097	18.225	58.9759	77.4097	16.5435	0	38.9084	66.794	96.2664	9.9246	72.1549	61.3841	38.9365	48.0366	25.1318	42.0564	71.5194	42.833	6.9421	48.1734	110.699	133.45	18.9605	132.7	89.2013	34.3206	12.5357	36.9937	26.1648	79.3907	39.0022	157.113	40.01	110.663	297.543	62.3953	79.3325	270.028	62.0146	75.9915	76.0736	0	57.076	149.518	113.483
670	112.225	22.4524	6.02778	19.6639	76.2396	26.5824	72.4004	305.486	10.7024	22.7585	13.3705	24.0082	49.7977	30.2524	7.02393	36.1908	20.1669	23.6738	35.5119	16.0496	142.838	20.2083	82.0225	51.3093	121.783	66.3792	93.3134	42.5069	10.3909	86.0298	18.2522	128.426	109.926	75.7846	161.952	67.5386	24.1639	93.5421	127.739	49.47	64.1669	66.3738	25.727	53.3353	21.9164	89.9422	125.211	43.414	12.8167
671	30.9374	110.653	34.4004	96.6189	40.6873	29.7354	11.7038	126.871	34.0564	9.73161	134.488	60.817	54.5382	35.7724	117.598	45.9365	10.8286	58.3298	75.816	127.025	97.9744	91.6983	64.7886	144.447	26.919	0	19.5253	86.9088	22.727	30.0647	51.7465	51.3159	134.187	34.568	91.0551	115.158	41.343	5.04614	21.2302	90.9982	33.6114	289.445	7.96154	15.802	71.9589	62.3311	203.923	97.2642	103.757
672	0	47.3411	4.28721	9.75255	73.0892	19.8302	28.4067	46.4901	166.056	0	16.4538	9.65913	29.0622	17.651	3.22817	70.0639	40.7822	14.3234	120.319	0	2	44.901	17.6546	48.1587	0	72.1361	43.9433	48.4433	59.6877	142.139	0	72.4506	45.6608	122.743	96.9414	83.4538	54.1397	72.4141	38.6852	7.87742	87.6089	280.494	89.6387	44.8016	44.5069	14.319	19.2006	131.327	119.121
673	31.89	14.1695	51.0871	23.2346	37.8041	18.4896	151.395	75.7067	16.7028	142.844	76.9609	185.944	20.8709	70.2522	19.0398	0	41.3507	43.9927	25.1877	77.3524	116.418	90.5381	183.862	4.66783	90.3161	9.64286	99.5237	28.0532	137.07	43.4551	120.579	19.5894	75.3439	25.1457	17.5616	62.6645	23.9065	53.5959	99.1737	22.2755	89.3114	32.4981	262.43	193.414	0	0	21.8803	136.44	70.2228
674	92.8788	82.7098	27.3076	6.77218	47.1618	118.382	75.5449	49.2393	11.7778	0	85.0653	90.2059	76.1139	8.28912	3.91988	171.285	37.943	55.2412	7.46817	103.349	38.4542	76.6987	6.88718	92.6718	93.4132	158.184	10.685	16.4281	12.0897	88.1409	32.0703	67.6571	36.4982	128.946	33.3968	47.4578	108.147	0	4.59708	198.176	18.1224	13.621	176.354	151.1	49.3531	156.021	20.942	0	58.4184
675	115.049	94.6291	19.4333	74.9794	150.044	55.8735	36.8424	78.2696	42.1279	52.8094	143.708	164.51	163.911	179.696	59.2995	61.297	0	83.0399	33.4505	54.681	27.9434	101.572	81.1853	50.7867	16.2028	46.0919	84.8451	5.58259	73.6841	18.323	90.4031	185.643	40.3901	136.991	34.6169	0	0	3.87424	5.79761	127.314	53.8899	241.488	39.9528	109.365	32.2147	109.803	29.7797	22.0819	6.1
676	120.486	49.7402	8.82183	50.8171	30.5885	153.928	61.8659	131.314	126.429	47.7732	61.9026	35.4127	17.3215	16.7415	72.1864	207.552	85.8051	22.1881	5.36849	122.069	55.1937	21.2908	125.118	27.7058	25.3524	70.1167	94.0757	24.8842	39.1126	0	92.4665	37.3655	5.23333	22.723	14.4135	119.728	28.8971	101.259	147.485	7.23571	68	46.5139	136.151	6.22778	417.233	179.36	58.298	155.703	62.9811
677	8.85758	42.5219	166.328	25.1719	59.0313	12.0457	7.45156	82.5965	45.934	70.9184	41.2625	38.7213	1.56577	0	17.1312	35.4824	85.0251	92.9885	48.0399	18.8457	226.867	0	96.212	45.4755	30.0352	30.8408	210.719	31.0187	89.0215	114.542	29.4583	0	99.8689	70.6358	20.5152	97.1581	270.371	25.4977	83.7599	150.614	4.84286	121.489	90.4063	53.6567	56.075	91.4102	46.9029	49.6811	244.6
678	0	20.4805	50.042	24.4561	133.803	154.026	20.6114	0	31.983	133.104	63.2587	5.63139	24.8234	21.8012	55.8215	44.7335	1.66587	62.1104	4.00357	162.541	146.756	54.963	226.696	164.988	137.343	69.7942	31.8987	81.5146	39.7993	234.215	96.2949	43.9001	88.5922	0	102.621	56.9812	24.885	117.786	14.3312	88.6966	82.5024	52.7745	31.9811	73.7874	101.943	114.521	2.65496	43.6633	28.0653
679	6.12857	146.881	32.2532	7.41548	0	89.8692	149.546	15.9841	38.1411	42.0554	146.783	21.1566	119.272	50.1211	19.2357	31.3095	51.1963	104.58	118.038	118.322	326.539	15.6524	60.7896	42.0358	23.9382	3.76026	0	13.5952	141.776	70.7632	0	13.3722	127.462	148.051	110.482	101.911	23.2136	15.6229	38.497	109.743	101.716	31.739	30.1233	63.1893	32.8646	265.22	0	21.57	30.2774
680	71.6046	115.033	31.069	108.776	95.8471	63.0255	16.2832	68.8441	119.743	18.8759	94.3694	0	205.039	107.081	119.16	6.9869	146.103	67.1999	192.559	26.9933	4.65	14.3726	9.2921	78.4996	258.491	72.2926	0	46.4837	132.705	1.5	0	193.664	39.3645	18.7417	33.3881	0	27.2485	3.97904	0	49.9854	24.2877	0	10.1206	125.694	6.96264	8.99881	0	189.606	24.9362
681	44.412	117.633	134.051	109.614	118.004	14.9613	0	0	60.0531	0	132.861	25.6175	67.6372	102.075	16.4357	15.4993	6.35278	72.4685	58.8501	50.2807	71.6092	101.765	46.2135	3.15278	76.7171	184.407	44.3286	135.582	80.6421	8.25397	235.291	18.9489	14.3122	41.7163	59.7915	0	0	244.48	35.787	31.7762	58.8612	88.6675	230.246	15.1471	54.9759	113.708	40.0774	48.6945	140.909
682	212.161	32.837	92.0335	54.5379	116.785	0	41.038	52.9997	15.8143	60.8506	112.182	8.34171	9.51584	223.859	0	13.8752	49.8449	160.653	38.0444	117.347	40.3009	119.328	147.393	25.9594	0	11.788	36.6284	18.1082	35.2928	94.2124	169.594	168.073	48.6455	129.104	0	106.912	34.7697	89.4758	72.6646	114.175	87.1976	23.7923	10.9679	42.5943	9.90289	83.4102	102.203	41.1058	2.47573
683	0	0	101.633	0	176.302	23.7115	29.8945	0	68.7867	13.79	94.5421	209.004	281.625	0	49.1853	40.5446	54.7994	17.752	104.701	71.5083	27.0771	173.57	14.8082	14.2192	28.5328	255.362	123.846	10.4317	8.63333	96.7788	34.3578	74.4167	56.8883	28.4901	14.5941	15.9111	71.8946	226.172	114.824	50.8169	0	126.077	108.845	254.489	84.9414	182.621	53.7666	45.2302	0
684	2.72619	34.0029	103.362	25.4751	90.2751	27.2495	51.833	23.8019	120.706	37.5683	54.2538	56.4946	6.76648	35.1803	174.208	0	28.0865	127.008	5.84107	41.3124	33.4243	43.573	58.9023	120.992	0	29.7443	123.113	8.99939	67.5701	310.839	168.725	217.22	68.2404	39.9696	77.0495	21.2485	72.7206	30.885	12.9988	40.6755	91.6421	109.851	7.80713	81.2001	238.813	30.0582	46.9631	111.429	107.979
685	68.8404	210.38	82.5782	37.3031	43.8982	85.0006	107.722	69.2453	49.4255	40.5315	94.4309	0	18.6336	22.2504	9.80278	102.663	26.4147	55.5752	145.096	40.6415	153.589	6.82692	40.4572	46.7947	115.915	25.6685	25.1144	4.68912	9.48254	58.8485	11.7742	101.623	139.641	17.8827	34.2687	47.4886	18.8406	145.763	74.0281	39.6352	111.41	38.5213	0	29.2991	22.5837	10.1038	109.098	195.649	91.0957
686	157.227	22.9761	185.567	31.9848	14.5238	51.1922	59.7786	237.177	15.9343	143.152	8.65758	102.65	211.446	96.2992	211.418	35.11	81.8347	46.114	53.6368	5.62857	243.7	44.1144	55.3847	23.6034	65.518	5.97345	59.215	33.4125	64.5133	20.6545	75.5924	11.519	33.1994	55.3704	0	30.1888	167.825	14.7464	43.8675	11.4714	65.6586	33.4709	208.281	28.2896	68.5181	71.8425	32.834	90.2893	0
687	75.0073	75.4801	71.1505	30.7859	27.9109	132.607	103.615	86.8886	30.622	2.11905	49.2371	42.2395	83.8459	3.50952	66.449	19.4865	106.754	46.4746	17.3711	40.8938	0	80.8096	58.9605	82.3152	59.6822	6.97424	225.178	3.03387	55.9061	80.9426	114.546	52.8363	16.9274	42.223	26.355	0	72.8719	6.00556	0	16.7453	57.2636	30.3059	77.6724	14.3566	41.2808	28.6443	5.59683	107.439	0
688	34.7824	21.9126	0	176.273	108.244	138.047	18.246	35.1232	149.385	12.4029	15.8286	70.2805	26.3035	15.1686	33.5	19.2679	0	35.039	38.7592	36.5001	60.9359	193.675	127.993	52.7116	54.4466	55.5024	83.3849	92.9134	19.6935	193.734	83.9494	63.1543	0	35.0114	19.0646	67.2384	99.7273	168.779	100.517	17.2921	28.2353	100.273	6.70952	26.605	0	100.924	21.4668	37.4921	37.1214
689	50.1198	22.2443	50.1895	55.2088	89.1318	90.3127	50.0522	82.4042	22.6088	112.433	65.7206	39.3233	95.7401	349.919	47.2445	23.6319	3.68654	150.753	71.2088	8.48869	71.7262	91.0694	12.1165	101.347	6.36716	133.51	225.098	22.2909	81.2384	20.2935	4.61249	51.0361	66.2886	29.3621	24.5692	54.2717	0	65.6532	7.51218	141.562	52.7298	68.1734	145.35	21.2396	44.8544	221.515	85.2526	54.2556	27.6123
690	3.45311	186.602	64.6415	28.3056	196.999	51.8062	38.5968	24.9731	105.845	0	3.91667	19.566	3.52619	49.121	11.8396	105.419	85.9841	53.8957	56.9817	179.772	332.481	18.3236	106.992	0	11.7254	0	72.0441	49.3327	8.15794	178.614	74.467	19.6076	0	41.7236	162.853	11.0042	36.6301	0	152.148	53.9643	24.6041	132.445	4.0191	129.384	28.4254	66.8422	26.5205	19.952	52.9885
691	55.3702	8.03371	92.1316	22.3962	55.3055	30.9858	186.505	75.8028	46.3381	78.9412	90.4097	124.728	163.564	3.2845	196.266	18.1345	87.2237	115.093	11.3083	179.317	46.7826	108.524	93.3833	96.3857	59.5497	140.079	35.5974	39.0519	82.0334	84.8033	73.1343	15.0967	69.8449	78.9984	31.0112	36.027	62.692	1.72885	22.0436	85.27	119.878	144.98	50.8179	140.474	4.85226	90.711	29.1307	63.1465	9.64444
692	21.7334	113.248	110.464	39.5966	65.9124	127.837	55.2592	134.384	95.5641	77.3094	28.9296	0	0	171.385	22.5545	8.57275	79.5494	113.437	6.40162	224.162	24.9481	129.457	70.6699	69.8186	10.0379	17.6744	146.616	54.9581	47.5118	66.4641	25.8116	147.039	14.5125	164.359	0	76.3563	36.83	61.8094	76.6887	54.9984	26.3297	79.1055	88.1168	0	141.184	100.772	94.5968	32.1836	52.6545
693	117.252	31.8457	0	22.744	105.562	11.0853	0	2.53333	20.9061	26.3824	105.428	29.7201	8.11824	80.2135	129.195	41.8719	32.0979	11.6698	85.9742	47.37	74.2219	96.1945	23.3069	5.89119	26.7041	20.4768	13.2421	116.484	75.4237	91.1772	53.3426	52.6735	270.407	112.676	0	20.4905	25.838	293.734	89.0218	88.0598	76.357	45.5496	13.1254	5.52876	121.88	71.6958	126.298	16.3096	151.342
694	1.62619	47.4254	76.3596	9.37214	29.5267	66.6084	315.537	36.6704	17.1929	63.7711	6.16071	54.6165	77.1051	38.7977	124.569	66	114.148	94.9912	55.0985	0	36.7939	105.851	61.652	49.28	23.6232	24.8872	29.3046	27.8037	9.02934	2.23333	69.0144	135.156	0	38.185	29.3064	96.243	129.949	151.775	127.344	46.4552	36.8946	65.7726	210.949	172.574	136.611	83.324	147.521	102.041	30.8359
695	80.5039	51.1495	66	39.265	130.772	101.972	34.747	103.262	14.5452	98.9756	85.6991	25.4081	124.333	36.0455	120.047	0	55.8743	12.2913	11.8876	58.4612	7.58004	12.851	174.174	62.6586	123.539	47.0772	49.4962	28.6645	162.84	91.0192	0	124.384	95.0579	62.4805	80.0915	34.9145	221.824	0	159.178	89.411	6.48279	68.5454	50.3962	110.736	81.0784	12.5122	11.9391	128.144	27.1927
696	108.65	113.164	122.318	33.3245	101.097	37.2101	214.447	0	20.2511	9.39586	44.5868	21.7647	128.786	13.9547	14.7775	318.95	4.02935	109.302	1.99167	65.7326	40.1934	169.719	65.3614	215.2	0	79.5684	74.9307	3.57232	7.36555	29.812	31.9151	22.0476	14.9389	20.3565	0	4.46212	103.91	65.5146	61.3339	99.4211	17.1514	30.9266	207.167	0	53.4341	63.8373	4.92558	82.2196	17.5179
697	131.369	95.2114	40.0546	38.2281	116.084	24.7567	14.0401	10.9484	46.8888	108.402	22.4658	22.0007	22.9901	32.5802	19.1757	0	56.1491	20.2466	23.9524	42.0928	76.3777	125.728	25.083	0	84.9529	41.4741	127.294	0	57.9964	160.92	71.0743	28.0579	8.12151	164.057	3.71581	72.2955	3.90192	94.2593	74.3527	144.37	175.267	151.786	110.557	35.6191	66	52.0384	66.3224	60.944	9.18301
698	25.8228	151.097	0	145.515	0	13.1452	72.5723	111.351	61.458	43.5745	19.7073	123.046	95.8483	134.767	11.8592	79.1817	86.5719	61.9838	107.075	21.6658	116.341	65.2825	3.8096	64.8418	0	126.062	10.5284	26.4489	26.8931	180.653	19.2896	97.7786	34.8234	46.9414	32.003	81.592	98.8198	65.9137	46.0751	128.083	170.182	15.8121	31.1858	194.824	14.8438	12.2872	46.1751	7.80653	42.3573
699	37.1813	18.8568	161.723	37.1861	57.9903	127.465	166.159	122.092	10.7211	8.52738	174.383	84.7936	30.5671	3.3921	148.345	11.0515	60.4639	117.278	0	82.5328	0	28.1255	96.9373	75.2471	67.3001	136.223	89.0736	62.7486	15.3356	0	0	59.5982	89.9272	89.6654	149.343	132.53	21.7058	30.7875	60.6506	34.5374	44.6976	85.0087	124.28	140.223	83.3906	15.5321	149.05	117.898	12.5679
700	6.1294	44.5231	142.887	1.28089	94.7137	82.4229	20.4103	65.3416	51.0249	57.6404	22.0306	89.4717	24.5614	43.3174	76.2075	49.0543	105.149	67.3637	60.2793	102.39	28.0531	27.3857	29.6465	41.5501	104.487	61.4002	52.9188	53.1464	147.968	21.9996	83.0692	110.314	0	136.425	81.3956	24.1514	11.0771	32.0049	136.643	34.4439	19.4722	197.361	63.1483	152.102	43.0523	5.58128	61.4746	22.6992	149.196
701	64.638	34.8597	189.194	6.58222	12.3739	99.7244	206.247	62.8107	52.0382	81.7102	35.0897	75.3709	55.8188	24.4836	8.56905	52.7991	201.544	22.0457	95.116	9.17341	18.1763	102.279	0	16.5087	0	43.4724	6.24683	53.8537	42.981	403.604	40.7714	21.8571	0	94.0167	123.343	91.092	57.6388	128.689	0	19.8025	28.3214	31.1993	61.056	164.284	99.2984	20.3616	35.7375	7.12619	55.4833
702	111.754	23.1999	55.3096	67	11.9972	97.4802	284.093	142.091	30.1834	24.771	114.359	171.697	132.885	7.86912	320.534	0	88.0501	10.7751	110.899	27.0906	42.412	55.5671	10.8812	100.403	4.49167	21.1952	0	58.6166	74.6242	5.38258	58.5309	165.225	51.6676	30.3483	67.046	53.252	24.3493	42.5608	18.4133	130.691	40.9883	112.796	55.0401	35.462	8.9623	53.295	31.7126	22.6719	29.4464
703	105.517	36.8381	26.8433	81.7267	56.0044	80.1982	27.8239	18.445	156.367	155.841	46.1839	152.011	7.19167	12.4352	46.5705	91.8355	16.823	38.6936	37.894	0	162.955	16.5808	81.8378	26.9878	25.2355	104.995	5.51462	31.1028	17.5873	37.5595	101.131	12.7759	21.3288	30.0538	28.9682	143.493	152.208	0	65.5909	26.4882	345.573	110.785	110.817	40.4998	17.4417	17.7358	153.891	171.958	193.012
704	82.7909	20.7095	79.7164	166.607	46.6062	7.36071	89.7268	32.5124	0	84.8929	29.5192	39.7392	5.13307	44.6159	68.8097	137.249	172.924	92.687	3.76053	122.603	17.8604	128.516	44.2261	118.726	7.25952	24.2331	124.249	88.6757	128.658	17.6258	83.6954	35.5714	113.903	63.9693	30.4673	28.8002	102.461	55.6087	111.67	10.3944	36.7416	0	60.4109	12.6476	126.418	107.336	8.52146	3.7	29.7468
705	96.8649	124.64	17.9647	5.38258	0	21.0659	0	0	146.053	155.072	5.99915	33.6717	146.571	30.6345	29.9285	115.566	96.8825	154.466	101.334	56.9802	37.0845	9.1119	25.8955	109.601	49.7643	148.016	118.369	59.7635	87.4478	221.827	79.8324	80.1596	16.0083	46.5084	177.374	59.2935	61.5782	5.46978	19.9226	127.078	113.53	26.4981	21.8189	35.8665	64.5654	5.31948	3.65794	23.5782	132.805
706	162.515	69.4691	71.1672	52.6752	70.6748	40.6763	114.084	10.203	20.2161	85.7328	90.3	138.825	149.688	30.8882	62.705	164.51	21.1086	16.1679	125.769	18.0001	165.33	90.0509	4.12469	122.04	42.0892	48.0082	113.19	0	65.3535	127.571	45.9948	99.7099	52.8753	9.72811	34.0218	31.3604	33.0301	109.895	99.2786	6.96667	0	22.6004	93.1334	12.2272	61.9579	113.107	69.5945	65.8362	0
707	43.4566	96.8066	118.703	101.771	149.87	83.9563	69.6673	73.6826	0	160.416	148.159	31.7237	74.3105	25.2694	11.0718	25.1232	0	97.459	8.51744	5.29869	87.1494	90.7934	63.2108	75.4028	90.3867	12.1786	8.83532	35.1712	78.0525	102.203	14.3468	64.6285	24.6397	41.8062	19.6986	36.6108	61.3662	148.268	8.57644	137.794	40.8299	138.77	215.938	0	38.3318	178.302	40.242	71.9087	54.943
708	108.365	66.7566	10.0718	136.036	38.493	20.925	0	37.1826	249.63	57.2912	6.15504	57.6665	5.44649	16.5609	31.1174	8.83898	46.611	19.5088	312.613	5.49683	31.4738	51.2919	118.695	16.1776	138.42	99.31	0	225.52	8.45321	106.409	126.016	35.5405	58.6801	64.1311	10.019	107.529	0	0	84.773	134.802	22.0701	20.5999	13.5049	38.9188	7.15	34.1032	115.21	0	34.0166
709	24.4248	0	109.99	41.3064	42.3786	19.7429	42.2246	60.3694	55.7103	46.6521	67.3755	60.2414	0	0	86.9654	66.2968	78.1806	99.679	49.9368	19.7195	169.771	36.7904	0	25.8981	167.106	225.026	0	101.856	0	77.1969	0	43.5305	232.242	4.2	95.836	157.915	18.3566	81.9017	35.692	76.9253	79.3599	16.7899	107.134	76.7492	93.0532	18.004	1.69444	9.81845	97.6652
710	0	16.9156	207.09	205.325	11.7253	55.9145	163.276	32.2606	41.1891	50.2403	100.258	98.6224	102.206	20.5687	75.757	104.551	81.6353	77.7139	4.17231	19.2718	184.532	2.51859	0	100.585	116.482	137.143	98.7296	18.6981	100.991	48.0113	19.5343	83.1103	28.1841	40.4732	109.57	73.0073	22.3802	13.6943	71.53	100.577	72.5885	61.5731	39.9016	104.803	13.7685	112.249	47.1196	200.578	21.5787
711	13.9122	57.9754	65.7795	98.0834	70.7598	32.1404	10.9662	196.605	62.8992	44.9726	161.342	65.2063	7.35599	127.237	65.3486	152.622	74.4901	0	42.6651	131.975	30.5143	47.6618	31.5213	13.0689	54.7471	8.22821	97.6441	3.95317	101.251	165.221	24.7098	20.2226	61.6553	6.68571	286.366	32.0147	85.5554	81.4435	10.1286	36.518	8.42454	81.9094	12.2186	15.8671	64.4719	13.0702	47.531	14.323	74.8175
712	46.3914	53.3157	13.3695	0	43.7345	0	29.5653	0	21.9399	141.346	29.7915	21.3697	10.6421	133.247	28.81	42.6742	11.4794	269.531	174.212	29.8503	143.938	8.2921	2.64924	76.643	49.7148	3.41905	59.9303	8.85579	42.7926	82.8035	174.651	155.694	82.5911	104.9	109.19	5.95476	7.20556	189.785	11.4913	14.0892	5.46829	42.4557	69.0746	7.66012	103.885	158.139	11.4153	30.0971	66.7327
713	29.2742	15.8622	91.3957	108.087	41.6442	4.21392	104.961	31.6772	41.461	2.36411	35.6392	111.229	97.8641	85.4097	2.19924	17.9128	0	95.6901	15.5624	76.0969	9.13041	33.7972	173.385	35.3074	113.233	131.28	89.2623	35.3042	28.4532	31.7565	72.9407	0	103.424	0	32.0591	60.971	46.5924	61.0276	82.1548	106.098	148.118	99.0408	81.8597	0	201.487	242.389	44.8979	17.544	89.7013
714	34.32	142.517	226.884	32.1846	96.7243	14.5975	64.6598	53.0503	94.7778	29.4174	3.93333	257.526	29.5271	68.4553	87.2267	60.6004	23.525	21.0544	72.7404	92.4187	14.4064	113.37	0	102.681	76.3483	107.898	0	6.16667	192.644	97.6599	25.0961	53.9664	84.6599	147.481	20.4512	109.86	57.0106	31.5736	94.6281	0	42.3945	108.912	41.467	19.6636	53.7401	8.56905	71.7944	106.306	241.148
715	6.28968	19.4612	59.5879	31.1921	36.8172	80.7499	40.7929	13.7872	0	76.6526	57.6812	179.854	57.3439	55.1712	81.5934	56.0416	14.8792	10.4656	6.19749	10.0095	36.6648	83.747	83.019	107.526	11.0611	139.193	0	100.202	75.7617	38.2794	4.02424	0	6.22222	249.278	12.5149	79.844	94.9286	112.248	19.034	68.274	16.1083	45.4536	92.9073	83.8959	145.189	28.798	39.1001	82.7847	12.0183
716	59.1985	125.696	0	4.48282	101.228	143.095	165.947	25.4772	18.6454	33.158	99.4626	123.191	72.5403	67.9846	39.4198	128.757	160.722	40.0811	88.6384	40.3194	50.6861	60.2892	101.655	76.9268	88.0335	26.635	400.478	14.3128	61.869	0	16.6219	56.5293	39.2536	79.6075	78.5241	51.541	79.7726	6.35119	62.282	105.88	206.218	61.126	107.019	18.2048	46.5366	161.508	36.9283	207.219	28.228
717	17.4731	106.054	27.0706	42.9223	249.598	182.976	3.05119	4.29444	158.326	15.8747	234.061	186.955	103.822	8.01991	186.618	50.0147	87.1125	16.2522	125.858	3.08773	87.8585	139.702	11.9159	16.1206	53.687	122.696	20.5543	0	74.8703	117.157	50.5414	98.0251	88.3714	46.8672	20.4177	107.147	14.0762	93.7659	16.9372	10.5492	9.26207	47.088	42.3897	269.569	54.7855	11.779	0	33.7394	75.7857
718	118.534	33.0891	74.9262	153.301	136.291	131.601	76.2961	42.646	0	29.9818	120.719	5.49012	77.0869	44.7307	81.1786	5.99924	3.5	57.8194	31.7572	27.0064	15.1592	30.5827	109.31	31.7508	24.0512	16.551	46.2409	94.4686	0	35.2605	65.9351	228.832	83.8143	77.3683	53.3716	178.144	36.7817	56.3473	78.3431	66.7464	24.4353	112.173	96.0085	18.0936	74.5314	69.2559	126.551	77.6291	3.66424
719	27.8607	14.1944	121.201	85.4995	23.5225	36.0373	39.0741	86.125	95.7353	50.8126	158.195	140.875	74.5759	123.258	14.5069	82.3147	85.0962	75.6309	151.454	10.4667	141.676	68.6302	7.7881	133.298	68.8929	25.6126	5.3373	32.3915	49.9375	43.1516	42.3343	0	103.341	161.831	4.79495	7.2867	0	112.199	14.1381	88.0081	125.963	64.9479	28.0859	24.3457	130.992	149.515	10.0807	42.5354	22.0868
720	204.612	37.0066	25.2962	32.8529	19.1605	71.8714	74.6974	86.5653	76.0304	207.469	99.3596	7.72454	12.2532	53.1832	22.8769	68.5332	201.522	25.7773	134.804	69.8912	45.9471	50.6256	0	55.5401	191.411	58.1065	69.9002	21.3485	0	109.381	13.2583	44.4078	62.9479	77.3895	66.9508	144.234	38.1115	151.135	29.6418	38.441	3.0654	32.5283	149.108	10.575	159.072	123.312	33.1848	15.9134	58.9105
721	146.092	89.1252	13.2258	32.1894	124.164	112.569	19.7617	49.3131	22.005	72.014	50.4177	82.0497	152.539	159.489	0	19.0918	58.7123	82.7605	61.177	47.5569	0	86.1961	75.1971	32.2775	36.3502	80.6023	74.3954	318.111	60.3159	78.7021	12.3776	23.5357	18.3528	35.7658	17.8128	106.124	16.1155	132.724	48.7224	187.466	40.9922	42.3106	58.2405	99.4034	47.3597	83.0676	36.122	15.7398	78.445
722	13.9867	0	15.5225	29.7407	28.6972	24.2879	30.1463	38.7962	50.4276	34.8582	25.136	7.02137	52.3276	70.1469	124.647	20.2052	72.1588	158.116	187.709	62.281	20.9092	120.69	9.32863	42.7365	89.2796	123.821	16.7624	54.1013	31.043	55.198	44.7382	47.5217	120.99	24.0578	32.4063	129.294	40.0239	75.4507	28.6961	144.107	57.8453	44.6935	41.0425	19.9947	20.5648	81.4421	9.91502	126.174	40.4016
723	61.3989	67.9866	0	31.9782	137.618	71.3403	199.701	124.477	59.1085	168.06	59.9199	77.4389	39.3642	20.8092	160.938	43.4716	125.015	0	10.0984	2.75198	61.2413	34.6107	72.3894	19.7032	9.11035	74.5938	37.9414	47.4069	148.118	24.4158	155.605	23.2851	51.6044	14.2569	17.8983	11.3778	96.3459	0	43.7862	117.259	45.2302	246.676	32.8156	58.6779	0	211.765	181.74	88.031	102.727
724	43.4013	107.14	94.7246	63.8334	71.3667	30.4757	5.53486	47.622	47.4278	28.1675	121.646	27.0521	129.616	12.9816	141.256	37.4967	68.0676	57.3522	149.457	43.1973	26.5172	0	163.008	142.311	142.711	0	23.6832	0	76.4601	89.8487	34.1368	65.3264	34.8908	82.3191	152.921	21.9231	41.3712	93.0016	171.956	57.0654	57.8636	87.4741	45.5883	208.544	49.1746	40.1802	30.4095	0	8.89127
725	42.4904	73.7186	34.5727	124.836	168.654	245.653	11.6131	121.197	208.422	5.40192	61.727	56.6859	64.7714	16.7983	55.0959	67.6033	40.7254	81.1354	190.374	3.53333	6.72157	6.72553	26.1864	68.8757	84.1512	47.2813	94.4835	15.8552	140.383	78.6658	22.3531	31.4744	113.125	57.6254	41.6603	49.5926	62.5536	22.5333	17.1651	54.7876	103.805	7.22321	6.20952	0	96.8853	95.1462	99.0269	115.137	87.0012
726	80.444	28.691	62.0741	28.4827	12.0994	59.0904	239.86	81.0116	11.6524	25.827	7.375	0	153.034	75.4334	68.1053	132.789	35.1071	28.9111	46.3929	161.321	112.087	46.9823	53.5402	1.93452	9.67289	180.977	23.1827	19.2975	11.5234	86.5884	86.455	55.7839	69.7123	114.658	2.94005	86.0027	46.5242	135.791	81.5956	49.4425	158.111	66.2089	86.4766	125.363	92.7906	219.609	118.491	60.7694	96.2459
727	100.881	0	7.60468	58.5004	50.9935	83.4881	59.2083	181.929	150.952	48.4449	0	4.48929	64.2227	43.8431	110.65	3.11667	52.2133	167.494	78.4607	91.4723	40.4539	38.4114	210.243	37.9196	40.1299	9.57692	55.5993	0	20.3192	89.8132	16.2591	0	27.2256	0	117.709	61.2626	30.2366	85.5597	42.8009	124.486	42.3157	98.7359	100.312	93.205	19.8048	42.8408	37.4059	88.1703	78.7199
728	49.0674	0	0	46.368	20.1286	19.5227	36.3524	62.0246	106.692	6.41389	110.657	49.6021	59.3106	58.7862	146.19	0	42.8412	24.1078	36.3528	13.2817	112.615	69.34	137.682	19.5316	3.62778	106.771	72.618	50.6632	34.8481	62.7999	68.2793	35.9567	29.0367	76.0097	47.1297	241.875	25.1814	168.524	66.1715	57.7746	69.5176	13.2387	58.1002	40.1096	50.6801	170.085	67.4399	58.1747	0
729	44.0427	100.604	108.128	65.7115	76.1296	37.996	117.258	47.14	30.2997	18.606	7.26486	15.9084	54.4712	4.77619	10.9048	0	50.3772	58.7719	41.5189	68.2334	197.844	83.5245	15.5533	91.9003	66.0611	24.3457	51.1797	6.025	28.1655	173.006	0	83.2294	12.9254	70.4313	53.3489	23.425	201.469	21.3444	113.403	77.8759	0	197.646	25.8285	14.6161	114.046	22.2575	93.2937	56.3897	81.1714
730	0	23.2371	207.315	117.186	34.4342	47.9494	104.677	67.2492	0	55.5926	22.9066	39.7973	88.982	6.0671	0	72.0438	78.0985	119.505	191.279	0	77.5214	2.11905	95.5152	59.2091	30.9084	10.2464	159.264	69.8755	155.405	23.2712	27.1696	175.963	60.9671	19.2369	79.5924	69.1659	110.067	79.1866	205.524	28.7726	84.4002	164.933	0	34.3422	48.3661	0	16.6107	160.983	80.8498
731	52.792	134.234	74.6531	137.205	164.318	113.94	54.9216	248.912	36.9786	13.7458	85.7447	189.264	94.2224	34.5986	9.94954	34.316	17.2433	5.63089	52.5898	157.172	40.2043	12.4176	108.842	8.63452	23.2985	54.8951	30.9703	0	171.235	9.48889	95.0069	72.1844	101.554	65.6673	117.068	13.2148	8.54302	45.7159	116.148	117.307	69.7357	97.4423	6.64444	0	0	35.7105	19.0499	45.2197	103.348
732	116.834	12.8948	7.69499	24.2604	36.3919	107.333	118.271	38.2891	36.8993	0	88.468	71.7675	25.0701	26.978	47.9907	99.0486	74.1416	159.669	252.714	78.757	30.0872	31.5687	27.7392	89.8659	130.668	101.974	80.948	14.312	13.6357	10.504	44.4783	69.8354	38.8818	73.671	18.1152	18.8835	21.7341	3.44359	8.29852	125.904	43.8309	151.689	143.702	118.482	152.464	98.7806	0	22.2591	22.6955
733	5.11349	21.9192	69.1296	98.4161	43.7612	12.8095	89.2337	105.658	4.31111	67.795	193.605	80.4837	37.1776	63.7697	35.2608	47.5021	118.166	6.15877	103.208	135.406	98.9768	48.5382	6.5428	138.945	59.817	9.50715	37.9746	10.2298	128.322	41.8986	24.3357	29.3832	148.563	272.351	0	58.0833	62.169	106.174	150.174	36.7685	9.1994	31.3603	45.545	20.0914	11.4984	35.8416	88.627	156.663	66.2687
734	183.842	95.7873	10.3785	3.39444	89.8694	192.661	79.7409	0	159.163	109.04	0	34.9473	119.969	15.2686	310.56	0	39.3783	78.0058	180.043	114.114	70.5791	56.181	105.443	47.9594	6.23333	8.775	38.665	62.6494	0	72.7979	12.255	102.369	64.1069	33.1043	39.8225	29.8403	24.118	56.9664	64.6962	163.214	15.9276	17.1524	96.9841	52.1146	87.6947	5.06026	27.8361	14.7135	33.6554
735	0	47.7615	7.479	1.67421	37.9621	62.8371	105.654	13.0288	38.1485	131.79	54.6251	104.324	0	103.012	32.906	108.076	96.2849	96.7003	37.4132	141.842	127.222	173.174	12.1495	24.8493	53.345	17.9127	108.103	65.1944	7.5717	139.21	82.0683	132.256	0	234.764	1.90278	152.92	139.012	9.45159	9.16947	91.0364	16.7792	61.8105	43.3827	13.248	10.1163	67.956	19.6714	39.2041	39.483
736	145.623	42.6332	17.4473	8.66667	122.506	34.771	0	69.9132	24.9032	28.3858	11.558	203.9	136.207	193.603	116.179	37.0356	241.597	117.514	43.6969	0	3.15606	2.79524	27.1639	97.6582	6.62978	50.1548	132.118	64.2743	51.5782	13.5446	123.473	103.749	13.6647	102.913	109.519	0	9.93536	140.626	159.049	125.438	85.4046	134.371	19.1385	179.745	38.1684	94.186	38.7763	23.9447	12.848
737	3.23926	92.2797	110.874	0	122.428	216.425	31.4607	59.2963	117.13	21.7605	2.52805	7.56139	137.565	35.7264	89.2559	32.5725	3.37455	100.805	61.4218	9.71026	15.8055	7.39637	11.0437	0	33.2214	200.053	56.9792	36.4334	0	27.7353	16.1255	0	23.1684	129.011	118.269	31.3421	73.1482	22.113	0	133.781	47.8906	49.8243	60.2241	67.3272	58.8912	58.7243	64.306	71.6296	8.7127
738	17.2685	92.4169	77.0063	46.3849	92.3093	12.1394	52.4379	115.285	6.20119	90.7416	70.6026	71.6025	37.6329	29.495	5.24865	15.6028	32.4444	13.6711	110.041	92.7667	137.947	66.5105	87.8964	2.83416	104.232	35.2711	166.844	45.1193	11.5333	58.3049	50.4025	15.3889	177.371	77.5898	29.294	113.079	95.0087	146.257	0	51.5751	15.3684	0	63.2927	126.421	42.7286	53.1579	5.79207	67.6444	81.8232
739	32.8894	81.7304	48.5224	196.983	104.958	15.6304	99.9485	35.4532	88.0681	42.8841	166.938	25.3215	21.6658	153.991	24.6786	43.491	8.36403	46.5212	146.616	65.9596	37.8477	112.571	59.1363	28.4891	0	53.246	37.161	2.90208	76.6851	56.8948	95.0476	29.0746	7.83333	23.2639	124.379	88.3776	132.558	6.26502	67.2262	65.7192	35.4158	69.6978	193.754	17.6595	17.7409	60.0711	24.0152	148.235	77.2606
740	163.002	106.739	34.1319	100.345	88.4661	77.0721	0	224.43	42.4364	0	43.1113	71.7595	160.676	62.743	116.034	54.1401	0	4.8748	113.015	110.687	169.187	101.242	82.8426	9.32183	0	80.1685	28.3035	55.5185	110.959	196.503	129.311	101.799	62.3532	67	16.6837	107.237	42.0444	67	150.199	75.4371	38.2828	5.63223	52.815	56.4302	0	43.7599	0	6.04167	18.8484
741	0	19.151	64.4548	9.47619	53.8925	176.533	29.1464	9.40119	81.804	29.9961	244.177	0	25.8093	0	107.782	78.8817	40.4645	31.7766	81.7644	71.217	137.321	133.937	98.228	19.3639	57.6064	35.8129	32.9944	94.0291	10.9774	36.0652	97.2505	259.794	99.6108	141.933	45.2743	73.4387	139.789	40.4946	167.018	47.828	62.3029	21.3479	1.72738	64.2629	119.922	69.5514	41.3358	37.2481	105.52
742	73.4065	10.1107	32.2037	38.766	72.9559	22.183	63.9902	106.873	9.94617	0	147.746	155.144	5.77698	74.1144	77.1193	10.3375	119.346	75.8365	81.4906	161.849	0	77.2066	18.1627	4.53803	141.546	13.1679	41.8663	37.0528	77.1726	22.7403	62.9179	126.858	100.978	206.573	7.34305	121.836	110.267	16.6143	14.81	13.234	0	102.136	83.1668	63.7461	39.4016	29.8569	99.6886	70.1941	61.3643
743	54.1172	48.9751	21.486	17.1615	120.099	3.37302	131.418	0	26.7137	0	154.228	238.342	45.2712	22.7088	140.385	177.933	121.341	0	217.958	0	12.9153	41.1841	5.91926	95.9149	83.2852	110.963	104.858	90.0424	139.563	129.469	155.139	0	161.652	15.7353	107.538	22.2163	11.9581	48.0963	10.2314	68.7698	13.2623	111.065	36.8664	16.5466	128.281	104.593	30.5955	3.71349	49.0955
744	85.6296	18.7274	6.68571	8.85	104.165	164.438	128.348	184.186	89.184	78.0532	113.936	22.091	145.634	143.404	0	68.0139	70.3919	48.4776	53.6914	41.6431	96.7473	41.6139	29.131	6.55021	78.8505	132.694	176.762	15.1075	173.476	19.131	73.6011	79.0328	40.1817	88.9583	0	0	30.8752	120.183	91.2432	0	182.196	19.2086	10.7494	241.14	81.5895	70.6441	61.5662	0	86.0835
745	59.6635	148.998	86.6333	10.9727	28.7073	217.992	24.1076	15.4571	5.4842	101.925	107.135	9.90604	55.9669	52.0333	38.0268	47.5986	35.6965	43.8874	8.26452	126.974	46.885	75.6067	5.91653	23.5845	57.0445	124.607	27.5693	32.1797	91.1793	73.3119	36.5278	27.8425	43.913	122.067	44.8638	26.1833	75.9464	93.5173	85.1034	105.776	77.6072	50.0941	168.332	42.3362	2.59915	113.663	81.2771	51.6877	48.3135
746	31.791	7.24137	0	167.986	0	141.432	60.1678	80.2976	78.8296	29.6734	57.7579	67	0	147.959	156.492	159.305	45.5817	0	0	2.53333	12.7693	0	154.058	10.7032	3.99286	85.2659	71.7619	0	89.346	19.2505	91.6902	72.3724	81.971	260.429	95.1092	29.8342	49.3778	28.7278	74.5156	84.4931	58.6191	39.3058	79.7994	102.64	99.8011	20.3743	114.34	58.9354	72.4895
747	153.476	59.3144	42.218	109.637	66.5554	69.6332	8.28333	73.0129	0	56.544	28.6567	53.3963	286.738	109.531	133.93	4.41111	8.53883	180.215	164.783	133.359	63.4838	67.454	69.9735	46.423	0	104.545	18.8807	20.2766	53.5422	31.7372	56.2784	81.9368	8.22857	32.6167	36.3791	0	25.2465	64.3838	4.89134	188.206	149.322	32.3276	59.1702	26.4883	15.6983	85.2024	28.9836	6.96944	19.2267
748	3.14722	17.5669	132.399	0	189.314	81.9999	100.857	123.227	14.3352	114.018	21.2828	24.1459	53.6525	65.837	65.1497	28.3075	196.232	59.9817	140.849	163.495	151.046	18.129	139.894	26.7262	25.0648	26.0325	31.7199	77.6613	83.7293	99.6691	158.633	40.4197	77.0561	88.296	80.2571	38.3462	27.0691	0	28.1366	6.15913	96.2593	110.006	47.7255	23.163	0	41.4202	154.719	17.3434	0
749	5.69444	88.3635	13.5169	57.6243	16.5706	23.1594	14.8112	110.63	0	103.569	144.129	79.7109	94.6971	16.994	135.298	17.2508	32.2445	0	60.7469	43.6942	9.51119	47.2525	315.567	57.1288	56.1255	17.2749	111.288	38.1095	52.6249	16.3373	121.375	17.4415	31.7759	28.31	24.5243	23.1577	55.1597	3.55398	172.315	60.9923	9.85672	33.5891	208.914	31.8597	59.6241	23.1517	198.068	93.3477	61.9602
750	35.2393	54.1751	33.8172	166.817	27.4059	130.015	53.5765	143.212	22.8877	25.6277	0	62.9513	44.1576	39.9211	74.041	149.999	64.6125	106.628	116.383	76.7261	80.0386	155.329	95.5378	170.936	189.706	58.8025	34.3076	6.4381	21.5224	10.6019	186.34	10.45	16.7192	98.9273	158.877	22.2079	51.8622	146.128	50.8871	59.2221	37.2726	82.6335	6.00238	98.3935	8.10782	38.2031	0	42.6301	0
751	72.0891	31.0113	94.3939	25.2159	52.6902	49.0075	47.442	148.642	65.1842	38.942	169.771	55.7181	208.74	13.2579	169.699	0	58.1305	24.0802	37.1509	85.2962	37.4438	37.0457	136.135	15.6167	180.022	9.48377	42.6846	55.9368	173.611	72.4709	80.2649	85.846	0	69.2775	7.21905	31.5648	40.0567	118.458	38.9847	21.3388	4.84194	38.7214	168.607	17.4488	0	59.9775	57.1275	81.362	19.498
752	96.1622	18.016	9.78789	6.86905	34.9208	31.9783	78.7433	135.216	60.6541	140.365	95.6898	117.21	171.055	118.813	86.8002	17.0013	68	111.845	6.28571	58.4179	100.507	28.6736	54.9351	26.8275	53.8915	64.9042	17.8175	195.009	19.8756	170.505	23.3244	53.0243	40.0106	32.8235	39.4274	25.1518	44.2553	38.3651	54.0571	219.933	43.8736	22.1966	16.2546	72.5089	8.05913	48.375	70.6338	42.321	39.1492
753	0	143.421	169.64	21.2774	102.368	238.493	15.4415	0	104.283	53.2023	52.3039	86.8169	211.761	94.6846	21.4207	26.8306	65.3428	55.1861	197.612	130.978	0	48.9081	2.76172	25.5328	55.422	82.5102	6.45202	0	87.1857	59.3207	39.4071	35.5497	12.3865	0	134.589	20.956	85.663	85.5722	10.7485	126.522	23.7217	2.60516	59.7339	25.5611	53.3502	70.2516	20.2201	138.107	134.19
754	48.4634	146.957	14.42	45.1792	7.48258	20.5502	8.47554	0	27.138	135.847	5.9	115.979	184.412	28.6658	0	148.919	28.6077	97.3812	10.1074	26.8466	31.0083	17.4109	38.3512	106.207	41.4849	86.5244	96.8942	84.1	96.2029	42.4356	129.437	91.0926	48.8263	156.763	113.455	180.444	0	34.912	183.861	0	32.6673	5.96869	16.0493	58.8928	0	38.5941	68.9909	20.5069	63.9252
755	248.397	18.3093	219.904	24.9648	20.2323	151.643	27.6675	169.783	151.916	18.0428	5.29751	214.04	37.7948	60.1966	37.5744	95.0941	46.1317	116.298	71.8424	119.319	160.091	28.628	89.2975	111.781	59.1832	24.8699	33.388	4.125	81.826	127.82	41.7335	34.4527	51.9162	45.7687	10.5611	0	78.2162	45.5203	53.5526	0	55.2516	0	2.27091	78.866	128.027	73.0415	31.1231	59.029	17.1432
756	5.8125	59.176	189.89	176.956	126.276	100.885	50.7008	67.0133	63.8235	17.0976	30.419	11.55	193.965	34.1723	116.536	21.726	56.8159	157.522	39.3915	0	0	85.322	78.1739	23.9007	26.5896	0	199.795	42.0458	4.29457	137.119	137.306	59.3513	101.477	71.0881	27.7324	32.4706	11.2062	0	79.2679	47.4607	0	26.5567	21.469	0	2.46716	22.8254	10.2389	28.5663	31.0983
757	5.81681	7.64514	0	33.7361	151.68	20.1593	106.683	62.0171	11.7083	143.269	66	14.9983	129.817	17.6945	58.1513	48.4412	108.295	35.6839	0	59.5388	8.40476	17.7346	0	0	39.8759	36.8776	85.0849	15.6307	133.963	16.3474	97.5338	13.0754	124.645	106.325	4.14881	70.9741	122.43	44.7619	96.2843	108.488	122.51	109.774	133.183	11.7083	9.40281	71.6864	128.691	0	36.3692
758	8.65837	50.769	177.791	14.3614	0	134.999	28.5259	266.81	34.9289	31.5395	0	169.087	57.1478	22.2815	23.6328	39.2885	79.1421	78.3302	120.044	155.508	55.8525	39.4095	34.8318	91.4762	5.99692	48.431	74.2903	49.1014	91.8171	48.7932	42.9559	28.7853	27.1476	83.8256	47.5771	70.4686	107.31	13.7985	24.5366	79.0454	71.2305	0	75.455	26.9907	53.1868	164.726	151.055	9.03466	19.7001
759	130.48	58.3376	10.5843	28.1482	80.8633	46.5294	68.814	56.9684	304.372	8.74915	83.3747	106.793	100.024	157.797	71.2513	44.7966	57.996	21.6595	22.6294	54.4276	30.7424	6.21099	82.8306	48.3448	165.268	48.409	29.046	21.1426	16.9039	125.32	0	102.705	75.0635	25.8779	77.5756	92.219	209.245	76.6391	0	162.801	48.7162	28.9571	2.30952	10.3774	77.9456	39.3151	56.4749	25.885	91.7659
760	135.142	3.76634	23.2461	30.38	186.304	62.4745	16.1504	65.8332	38.4085	320.076	40.419	262.993	34.9497	32.796	28.1153	1.48258	101.514	51.9411	22.2635	76.1076	87.0097	39.1776	15.5989	38.2965	54.3593	24.1206	0	44.4412	105.345	37.1246	114.428	120.674	0	21.0882	21.1806	42.3872	29.3409	26.4035	163.087	46.0095	7.92246	91.0049	32.8497	163.917	13.8564	0	42.5688	94.5815	37.742
761	100.519	126.82	84.122	30.8253	60.8812	145.263	41.9067	6.12186	77.0297	61.1991	57.356	58.72	57.507	28.7962	31.4813	62.0846	25.727	169.218	235.144	73.8735	143.743	17.8296	62.9352	46.4253	181.075	10.6626	15.3016	38.147	181.113	244.69	76.4776	32.6737	52.1864	40.9104	46.9679	111.985	47.4979	9.44921	30.7358	53.8185	11.7898	42.522	0	124.552	9.32897	10.2328	83.0346	8.61667	73.8461
762	45.1996	173.619	46.306	0	6.92619	0	32.4591	57.2065	6.14444	27.5681	17.5059	39.382	4.50748	0	13.4595	81.1991	170.865	9.41951	148.871	115.366	60.5935	57.4315	0	79.9888	0	20.6325	71.1676	35.6105	102.111	117.076	9.00904	20.0897	106.744	192.121	65.9417	23.6873	56.9278	70.6432	14.2935	56.7463	69.3375	12.7991	0	18.7417	221.151	91.6466	169.175	47.4312	0
763	42.0874	16.4622	25.0475	33.9329	4.4112	106.897	185.417	70.3263	77.9585	20.8218	136.845	231.602	106.598	38.0232	91.2406	41.8144	51.8241	62.3793	99.9312	10.3254	41.4084	43.7619	38.499	115.058	95.9256	57.0184	156.598	66.5624	21.5669	63.3209	67.5244	18.1606	118.554	33.0022	0	38.6576	49.5904	166.911	28.5448	115.431	33.1278	86.7267	14.6488	8.54773	18.9464	31.3199	102.228	107.206	0
764	186.426	185.25	19.0896	14.1255	103.656	174.672	96.4138	147.751	94.5842	79.1902	148.654	26.5371	0	71.1648	51.9079	42.8796	125.845	17.805	38.9855	108.236	28.1861	45.682	13.5498	166.629	48.7997	0	5.86479	57.602	103.868	53.3324	105.743	37.8502	26.133	12.2039	216.474	42.2803	49.1494	26.777	4.40491	0	2.56786	52.553	166.246	0	71.6156	20.1391	198.351	58.1348	98.3794
765	51.6883	71.7368	39.4987	78.1717	3.19478	18.1435	218.881	92.4819	140.022	36.3698	30.2918	126.433	118.056	68.7787	23.8362	18.069	87.2553	28.6869	8.97143	43.1131	22.3341	30.998	8.53621	13.3111	11.3021	41.4611	72.542	145.599	5.50589	127.217	33.5205	88.7888	49.7705	77.2909	25.9788	180.869	21.0941	130.772	27.8481	116.825	9.60952	123.856	98.5659	9.14488	80.8169	77.415	42.1562	111.923	29.9045
766	168.292	0	2.38456	6.35747	38.3762	40.497	12.5843	167.417	5.65043	11.4469	99.1575	27.3342	52.7486	0	134.763	34.7235	43.9373	60.1385	6.13889	12.4664	29.4977	83.7766	71.6761	22.1737	101.935	122.125	38.9652	2.60119	15.0968	149.535	144.328	170.304	61.7001	60.0099	129.278	31.1286	0	31.8932	3.04167	37.4369	20.179	104.182	34.072	9.75803	119.797	99.1628	76.0471	101.965	159.525
767	27.6167	2.78889	16.8953	31.7814	54.0599	101.542	149.823	68.0879	50.0127	27.6273	312.303	15.05	45.5222	11.9809	105.731	74.07	7.97392	0	21.7384	146.999	7.7004	25.5175	79.8272	65.8185	110.63	264.435	118.326	48.4017	23.0892	111.843	105.101	12.6524	106.89	72.8472	13.5635	70.0361	11.1781	4.80516	0	6.59973	12.8663	0	26.312	39.4186	43.0628	46.9093	103.173	117.645	125.163
768	148.771	27.6325	84.535	221.078	23.193	46.7777	219.785	5.23231	31.2786	76.2478	39.5991	61.5109	52.5137	283.055	58.7452	42.4438	155.839	153.018	129.292	1.76829	88.6623	35.8802	44.0094	0	88.1927	69.0019	70.401	0	117.523	95.3059	87.8306	38.6668	65.4309	60.6686	51.0662	41.3472	46.5591	39.7698	0	23.8923	81.2118	0	133.483	13.1429	59.339	127.543	81.8712	54.8409	87.3059
769	3.06111	185.346	10.3235	6.05238	31.0962	136.075	131.503	97.1896	25.254	48.3345	62.3655	251.759	123.571	56.4415	4.95833	160.51	4.03413	85.181	38.8451	62.3402	5.55002	37.6508	65.8684	18.0808	44.6674	71.2593	78.9563	87.6851	88.523	38.6534	65.0335	10.0221	0	35.7127	32.2994	21.481	113.594	19.2199	53.2955	163.27	174.612	80.2553	81.8352	51.4417	70.67	73.4802	19.7072	53.6044	136.216
770	201.675	41.7215	106.327	31.5024	11.2734	34.9911	0	56.3412	84.7143	74.825	24.0817	0	12.8016	84.1819	3.4766	27.6794	246.927	28.0882	5.1849	140.934	20.984	0	102.609	0	48.5576	21.982	82.502	44.8885	13.5421	49.5422	73.8398	32.5478	62.8722	17.6727	84.7015	154.588	35.4067	122.002	164.134	117.554	27.3044	47.3142	276.293	145.443	43.4126	132.884	142.566	0	31.6405
771	17.1582	0	11.7464	78.9147	62.0448	64	97.5623	52.173	33.7762	0	124.177	43.5452	2.3	73.1146	61.0413	9.17071	21.808	194.535	56.7968	16.2005	10.485	210.332	0	163.423	9.44921	0	0	53.8571	74.8582	0	43.3736	8.47633	401.799	18.9645	62.4558	1.74444	0.333333	70.4589	130.851	0	66.381	105.743	27.1298	51.7327	39.5803	154.438	98.5964	26.6324	18.3309
772	62.6944	0	11.2014	125.175	61.4205	17.3218	26.9361	79.8918	77.4211	8.53016	115.148	0	53.5366	119.192	15.8194	138.833	98.6412	104.975	36.9536	35.2706	60.7881	11.6972	109.758	95.7338	173.715	73.2813	155.163	113.484	19.7452	40.5242	71.1277	21.821	30.6475	21.0143	22.8091	64.3636	87.614	107.736	91.4225	120.92	22.0078	143.028	83.184	10.1389	168.324	86.0084	230.922	26.0622	11.1401
773	52.0976	151.258	79.7038	217.117	160.052	8.18254	78.1234	129.173	43.4303	28.1343	19.5689	56.5416	17.4485	0	85.3439	20.0914	15.2884	16.9511	61.7057	91.5824	48.3429	73.3717	40.1025	43.5106	108.843	53.8789	89.3837	107.378	51.4692	58.7072	245.369	0	1.76369	44.6144	30.7926	30.0979	8.92798	43.7425	12.4271	117.647	140.7	40.0192	70.3052	12.7266	29.4179	54.99	89.7464	14.4831	55.7189
774	22.8491	82.2325	30.3219	21.8829	103.569	98.6772	101.353	89.6453	197.736	49.8619	16.3921	2.11634	0	74.0579	0	58.4061	194.522	85.1234	34.5841	13.1179	127.433	29.9966	48.2856	154.431	64.177	73.8149	74.5484	150.737	0	36.5009	97.45	3.82658	66.5962	70.4318	30.325	105.947	75.9134	4.67692	23.2861	129.489	39.5005	35.8091	26.7294	51.2715	51.6962	11.7378	82.7939	72.3654	0
775	110.61	0	89.8886	135.529	65.229	21.2846	0	115.506	30.2238	49.9972	83.1267	53.0834	81.1152	120.983	72.2192	79.3656	0	34.6935	19.5859	80.9684	111.59	209.147	11.7429	38.0491	80.0678	54.2314	59.1891	37.4114	33.4707	0	75.928	29.6779	36.3222	11.456	32.8804	123.761	57.2558	285.337	200.088	73.4258	64.9155	93.6561	27.5492	99.6396	133.332	56.3315	23.6143	46.7113	99.2656
776	47.2517	33.8655	169.207	27.2699	186.631	90.6847	54.8539	131.061	63.7088	77.3584	87.1116	97.2347	30.6979	11.8155	23.1869	280.193	93.6658	49.0156	153.774	49.7066	152.49	72.4994	65.5374	0	104.745	46.0154	25.3851	0	112.635	59.4943	19.6711	5.73718	128.77	0	41.3194	57.4553	22.0557	36.7588	33.6758	80.2114	54.1003	11.354	0	45.5748	31.9698	89.3021	32.2878	29.0504	66.5058
777	10.3889	201.775	101.082	61.5505	23.2849	26.0758	40.6084	55.5141	39.0269	51.7528	49.1033	61.8521	76.4999	87.104	117.175	39.7628	104.365	75.0929	37.3425	108.218	55.6284	94.7063	133.457	164.438	5.35785	17.9618	59.197	24.7825	58.2694	50.399	5.46771	43.1349	93.2263	113.402	138.552	83.6698	18.9115	0	113.632	187.138	50.8769	79.3972	14.5544	70.1476	49.0184	80.7443	0	85.0166	2.6272
778	85.0943	73.8412	3.375	96.0719	53.0724	29.1862	107.345	142.021	56.7642	15.0547	121.318	63.4033	27.2844	88.7965	91.6868	37.2339	54.2929	66.2918	12.6	89.1035	0	62.1955	117.2	55.0831	41.1305	31.7992	0	95.0392	63.8941	26.2009	34.5046	0	50.4947	22.941	50.3648	12.8722	21.3475	11.9762	22.4223	5.68926	19.9013	114.794	268.469	147.799	71.6067	43.935	72.1764	57.9312	3.05893
779	207.361	48.6943	150.91	72.1808	22.968	5.89286	43.1535	62.3501	50.4449	93.189	4.97692	42.6107	11.6885	73.7264	200.722	122.194	75.2413	13.0767	38.7856	128.888	37.9283	175.126	123.248	106.437	0	18.7802	44.7206	87.1892	101.732	15.838	33.106	84.5972	26.6187	11.248	138.294	19.6595	7.21955	11.1742	111.555	54.8464	63.7632	103.433	36.6535	7.39762	22.7151	155.108	18.7571	31.0018	70.998
780	102.216	53.2124	81.0121	9.67206	267.65	6.94686	177.45	43.5321	14.3237	124.963	44.5674	39.0176	25.1226	192.372	77.8269	113.369	14.2267	31.5923	71.9125	190.462	77.9152	47.6007	16.8643	122.682	109.206	12.9037	190.183	22.3015	52.3812	9.98451	18.2478	64.9446	5.97527	60.1736	80.2956	21.6854	83.2164	15.8212	73.8644	32.3952	84.7307	115.92	81.1293	44.1848	194.97	8.30565	66.987	0	25.3449
781	37.2738	30.4555	26.1832	22.5934	18.1922	60.9328	71.0122	149.048	43.4232	28.3062	22.8929	18.2589	96.5554	48.3103	43.3538	15.8703	95.9924	106.254	114.413	63.6489	18.0596	58.1295	95.1267	94.5585	127.915	20.2365	80.2879	47.9699	118.705	10.2437	134.956	83.8611	92.4763	39.8434	84.5044	63.4767	36.9968	36.3493	196.169	5.61667	111.56	102.083	2.05952	33.0268	9.77183	24.8833	50.7952	68.6397	79.1773
782	32.8488	64.4556	12.1333	113.072	28.3103	76.175	240.54	89.0086	120.962	40.8713	157.537	7.60238	140.867	100.418	7.8123	37.2647	101.601	50.6108	0	0	191.973	60.9607	59.3326	59.6969	37.8302	73.1795	93.8244	0	67	12.1611	45.2496	33.3278	145.523	99.6523	0	13.5979	35.3665	76.8626	59.9698	164.631	18.0173	19.9835	93.9113	157.897	61.2148	11.3766	20.402	86.9979	68.4816
783	20.8992	106.545	137.614	77.8949	128.196	29.636	13.1883	130.537	102.392	100.745	22.5788	39.1577	71.6282	57.8377	154.619	7.16591	37.9076	60.9369	41.1258	76.9646	29.3331	68	69.2572	53.4922	64.9941	28.5891	68.3809	22.1502	43.5508	0	0	88.617	35.4635	17.6147	120.188	108.426	60.777	93.7504	11.8905	12.5927	58.6393	30.9202	20.7048	58.5169	36.3917	1.89167	159.732	117.313	50.8667
784	0	153.37	46.3925	103.198	17.0815	57.6093	0	91.8855	159.046	59.2341	85.1505	114.819	121.499	114.157	32.3124	48.7859	114.284	158.229	189.142	6.46667	81.1831	44.9509	195.123	7.92063	0	95.589	3.64848	89.6359	7.24336	57.4186	39.6774	32.3847	40.206	10.1917	68.2374	38.2322	60.8749	28.1573	27.327	176.623	83.919	86.1269	148.004	101.507	15.6023	0	78.0525	6.73213	109.043
785	95.5486	46.9854	46.0522	65.4663	14.2328	45.0595	91.6737	0	176.624	120.707	51.5816	75.4843	35.8523	149.942	58.3954	44.2419	113.314	162.494	7.83333	124.322	42.5391	33.5273	16.6981	17.5596	6.67547	100.388	122.74	6.825	6.68438	52.4728	113.573	93.9112	8.42619	27.0882	64.3076	214.259	68.7476	51.0357	44.7226	19.0739	49.6789	33.4562	100.076	89.2052	3.53571	16.8355	18.7081	53.8826	203.381
786	31.1987	69.5877	7.80238	85.8689	69.3929	18.1405	36.0572	83.5329	30.1829	151.984	108.514	56.4688	67.3272	148.641	68.5921	38.2595	116.08	51.1519	24.7257	98.8467	6.89488	104.14	108.418	20.2705	175.56	9.16548	130.118	27.7757	6.31273	92.1921	49.7902	56.674	113.261	61.6004	76.6251	34.3967	91.5761	0	0	24.5698	35.6875	6.16905	111.669	78.3004	54.2177	3.15397	33.0964	147.538	5.12857
787	60.2212	105.442	24.7662	0	19.0793	13.0417	9.85652	30.4418	79.0274	223.242	83.3242	32.59	143.574	66.5028	0	67.3711	21.1702	130.853	48.4791	12.4917	159.293	46.0752	3.5845	70.948	50.2677	120.851	7.9	224.599	48.8459	94.6967	31.1052	35.8438	50.4335	47.1522	20.335	16.5406	49.1904	16.8575	15.4473	30.7052	90.9959	135.778	52.5241	111.889	188.19	33.7368	26.2437	29.4107	29.041
788	194.944	16.6654	5.35996	70.0112	0	6.5873	75.6281	161.539	131.923	92.5226	25.2427	64.8006	91.7803	199.891	15.9867	22.9577	226.319	99.2027	18.8616	11.6718	20.6548	16.2379	77.1206	93.5962	48.0714	62.5425	8.37944	68.3235	199.826	9.10043	90.089	29.307	39.3768	28.7039	128.194	115.08	2.55877	17.0152	113.557	33.7072	67.7723	45.948	88.906	41.2177	80.0114	108.388	87.6102	0	4.61369
789	0	81.1751	56.3433	95.3556	93.595	138.82	117.027	21.0194	163.467	176.182	56.5821	15.2671	114.777	71.2938	45.7716	112.544	68.2003	149.328	37.2038	11.7838	71.476	124.318	6.21591	0	46.0173	65.7123	5.09841	90.279	84.3746	182.846	15.1369	52.4425	71.5832	7.22063	3.11667	58.7179	72.8111	20.8187	130.74	125.348	52.5684	47.603	95.2217	121.66	29.8854	50.8047	24.0643	81.342	8.25119
790	121.798	2.58056	294.361	102.267	21.444	0	72.9051	37.8783	89.6085	19.5908	77.197	55.3538	8.9687	108.443	12.5638	26.3857	70.2078	54.6906	39.7779	75.3218	3.3671	111.32	57.1183	21.9867	61.6878	11.2792	283.439	0	41.3251	155.758	46.7956	0	36.4343	16.5035	67.1188	185.121	64.9889	223.61	32.8205	130	57.9098	68.2589	31.0345	92.2003	255.159	44.8127	29.4747	74.5881	19.809
791	79.0138	147.731	42.819	22.2754	40.6319	10.4857	34.4728	144.927	11.1805	224.486	65.0876	34.34	83.4108	97.6202	126.877	65.8993	23.3068	50.0639	83.4448	23.6958	69.0023	93.2292	23.8964	121.331	93.268	113.519	125.516	157.955	5.77143	25.7669	139.237	150.592	42.2056	14.0528	10.2381	36.5984	93.1967	0	38.9015	36.2555	77.7809	77.1158	61.8107	132.751	14.45	7.66029	27.1429	27.7844	14.0497
792	0	88.8443	55.7129	105.216	13.5243	121.258	131.043	5.61786	194.486	10.3819	12.1769	111.273	81.9127	21.6076	96.5269	67.9587	21.1393	50.4808	31.4534	43.6972	33.2018	170.241	11.6212	1.36667	23.921	63.4289	53.483	16.0568	53.9644	47.1917	16.6167	105.431	20.1919	14.4407	66.8281	16.6321	25.3494	188.516	42.5669	22.6158	182.483	48.5143	155.323	96.6505	59.3631	23.0334	41.7182	0	180.963
793	16.4041	152.101	35.785	90.045	81.592	44.105	133.48	47.269	136.204	74.6743	38.1446	98.3894	73.0191	119.875	29.5375	38.6151	15.1734	4.61071	93.3042	183.098	31.4692	36.0371	69.2157	49.0145	102.305	44.9129	0	48.0737	57.2924	29.1768	82.4157	121.879	167.422	65.0479	40.8692	241.398	0	50.9546	16.2362	70.3347	52.7794	177.467	0	0	92.8874	78.8666	70.3338	4.1881	6.15387
794	44.2708	93.4984	73.489	179.979	0	135.79	122.232	68	26.2211	0	10.1176	25.8251	159.659	89.7942	48.1463	142.33	101.922	21.7917	79.5067	0	42.4598	15.7041	89.5377	121.135	23.6792	4.24488	27.6982	8.9873	122.661	85.5074	3.32375	19.6468	141.614	0	98.7257	102.36	37.4498	12.4651	44.0807	35.3731	100.835	109.826	112.331	105.078	166.449	30.7469	95.2809	29.5406	69.3523
795	103.411	108.532	170.845	2.16082	5.55	11.957	11.1577	59.8744	79.5531	38.8843	99.2	36.3215	65.5676	45.3146	64.6649	21.2714	10.8833	102.002	87.7987	32.4041	57.5163	12.523	34.2505	14.2817	21.3828	39.53	64.2341	84.43	0	50.9302	237.025	79.2287	30.0533	36.193	22.0688	17.7302	167.285	0	75.2581	68	70.9646	126.851	72.2015	82.9054	46.024	81.905	93.3065	77.328	5.29286
796	128.245	28.0559	68	44.645	79.9556	71.4804	116.098	3.775	16.9512	98.0062	10.304	19.8048	159.007	68	102.384	24.7312	7.84643	165.678	29.6727	243.107	56.334	61.7644	19.2764	46.2996	39.6632	139.845	67.9174	49.6598	0	69.2701	65.8224	66.9103	0	113.564	131.02	58.3423	179.086	56.4975	95.6694	6.52809	0	39.514	0	29.0889	0	193.227	152.329	0	30.9228
797	122.178	53.8222	33.8859	59.2437	75.6893	20.373	200.112	24.9326	31.4349	0	14.5633	152.277	176.758	80.3518	0	60.2147	8.14828	201.492	201.138	76.9503	125.392	34.6656	0	31.6784	34.6435	56.9385	56.6714	31.2298	39.7214	23.5322	28.0647	5.73333	147.406	124.964	51.6739	39.2904	3.66859	42.8662	26.6021	3.0641	45.0215	2.70417	23.8281	447.6	0	94.9329	8.82363	0	31.9532
798	61.2619	10.3477	213.552	19.2605	0	17.7982	59.4025	268.74	17.76	248.174	28.2662	3.56905	25.7408	25.7083	61.0427	106.041	106.539	37.0617	35.6204	36.8324	41.7815	20.3035	56.7907	54.0074	38.0421	121.843	106.862	47.0171	80.8262	27.2295	8.57551	123.774	29.2017	5.71411	107.319	99.9811	60.6168	104.321	33.4106	103.997	0	0	7.24812	48.6885	45.507	70.6766	101.738	71.2353	67.6163
799	136.265	5.44167	164.737	10.6912	0	157.68	66.2203	2.87107	6.65877	88.9654	202.321	0	0	39.5414	10.1215	5.8	23.1214	1.23333	62.2276	135.143	61.2295	132.698	25.9382	16.9833	68.4462	88.6818	19.8913	35.0858	35.5404	146.001	57.0364	19.0696	77.938	26.5294	51.1591	97.6518	102.883	38.3986	90.3201	62.1837	13.4515	42.8228	37.4831	83.2852	68.0656	36.5155	0	28.6238	121.224
800	35.2769	7.3815	63.8125	119.303	84.6227	43.5795	91.5611	174.321	22.8214	195.782	45.7615	114.245	18.5155	11.1619	0	63.4107	13.3558	125.789	199.098	74.8199	19.6437	39.9258	67.4049	16.9873	107.147	10.9424	7.2366	80.3743	0	46.5497	200.3	117.575	5.30278	45.9806	68.8472	58.159	62.672	8.18333	96.1139	13.4429	21.8122	54.1927	22.076	183.789	114.348	60.6304	45.7252	60.4194	171.842
801	68.8028	82.9546	62.613	19.7487	7.9046	157.576	36.4968	106.339	58.7831	36.0266	60.2093	22.1812	305.963	33.6216	24.3623	82.9065	38.7189	124.026	26.9814	0	109.982	8.64207	147.982	5.37182	47.9989	15.0298	0	14.7611	134.34	10	42.8293	167.436	2	12.4036	147.59	114.13	36.5354	0	78.7976	34.4038	12.0915	0	0	0	200.823	0	83.0837	8.96707	41.0828
802	209.182	175.076	96.2704	12.1488	78.489	85.17	262.514	136.17	57.518	21.1356	67.9156	7.3526	103.823	36.0008	21.1356	65.7369	70.1181	99.0176	34.2495	14.5069	52.0274	100.158	50.5829	10.054	123.696	27.8937	20.225	23.5239	97.9326	22.1973	210.335	144.232	38.925	36.8433	57.2701	114.622	49.8367	7.64286	110.574	62.8045	21.4192	92.4084	107.206	54.1688	77.8395	74.3266	38.5601	50.4383	27.9851
803	68.9584	9.77619	81.8578	7.69405	7.36218	67.5251	21.265	133.485	29.6684	11.4429	90.2236	25.8544	55.0023	69.1212	59.8594	85.5133	0	246.928	117.559	67.2776	80.4351	87.2393	29.4631	2.61154	27.2548	111.839	33.8806	102.005	13.1414	38.579	40.7259	184.926	124.616	89.9883	75.8271	128.896	5.80238	30.7996	132.191	42.832	6.92197	0	12.1095	52.4301	130.854	189.654	23.2386	123.163	27.3685
804	0	0	72.9512	2.81259	7.74134	226.867	13.8677	93.9357	84.5637	24.2111	241.094	264.336	8.91723	102.432	0	59.8562	66.0446	98.6231	64.6775	34.2911	29.6685	106.911	10.0036	5.18452	0	56.8678	8.83696	50.1435	75.9547	93.1039	21.0516	49.6919	56.1213	35.9502	3.66667	127.573	79.0021	159.608	21.889	53.4205	72.7295	17.3483	61.3929	25.3002	106.952	24.0373	0	60.0826	63.1492
805	126.663	111.216	8.51599	31.4186	147.976	149.007	119.385	97.6038	11.0914	0	16.1402	86.8069	2.45952	18.1794	46.0576	0	42.8596	47.9814	70.9488	67.1599	47.9469	101.636	95.5931	53.6022	2.40238	22.1509	26.2792	26.0984	42.231	0	105.846	119.772	75.8745	1.43333	12.11	0	128.037	11.6333	204.58	0	57.7045	18.8078	5.61667	371.426	69.7729	135.058	60.4948	10.35	11.1069
806	85.5476	27.0108	94.0818	26.0977	63.3213	5.93056	48.3294	80.4265	135.719	43.5368	57.7825	21.6331	34.6984	207.394	74.6829	46.4581	91.1898	142.567	42.3782	0	60.9658	170.745	68.8761	90.2094	89.7289	0	32.2879	6.32884	0	5.82778	40.8234	187.025	41.9907	2.86667	84.6529	47.3172	73.1902	3.56508	8.32619	40.3328	21.2151	31.3236	108.939	119.789	25.4135	27.3976	0	211.971	17.452
807	19.4393	0	58.3783	107.84	225.352	14.1317	127.182	113.134	116.316	12.2738	141.835	19.9349	150.28	29.6279	176.281	3.50642	16.5279	31.8129	107.822	19.4928	0	153.081	35.8571	121.237	19.8531	30.4162	114.513	8.65897	119.625	125.735	35.1398	36.7813	61.7872	258.259	6.03309	32.5298	17.8779	0	102.258	102.592	213.372	24.9499	28.385	26.1163	60.9229	56.6111	65.2979	50.724	46.3118
808	37.2183	148.216	77.0015	9.75519	21.4393	9.17662	24.961	85.4518	102.43	128.719	99.449	174.955	9.93268	109.237	86.549	64.269	21.7526	62.0659	64.0886	92.252	0	12.3382	58.1712	24.2748	3.03333	2.31667	7.87619	21.9903	15.1656	23.9096	169.384	48.6285	87.1094	145.375	18.8155	0	18.5772	37.6373	55.2044	17.25	105.849	136.003	56.0717	102.127	27.4782	0	55.2859	18.4191	122.907
809	51.736	5.92692	157.692	39.1731	109.013	5.2671	251.137	23.7321	48.6446	3.50952	84.0453	19.7667	38.0713	0.666667	50.0879	84.9118	27.2266	130.423	0	100.572	0	25.1652	69.1893	59.4889	44.975	0	69.0565	76.4969	119.159	24.7078	51.2823	43.9574	58.4705	36.4224	20.0818	15.9683	109.404	61.774	0	35.6931	279.667	93.4339	13.4417	2.72143	26.4009	141.953	140.617	73.6806	89.9951
810	3.68452	136.374	21.2172	56.6327	35.5526	13.0944	169.53	5.40397	22.4626	35.7929	245.298	99.2755	208.738	25.0747	22.3554	26.8317	22.5456	105.97	144.994	43.5711	85.0328	88.3191	18.0539	13.008	136.012	15.3792	0	12.4889	45.1806	58.2952	122.3	155.304	79.5004	28.7956	23.1052	131.914	52.8729	32.6365	5.44881	31.9079	165.674	0	67.1742	23.0816	61.5577	124.152	18.931	0	189.839
811	38.7719	25.3586	21.1614	106.241	11.4958	2.97273	29.5813	71.1613	100.105	99.1109	133.971	55.7241	0	40.5827	46.8497	58.609	0	72.9238	243.441	3.9279	52.6267	18.2568	127.67	82.9023	22.5952	73.1578	77.0756	48.9175	69.3833	125.003	43.2476	23.5602	138.38	58.1265	164.37	31.9982	229.111	94.9247	0	94.9168	103.679	102.329	21.9873	14.5418	29.4452	58.7511	158.265	50.572	0
812	75.5882	137.463	6.66677	8.0504	69.0692	94.0121	83.8242	92.2826	87.7297	12.8779	18.0103	226.4	27.7956	102.48	0	42.2179	24.9979	55.061	11.3841	84.0219	18.4616	14.9071	37.4893	7.74722	82.0205	40.1903	39.2542	14.975	40.2815	6.70632	95.6548	89.7541	31.4518	43.2283	47.0844	31.2097	133.079	32.6332	163.427	27.5137	25.1297	8.53298	106.694	112.724	76.0158	90.6429	91.6765	4.34722	128.617
813	3.40758	39.07	45.9682	123.729	0	8.82457	87.6686	59.351	144.516	108.258	32.644	6.20516	4.29432	31.3782	5.86753	37.8215	95.8598	147.437	14.4131	342.156	1.87529	46.1066	60.0775	46.5199	140.636	0	10.0417	52.0803	215.975	266.356	72.1638	110.195	70.3707	102.28	22.4026	182.837	61.9937	48.5707	34.7069	3.61905	0	24.1521	33.779	58.0054	44.7719	73.8159	23.6496	71.6539	61.9545
814	38.2365	9.03093	0	262.188	19.6135	288.714	52.1242	145.058	74.8518	71.8259	50.8352	56.1365	134.963	53.2423	62.8391	69.2915	60.2287	6.91171	73.4718	68.3175	89.5028	3.49488	54.873	26.981	116.139	115.676	128.132	2.56905	54.3449	14.5341	17.4208	3.15397	30.6753	47.6994	86.1997	211.872	28.7083	85.918	4.739	18.0194	175.721	116.337	75.2058	103.803	96.8426	10.9608	0	6.57738	29.5592
815	23.6437	31.7648	150.985	128.542	84.1157	20.4467	40.1182	129.39	95.9509	51.1902	0	4.33056	35.4683	212.301	32.5466	95.0328	0	0	101.4	12.1782	93.7984	5.57062	0	188.568	38.9184	33.3505	123.713	8.41185	76.7341	89.7545	5.16667	85.715	30.3734	26.8081	19.1297	159.884	28.0072	7.08752	80.3239	53.0944	166.164	58.7153	69.624	200.517	36.6246	20.0917	0	23.9734	120.334
816	19.27	85.4171	42.0287	92.3574	11.9984	10.7282	66.7582	83.9049	81.2287	20.0495	7.03571	33.7519	61.648	82.8415	62.6291	47.0843	24.2045	101.97	96.5815	42.8971	0	75.8772	39.4065	11.655	14.9591	38.1518	164.801	30.1398	108.973	11.9265	52.4297	70.0725	30.3734	35.5506	140.283	77.369	151.783	187.264	102.411	117.895	46.4455	151.331	71.4766	3.45321	68.5109	53.3565	3.23206	99.4162	224.933
817	15.513	75.0509	9.97879	139.77	84.6496	0	5.30516	24.5777	37.383	110.182	18.9694	21.6666	7.6246	252.85	99.6643	18.9452	0	171.867	10.5189	46.4943	47.1606	41.5239	58.7586	8.3746	8.38967	118.107	13.7734	176.808	99.9909	147.498	99.2545	26.9087	80.2706	84.3821	236.398	26.2741	145.914	16.0815	129.172	19.8095	97.4424	22.5707	18.4734	25.4294	202.353	75.3718	40.6209	5.77424	169.518
818	17.9619	0	171.358	10.8433	0	324.358	46.104	54.7922	99.9125	68.4493	2.43102	141.316	28.7059	30.1512	119.072	38.8474	157.303	3.55	33.5237	137.804	17.4822	93.3864	13.7342	19.8822	3.70556	126.656	249.32	37.6992	14.6266	45.4094	47.6809	32.8968	64.6141	143.552	13.7787	46.0315	46.071	62.1687	34.6946	37.9433	158.947	4.65545	113.562	27.4115	4.61567	12.0566	42.2104	170.339	0
819	97.3764	114.233	85.869	119.116	119.069	107.754	76.6933	268.036	144.756	11.0679	13.7251	100.545	25.9265	69.8486	10.869	0	11.8644	112.769	0	7.85483	50.2014	31.6563	128.091	8.88615	54.5711	6.76667	0	54.2262	55.9241	70.0258	162.826	87.1056	41.0274	39.2752	8.91162	21.5923	102.526	3.9373	50.7342	94.7698	31.1746	86.1107	20.6919	73.7612	35.9444	65.2236	63.117	24.9756	16.5702
820	15.2081	0	54.6393	68.9154	36.8771	174.175	39.7782	15.9885	107.857	2.44249	50.6069	89.575	100.323	33.567	58.4397	33.5172	41.8762	29.7002	14.2715	36.2711	71.7358	46.3911	282.257	54.2227	66.338	46.7178	16.1055	150.299	92.3569	83.1947	104.53	45.4565	205.049	143.636	49.6933	0	72.9534	119.094	92.1593	87.2869	109.481	9.94857	87.9033	54.6109	23.7	0	20.525	33.7359	92.3012
821	205.692	109.122	91.5384	44.7573	0	141.39	10.4976	18.4645	41.5684	19.3494	10.4269	14.9545	73.5236	90.5629	1.72619	34.3112	63.1433	80.007	42.7384	61.1757	97.0985	8.89559	77.4565	96.7554	84.0481	133.62	113.96	139.4	16.4054	73.3243	0	0	0	148.132	77.7233	70.2556	134.248	68.9121	33.2599	25.4801	66.6754	30.4556	16.9409	78.0356	256.304	16.4595	125.842	24.3355	41.0393
822	42.5089	20.1039	102.735	41.3306	62.2846	82.3605	281.972	82.823	69.3868	51.1116	31.2286	34.1401	111.667	8.67937	22.7323	111.662	0	78.0176	55.8593	63.9466	4.36905	72.3165	0	84.8986	68.9556	53.5691	8.77583	30.8624	142.152	50.8707	4.78813	53.681	79.7205	71.8058	284.6	0	12.0802	27.6293	46.0904	90.9651	214.189	10.3029	28.9611	26.2672	23.7524	80.1745	153.419	78.0161	18.4465
823	175.841	50.2589	77.4749	80.6916	24.224	114.026	15.2688	3.44127	3.93674	4.403	31.4593	45.3911	110.475	23.115	6.05952	127.325	31.1609	107.153	0	59.835	39.2516	45.6012	68.9833	30.71	63.2281	63.6947	3.00952	259.588	55.586	11.3385	13.5114	133.265	103.28	141.088	5.34363	33.2267	149.849	46.1653	25.4899	58.2093	0	223.869	9.48288	0	45.7481	39.8938	24.5766	0	33.4498
824	112.029	35.7702	131.765	29.4328	57.2062	24.832	114.697	0	146	10.9543	6.68559	35.609	15.8083	119.493	41.2521	156.871	216.863	31.443	54.8003	93.1973	64.6873	23.2576	24.8596	75.4963	39.1331	2.75	127.505	46.9598	54.0275	6.93571	17.906	33.5559	191.29	37.4025	0	38.226	1.82613	18.3481	128.257	79.1704	73.7837	95.8115	299.977	0	7.36667	41.6675	50.8047	76.2864	58.7411
825	0	160.236	36.8854	103.239	114.056	32.5951	90.8207	68	91.5975	116.393	67.897	44.7646	21.1186	111.154	83.1525	64.9996	19.1981	52.1577	37.8059	73.6789	45.2034	3.20263	69.5842	25.3541	4.654	150.163	117.135	9.24242	95.7613	11.4415	80.5243	113.375	33.6229	5.20801	4.51835	119.016	7.20866	65.6001	4.03373	176.837	51.0013	42.9924	107.719	6.83421	52.9743	59.8718	55.3904	43.3771	28.521
826	20.9873	8.80476	37.612	0	95.5239	34.7669	168.971	38.8909	15.1853	66.7364	44.3829	177.817	49.5735	34.7291	35.9659	142.646	95.2113	69.3344	7.35311	74.4956	141.354	33.8047	83.4357	18.3462	89.4096	104.907	59.4267	65.5607	3.17778	27.4973	70.009	21.2405	18.5305	118.317	17.3314	111.013	54.9293	15.2065	168.156	26.7631	90.0654	50.3533	8.7	105.29	0	43.1734	30.9245	46.018	55.8473
827	20.8723	51.4668	166.377	26.0995	68.9935	94.2037	51.1886	68.4471	4.37619	0	81.0016	18.5608	66.5387	130.323	2.53333	24.3761	94.1829	44.5572	16.5073	14.5417	95.8815	67.1336	66.2493	0	178.196	127.41	44.3154	3.50714	51.4105	48.1065	8.11234	18.6426	20.6703	286.179	68.3667	16.4181	98.7437	12.5505	160.031	0	37.521	54.6237	43.023	21.1048	27.6411	134.922	72.0682	63.1726	168.915
828	146.392	41.0039	103.985	55.2437	18.7022	42.5009	105.786	45.4751	26.563	7.7595	99.5556	103.8	146.857	108.622	14.8463	128.237	28.2995	49.3011	16.6338	13.9227	42.9681	113.47	41.384	23.2197	89.0279	4.9373	55.3304	43.8679	375.11	49.7477	60.5012	28.6484	24.185	23.0653	58.98	128.164	150.6	56.272	153.453	8.50856	19.0399	3.85405	24.0975	119.111	25.9672	0	93.0296	17.7066	18.2175
829	0	8.32964	86.4445	23.7496	99.5951	39.3115	183.453	128.125	155.783	46.2289	68	40.4638	28.1329	36.7111	13.5249	124.613	213.624	0	43.8788	71.9256	17.747	198.611	65.5084	38.752	42.4495	96.4825	79.8279	9.51905	41.2171	16.1077	136.825	16.3854	98.2079	112.003	0	180.059	52.3683	26.1283	0.5	124.43	4.47063	0	33.8838	21.7365	54.1417	130.702	80.3552	115.238	93.4145
830	81.1269	147.002	10.4595	44.0165	58.2617	67.8622	82.3927	6.55996	114.327	3.01256	125.72	78.7642	34.2806	12.497	113.582	13.3614	27.8734	33.3498	6.06863	135.688	68.2562	41.476	0	15.3927	156.352	199.634	3.46667	77.9423	107.003	141.562	64.2412	31.5962	100.694	127.175	55.9056	9.87742	53.9726	35.4101	44.4243	35.6134	87.6209	54.0916	181.592	89.7817	0	68	194.273	67.3929	247.829
831	17.7763	21.4196	149.905	2.28333	361.85	30.5003	1.33333	67.8066	72.3683	74.8838	2.47222	68.8614	39.4984	69.622	37.8877	116.797	0	32.0518	2.63333	17.0316	319.018	0	9.05593	78.5355	86.8121	0	162.205	142.754	128.493	69.8199	216.204	47.349	101.146	0	36.7986	124.993	22.1508	18.5226	7.12897	75.3587	104.127	15.0361	69.5552	2.34091	154.743	21.2904	16.2123	66.4379	27.0223
832	1.45	0	20.7531	95.9649	13.8362	116.4	76.1494	19.3595	156.795	54.7962	13.689	140.037	21.9838	64.5507	14.8137	65.7652	67.7181	58.421	22.0083	147.701	385.529	91.7631	131.731	114.116	16.6199	71.9103	9.85326	81.167	27.5728	13.651	89.5484	46.4265	50.1571	87.9799	137.821	224.024	82.1442	191.476	21.3376	20.0571	11.4287	0	34.1738	32.4439	0	49.9226	96.5079	97.6719	5
833	64.4461	102.309	188.343	46.4613	69.5688	257.516	50.9441	94.1434	81.763	70.428	25.8332	44.2291	35.6259	80.4465	25.3194	105.191	89.7952	0	52.5389	32.5101	39.1806	107.257	12.0243	11.1222	50.5674	78.449	0	4.43056	91.3502	193.996	13.3012	14.203	66.2555	24.2153	71.5982	237.196	11.0907	10.5348	15.0027	62.8616	153.92	26.6014	213.524	57.7863	46.3851	34.6316	25.8497	32.6175	74.9172
834	52.481	48.0911	33.75	72.8197	75.5009	36.431	5.66468	84.7912	5.7467	48.079	85.5228	71.5235	63.7799	46.9095	5.59079	81.0374	17.3602	52.3549	41.0263	186.733	0	23.313	150.035	79.6332	37.7545	49.8714	15.7601	181.418	95.1734	211.495	18.2302	47.2039	0	77.3108	308.802	104.636	46.1373	54.2159	57.4548	5.87161	16.8726	133.137	62.0698	59.2274	56.4259	72.6737	234.85	64.4891	53.1639
835	189.067	42.9411	141.599	41.9125	9.18333	40.3033	47.5377	22.075	42.762	48.4295	165.605	38.951	125.389	45.8166	46.893	15.7143	144.207	5.82639	12.5067	8.92619	14.8961	108.6	153.857	58.0627	44.2993	81.7362	22.3179	48.4734	29.4613	112.32	162.847	5.58377	28.8197	3.12302	13.864	152.398	97.637	180.805	177.369	46.5466	43.005	16.3701	180.311	33.8175	69.2407	62.2048	105.607	35.368	80.217
836	91.0528	38.868	89.0887	5.25952	14.4468	81.3296	25.577	279.544	68	16.2698	71.8701	20.1162	0	107.255	61.1728	64.2775	180.453	18.3237	33.2393	0	66.7906	42.3676	245.516	0	23.6559	6.64167	28.8726	112.17	11.1713	76.2167	175.075	64.0699	98.7303	14.9252	90.553	116.627	58.7712	15.4667	125.914	38.0524	82.7297	8.27821	104.151	12.7818	69.1917	85.8387	176.719	78.547	105.545
837	0	6.04087	50.3203	300.938	12.371	12.2485	157.389	8.76271	27.9857	39.5716	99.8774	111.959	58.1255	29.7751	12.9624	47.4292	77.9852	22.4812	62.7091	39.23	165.837	23.2492	56.3031	51.8117	0	7.61786	176.474	26.0873	53.7641	208.116	29.3865	34.9123	37.4327	9.30801	62.0046	196.411	41.937	39.0929	33.5679	29.7898	62.4673	91.2245	52.1758	198.09	34.2872	0	0	4.5373	139.385
838	67.6021	12.2284	24.0013	36.0252	97.8847	84.0195	120.035	76.4574	13.6669	0	97.078	77.202	13.3398	37.576	112.974	18.4845	75.3954	32.6792	58.0957	48.9252	134.344	13.2879	68.541	68.2305	47.0336	69.2105	32.9707	113.852	162.236	60.5271	44.7588	21.0444	111.454	136.783	39.1486	53.63	163.364	115.244	141.958	68.7184	68.4783	106.844	12.9713	75.1595	99.7742	68.5339	0	14.8441	21.7072
839	0	51.9869	13.371	100.629	4.34762	41.3276	42.6444	91.0224	155.097	0	109.78	0	71.7289	165.339	59.8929	36.2381	132.56	178.494	122.48	38.2806	48.722	27.3725	6.75952	116.93	76.2598	82.3622	139.382	50.2139	8.94444	100.833	6.04167	257.421	33.8471	19.121	50.4268	44.9841	83.6412	0	97.6138	132.264	82.8774	160.178	25.5889	106.344	27.9456	78.258	65.8092	186.964	2.67371
840	109.889	23.7907	38.6413	54.0892	0	65.3133	192.965	100.165	168.652	0	248.664	2.028	27.7766	96.1998	0	0	3.83333	13.8508	82.7843	221.679	7.08499	82.9812	20.9381	146.375	14.4345	25.5775	101.948	7.72577	4.06984	68.465	22.8936	72.8889	23.464	0	98.3833	53.6336	11.6746	43.4154	13.5065	86.1984	139.068	9.39234	58.4406	148.202	20.9774	105.435	34.8657	32.4521	128.451
841	59.7928	27.4773	49.5624	52.3339	81.077	79.7679	96.5069	246.488	20.7143	23.1146	93	42.2609	60.6829	173.789	95.7612	83.848	0	129.068	161.695	93.3624	0	70.9581	74.6013	31.0561	27.3461	19.0012	64.4883	35.5606	30.0904	74.0502	74.4897	78.0794	19.8661	150.726	76.018	0	45.0997	0	18.6847	79.9265	72.5901	35.5524	57.9581	67.5639	93.7909	35.5521	19.6156	36.5404	116.944
842	140.912	23.7671	85.8781	49.8581	32.727	23.5565	99.5059	73.69	27.5592	31.3515	4.05662	9.98413	45.7052	21.8969	77.7648	4.88016	4.89848	62.2365	162.614	0	270.965	72.2861	2.75	78.2561	130.859	69.9627	64.4562	16.185	21.4781	51.5015	184.366	44.5344	35.0403	3.72976	0	144.282	120.843	88.5346	16.4957	46.4797	24.9411	60.1966	58.7331	84.226	58.4856	35.6154	74.9562	0	19.3304
843	38.8744	7.13867	63.8665	86.8765	58.4353	74.2177	39.9272	57.222	150.936	53.0801	99.525	48.1294	118.945	0	82.9458	24.9178	0	228.891	73.8698	65.1634	36.7784	40.2376	66.3978	0	39.0821	24.5397	172.316	97.0917	4.71667	48.1086	18.5123	95.2535	26.5446	145.229	9.78452	76.9452	54.0333	49.6948	40.9926	146.551	63.8473	50.6282	28.8966	1.03489	86.2867	0	28.0338	6.15	141.89
844	115.474	144.752	49.4474	125.08	0	20.6757	47.8944	11.019	43.9259	0	25.7723	79.3485	60.8316	134.411	149.79	24.4906	36.0478	26.7566	72.8713	182.291	45.9589	78.8911	47.7101	98.0074	4.34286	97.3384	88.9993	34.6319	49.8996	5.00119	182.324	11.1313	12.4631	2.52904	154.35	94.9863	5.67857	19.0166	130.562	158.993	88.516	83.6204	51.919	129.957	218.596	13.8604	35.7073	31.7962	0
845	67.7157	156.77	35.4268	35.018	14.1353	48.2746	78.5862	51.0519	103.961	161.701	25.5873	11.7031	61.3053	0	40.522	73.5523	73.5221	65.7217	24.2402	56.4574	41.6349	58.1716	377.624	35.5107	79.9758	29.0699	104.392	5.37619	164.774	42.6602	104.184	23.3642	33.354	7.85278	42.6899	39.295	125.461	47.5693	0	75.2184	48.8379	131.123	51.1431	12.7131	36.3516	48.2383	24.6334	10.8344	89.8368
846	22.8925	58.3712	46.7373	136.236	29.4586	35.8716	19.4563	1.75556	10.6667	195.934	97.6429	37.9744	37.1894	34.9275	17.4243	28.9973	5.0873	95.4919	37.7926	79.8278	0	175.324	377.592	45.6157	13.5877	21.9509	52.6363	41.9619	29.633	40.8078	43.9567	75.5425	14.2762	36.7088	54.6172	118.245	196.144	32.3226	41.2739	137.818	87.3801	18.0336	105.612	20.9917	49.1195	5.15202	92.3375	0	126.059
847	32.2691	65.6492	0	174.23	115.907	112.011	18.2255	0	60.1256	71.755	67	9.14845	12.0274	57.712	2.59405	79.7829	81.3895	207.466	0	93.4171	48.3653	49.0904	79.6417	7.67273	117.292	13.2752	14.3503	117.213	132	138.453	169.628	32.794	39.3441	5.65563	0	53.2527	45.9503	50.8125	69.1148	149.882	155.551	167.048	5.58194	117.134	23.8447	18.0815	0	57.9277	30.249
848	16.2893	35.7825	78.836	7.37706	11.794	91.6095	77.6867	0	215.862	13.6712	156.168	59.9298	99.4778	102.807	58.5651	169.509	47.1974	21.2028	45.8789	157.889	10.0587	63.6831	57.7769	28.244	23.3614	138.169	70.0539	6.97619	224.588	74.0504	32.8519	31.7301	4.49683	72.0416	0	5.02543	27.4052	48.1415	42.7044	26.1996	10.9071	43.572	47.8745	25.3255	38.1337	157.919	12.8998	50.1084	128.22
849	59.7797	5.36111	39.6637	42.2676	147.133	0	148.176	98.7516	14.593	2.94384	68.2469	15.0348	126.564	93.3532	107.879	4.83333	84.6621	58.4841	25.4153	131.458	185.168	0	101.286	155.964	75.0881	80.8589	10.9778	8.55952	37.7148	47.6442	0	24.0341	14.7148	18.1982	79.7544	0	34.7835	5.79702	53.506	103.938	48.4387	136.935	170.888	112.985	55.8328	85.8545	19.4749	8.30049	96.1121
850	7.42778	183.115	0	82.5046	0	79.4323	15.9718	56.2908	127.819	4.11905	38.0146	47.9034	158.448	109.724	23	0	62.4738	14.6079	67	54.6708	24.5894	33.8308	109.557	28.5596	66.4058	33.3044	4.53175	69.5592	15.4383	112.432	41.5051	82.9938	9.70295	32.197	176.517	7.07897	0	18.3175	98.974	38.9827	195.444	128.975	3.6886	118.093	119.896	31.1086	162.861	195.565	76.5943
851	41.2334	53.9874	30.9872	47.5571	81.2452	32.0069	110.316	56.0243	51.0347	110.437	2.5342	143.922	0	17.0004	24.4325	4.15	69.1355	25.7789	0	131.394	50.2967	26.1869	67	31.6898	41.5348	135.175	150.383	10.425	27.7382	58.2874	144.033	145.643	92.8511	123.058	19.2677	13.9076	48.8433	35.4009	22.7996	186.416	75.6439	50.1216	105.541	10.4175	9.47983	177.709	51.5674	239.333	66.3752
852	16.4471	70.5941	51.5968	3.13761	85.7058	3.81956	122.284	170.8	99.8917	22.8921	36.6608	301.593	155.88	17.4628	17.0891	28.586	71.5512	44.4235	67.2687	190.097	168.11	0	0	109.977	44.5013	91.9429	46.1851	40.9085	30.7231	89.5063	36.1979	7.48371	28.8257	158.16	0	0	14.5733	3.81956	17.8658	0	104.037	60.9843	59.5387	145.867	67.6659	48.3112	33.5611	72.1872	243.432
853	52.5742	71.3317	10.8091	48.2793	0	35.2794	25.4815	0	138.517	157.981	12.05	2.18056	44.6406	8.18308	25.5024	64.6876	57.9728	8.375	2.95397	1.81854	12.2955	95.3871	7.47186	138.287	39.5122	21.4938	28.0749	49.2387	127.469	21.8504	7.72944	140.277	259.187	135.795	19.8699	0	160.512	77.9143	134.731	73.6479	3.0293	115.835	83.5176	15.6075	23.0364	54.1226	118.526	82.4864	79.1142
854	44.979	16.6911	122.777	25.2855	150.894	168.5	120.177	26.8303	15.3012	22.935	71.1067	8.87381	71.4012	20.9411	0	269.539	56.2683	3.11585	23.1447	8.7421	136.931	9.90843	21.0457	67.5157	15.144	48.1693	22.8635	14.9272	27.3012	166.133	35.576	151.406	53.7107	0	20.144	35.2725	58.689	24.1179	18.529	19.8156	68.3181	37.747	37.9721	69.3432	56.1632	37.7413	72.2758	7.43877	46.9449
855	81.2284	123.945	43.0236	28.5358	4.12095	246.93	86.2208	176.655	60.0579	14.7382	237.462	192.109	142.656	28.9278	71.1862	57.4048	15.213	62.2144	14.7548	69.8383	110.483	22.425	32.8128	68	228.812	67.9663	25.9894	29.1866	58.796	21.9403	25.0419	0	28.7657	14.3394	218.237	32.7635	37.2211	71.1973	57.271	46.4649	149.952	7.54286	48.5431	34.1019	18.8766	203.312	7.0667	60.7053	85.0784
856	41.4327	0	5.06111	39.9956	15.9481	106.749	40.1808	44.8524	53.3799	58.9274	49.9467	9.8341	63.9879	114.242	31.7289	12.2575	23.3212	94.9196	46.6241	32.98	163.558	47.5446	145.127	28.1145	228.397	8.12857	46.9499	59.8073	23.1907	129.996	2.99493	19.0487	19.8378	67.0557	148.342	77.9443	106.602	64.6069	77.5497	5.21273	69.0387	52.8277	79.6367	136.476	81.4198	59.8994	19.8998	82.2691	200.319
857	137.806	68	0	32.6062	37.2533	27.3851	47.7974	17.8674	49.7941	58.8584	13.1568	26.3274	8.64286	92.2596	180.144	20.0651	172.668	35.0621	62.4353	0	28.8101	0	155.022	148.065	0	145.016	20.4686	239.192	115.589	118.089	112.411	0	46.4569	45.3598	51.7947	80.8401	46.7467	13.5738	154.364	61.0036	4.01392	19.9359	191.751	20.9425	18.0683	18.923	45.6843	69.8173	36.623
858	26.1707	171.272	55.4551	130.236	5.12547	0	77.7768	184.943	32.1788	4.55758	45.1298	7.71468	83.5437	135.338	66.6053	49.2704	61.7308	14.7593	146.453	31.5277	50.1739	31.3284	51.8274	0	45.3792	5.38535	19.2758	7.09127	26.443	22.8912	89.932	91.4989	19.7697	137.454	29.3053	9.09915	35.6247	31.0846	121.468	39.8317	102.998	51.0539	184.002	16.5652	7.66145	0	0	54.2411	146.395
859	42.4784	36.2173	66.1154	7.8657	121.227	89.1663	99.9049	63.1047	100.475	111.285	76.7629	15.9733	77.7549	38.6845	25.4494	122.587	18.0619	40.8077	26.0535	182.957	145.41	9.39955	41.9038	126.326	112.571	0	31.3425	195.059	190.045	105.621	20.7455	96.7787	97.2216	15.9571	99.0834	171.88	84.5624	75.2076	13.3873	0	4.98983	39.95	132.789	128.536	42.1276	133.355	65.4915	22.1417	73.8611
860	7.30397	37.8507	63.8415	12.4416	68	76.5845	69.8771	96.1896	4.46751	55.1413	65.3212	6.49488	19.9163	176.452	78.643	54.6444	247.474	11.3112	105.015	47.4064	33.9624	13.4893	42.2012	20.5123	41.0548	95.8984	217.849	25.5871	72.8213	3.75321	41.1964	44.1341	97.7164	158.223	33.96	94.7767	36.2927	90.8214	7.18605	52.3461	2.65476	53.922	53.0034	134	46.3259	66.4877	52.9907	45.2403	18.6861
861	108.696	24.7079	114.274	77.3182	85.6103	32.4491	58.7716	92.3524	0	56.5619	155.096	55.1462	100.007	125.859	64.2068	16.7313	75.6068	2.45397	60.2169	8.07857	163.813	25.2832	226.407	102.063	43.5426	33.2557	4.45586	69.5802	49.0713	3.36575	0	36.3978	94.3629	0	16.9897	234.064	11.0514	14.5494	145.659	143.278	8.55649	104.552	129.665	45.7007	8.9284	4.94374	26.4809	78.9403	0
862	11.0448	136.422	41.9548	88.8731	102.583	192.937	5.78588	83.8643	16.8926	73.0267	0	58.3747	4.49444	63.3614	242.931	61.6468	47.7238	34.6274	93.8887	92.3507	13.6111	34.2634	101.029	24.0082	0	51.4102	129.683	74.1229	39.7155	130.19	45.6232	33.5367	110.94	20.8672	173.764	27.5361	46.1801	115.346	62.3603	12.5726	106.14	0	129.863	5.85	191.987	47.6357	82.2564	16.5639	99.0477
863	155.046	78.8681	0	114.301	101.756	45.2754	54.99	55.7013	2.79286	0	10.7335	93.1761	20.3322	123.577	98.2569	22.9172	9.67857	54.6785	17.6035	0	59.9346	67.987	11.6346	68.3067	29.1136	273.013	106.386	71.5246	51.3538	33.5946	31.7425	6.721	150.838	6.87442	224.198	49.8343	80.1939	8.23121	54.2905	133.114	158.994	22.0948	57.2082	97.0475	20.6565	5.41667	32.0134	174.685	100.16
864	197.911	98.057	6.90388	103.614	0	86.8628	27.7407	35.4929	22.2672	258.249	14.204	37.2219	53.7256	70.6788	3	12.2264	127.031	20.0603	72.2702	41.9072	28.7237	64.0864	95.1102	22.8195	62.3479	95.4055	46.5382	143.432	147.388	139.486	163.928	0	140.751	24.2506	60.0448	1.99286	199.67	25.0477	140.686	0	12.8947	117.805	131.335	42.2828	45.4537	25.244	6.10281	3.6375	20.163
865	112.557	24.8913	90.6303	0	32.7741	58.3287	39.0483	37.0085	54.0316	21.4785	135.552	25.1905	30.2049	84.4173	26.2239	24.1937	33.1036	14.1261	8.53016	76.384	73.0833	11.7326	111.833	62.6046	60.0322	249.481	235.991	9.44008	97.5491	27.6421	77.2616	63.6912	0	11.006	19.5992	77.7649	243.031	147.374	57.0844	44.4444	31.7655	70.3534	127.725	33.4794	173.552	52.7447	106.753	26.9508	14.7477
866	80.9083	273.944	9.9139	17.1132	50.0192	12.9595	22.5182	13.4345	169.679	8.47897	59.1656	80.6816	9.99001	194.077	25.2394	143.177	36.6477	27.8221	0	31.3574	11.7215	137.055	12.2417	161.501	155.077	118.881	116.083	84.5632	221.294	54.9695	15.4793	75.3187	16.7507	7.98355	23.4663	0	174.569	6.75794	69.5027	58.5552	61.3843	12.5141	72.4784	4.04405	18.4784	114.177	0	54.8434	25.7108
867	47.164	30.567	26.3617	29.2682	100.102	89.0397	16.4414	118.682	95.4659	94.0643	167.516	50.7441	71.541	7.51111	16.315	25.7717	122.334	241.747	44.1728	45.7289	120.34	19.8205	134.634	42.1772	20.0226	98.2144	0	0	0	36.0649	0	34.8406	5	97.1843	137.449	30.3974	2.0873	21.7837	48.1601	119.723	114.709	52.9698	99.9557	14.5763	30.755	4.67063	68.2514	50.4185	210.995
868	46.8057	45.8242	120.698	205.592	195.253	75.9532	18.6333	37.8655	3.03492	92.4442	3.40404	17.3409	134.801	63.1604	60.3004	29.0763	52.5088	42.3969	13.9119	166.678	96.9449	125.615	26.5048	84.9034	53.5469	31.3452	34.7413	36.7198	85.0556	0	15.0571	162.726	218.634	72.8974	18.7841	73.7873	2.62976	109.59	94.8	36.0771	99.223	16.1103	39.3337	0	21.9718	25.081	94.2207	238.973	6.40516
869	22.3052	6.32619	69.7924	71.834	23.8911	17.364	11.5206	333.157	0	59.2566	11.8492	50.5275	100.862	208.749	34.1809	0	28.77	186.812	4.10345	33.8848	26.7164	44.5452	72.7323	21.9874	48.1851	0	94.1035	207.059	41.5932	21.3956	0	110.642	41.5216	82.8362	5.76944	13.912	84.5107	29.681	79.1941	49.8443	82.2157	75.4346	72.9158	24.1682	5.43333	80.3257	76.8641	65.8617	125.595
870	0	31.5931	99.6401	236.418	1.90536	93.3061	72.0009	37.5808	7.60996	153.101	52.9302	114.309	34.7528	15.7219	33.0313	193.716	52.8765	77.7109	0	101.806	104.927	9.90556	25.1651	61.3221	32.5682	53.529	32.4528	37.507	0	44.6966	5.65833	45.5997	159.618	193.738	75.5754	93.5644	0	39.3523	185.421	6.39329	27.7861	8.63413	99.7635	56.4125	164.07	67.1071	30.6989	69.5282	91.4699
871	166.598	97.8864	10.1002	111.54	104.085	12.3488	21.2396	30.5263	162.422	11.4365	4.6516	0	99.7853	150.737	40.1388	0	89.898	56.1764	39.774	23.0452	11.146	19.7888	127.334	41.8776	125.659	66.8955	18.0518	143.023	27.25	53.5888	63.0546	61.0381	95.3432	157.368	27.6823	39.6701	288.396	112.064	44.3625	63.1151	62.8895	19.7909	112.092	0	95.7849	0	61.5023	3.92857	28.939
872	82.7728	16.1266	29.3747	74.7809	39.7048	139.136	41.4108	82.1512	35.1063	15.7575	131.817	24.4302	126.065	60.1735	20.0292	28.4794	4.68611	128.581	54.9052	30.1076	55.4425	6.22398	71.7814	32.309	87.4205	38.5354	57.4646	18.8049	90.1645	99.5275	117.068	80.943	8.9348	93.7549	27.0511	113.241	0	45.4527	36.4081	19.0954	31.7147	0	132.743	8.35397	5.26052	90.9742	17.3464	171.681	283.333
873	51.4919	189.574	68	40.3215	8.06667	32.8935	96.8208	4.29216	135.07	53.1402	0	27.1923	137.416	3.59484	214.429	0	89.1969	29.9518	5.95996	4.18095	88.0315	43.2884	40.5828	0	6.54405	54.0937	0	29.1435	101.099	170.292	189.203	86.9808	35.5269	5.76079	192.018	77.9912	12.4373	17.8548	44.7378	37.132	53.7852	142.142	86.3526	92.7436	62.5382	5.26429	37.7253	28.6273	39.1213
874	107.98	43.3544	16.69	36.1486	45.5802	92.6178	34.6924	29.8463	38.2693	96.0707	94.5286	74.6707	25.6147	32.1328	107.906	164.778	51.533	170.353	25.8109	38.8357	68.7202	47.1858	11.6399	149.28	0	52.5894	59.7099	22.9334	30.2166	21.8579	74.172	60.1428	150.117	189.486	106.599	15.8069	164.225	28.8808	169.894	137.594	89.0418	17.7805	35.881	0	0	58.2201	34.1661	75.062	43.2394
875	264.211	124.427	89.1199	29.4186	9.60477	95.9877	0	5.42424	2.82827	8.31667	99.233	16.312	25.8664	102.907	0	30.1957	92.7438	7.91686	160.491	98.4745	0	63.5604	125.589	46.7737	30.907	0.739683	19.6982	44.8722	285.687	47.1442	37.5488	41.4064	0	0	54.1414	20.0104	78.0499	62.2827	260.054	92.878	35.2994	94.7529	0	4.43182	249.057	80.633	5.61667	4.21349	63.8287
876	0	56.767	203.892	62.9075	21.779	64.7685	156.687	22.1639	177.755	108.007	13.7926	147.539	29.9764	25.1245	104.751	7.57619	178.576	15.1693	36.9845	92.3482	13.6909	110.855	37.1929	40.1195	0	37.9578	266.174	0	2.19167	8.17424	6.96096	217.841	22.6024	0	8.82738	133.359	26.9977	210.114	0	167.871	6.55996	107.45	0	66.7536	85.262	146.464	24.1491	37.291	38.8233
877	117.989	0	86.0178	62.5898	20.4798	21.9325	104.489	87.5234	31.1059	92.0592	31.3784	58.6608	0	52.0829	11.9058	0	39.9109	17.9964	20.1702	15.3918	0	67.2923	42.8488	112.154	180.724	89.464	183.344	161.695	37.2773	31.7635	91.676	64.9054	55.6582	177.637	47.8175	56.0768	70.6101	10.4113	44.462	123.571	141.662	144.881	185.732	12.8147	114.823	86.0394	0	35.277	78.3409
878	86.9273	0	86.5586	12.6983	47.9356	26.7175	43.2572	69.0215	0	5.85513	197.633	27.1804	111.892	96.7115	12.9224	225.575	155.429	12.2028	38.5005	115.456	133.577	10.2413	3.40952	113.931	97.9192	57.4271	173.944	90.4145	6.87972	52.5431	18.8815	0	32.7732	110.563	16.3845	59.9582	27.737	41.7192	39.7779	176.053	56.8177	101.567	98.4412	137.037	19.778	15.2656	71.9539	9.86508	41.4714
879	9.725	88.7661	153.046	16.4927	49.7845	22.6369	0	63.6294	146.731	20.7528	8.9	19.6881	182.757	22.0509	18.7231	52.5358	207.095	35.8866	66.7004	81.786	76.3501	89.0226	3.01667	0	142.176	41.457	10.0675	123.632	30.8604	111.369	45.8495	275.526	86.2009	51.2867	163.489	30.334	19.7345	69.4716	46.3977	189.399	51.8648	87.6687	112.71	117.374	117.427	38.0441	104.842	43.2211	17.1169
880	37.8856	54.7663	156.95	93.1088	18.0407	118.918	128.058	66.4865	108.906	14.0767	107.874	30.177	80.7977	47.8957	23.9825	135.37	43.922	59.2607	33.7383	70.8714	77.252	91.6137	54.715	7.75	82.1035	94.7014	4.98452	39.3548	34.8	41.6685	26.6567	92.0036	20.2802	29.179	0	3.71111	44.8108	0	0	235.86	64.7327	24.3668	116.587	35.3087	144.728	100.116	137.127	124.069	87.5333
881	106.325	94.1857	77.8122	17.6806	27.0147	123.286	15.5424	43.4718	71.2634	153.997	42.7092	19.6338	80.2978	32.746	35.391	77.986	32.5238	63.7011	44.5871	160.898	67.0614	288.372	80.2683	143.873	0	2.12095	189.533	101.77	131.344	0	24.5516	67.9957	29.7014	76.8974	125.004	24.4649	40.1725	3.52897	62.0899	201.382	22.0426	30.4696	0	6.44444	123.889	58.8558	109.853	4.27143	35.2714
882	107.539	11.0535	16.0928	27.5673	138.745	103.698	7.33333	67.4928	62.8884	36.7299	6.57659	164.142	97.6994	107.947	33.5127	28.0432	139.511	10.3376	39.4884	4.73571	84.3878	70.7589	104.798	9.97765	88.6234	10.0436	122.748	4.22897	13.822	27.8324	36.6436	0	248.05	0	29.5636	170.496	31.8679	29.7841	70.2253	9.175	78.327	12.6404	36.2367	130.086	39.6643	66.3565	104.411	56.4539	81.3966
883	44.2543	278.198	141.169	12.8104	33.4603	106.673	84.2541	44.4695	0	3.74167	23.4604	45.9271	74.7411	6.69062	16.1781	60.3525	49.9962	43.0863	0	76.3992	76.8039	67.6381	209.473	6.8135	93.5053	0	122.281	156.621	106.277	15.8667	59.3395	43.6645	26.6364	92.8926	83.4537	17.0218	97.3753	15.6849	0	3.47821	202.01	14.1238	46.7244	15.0595	61.507	112.343	8.49008	59.7904	54.9285
884	66.855	119.062	3.86035	100.306	43.0563	40.8623	70.1281	76.7483	52.8378	140.446	85.8073	69.1081	3.85481	117.574	62.7253	66.3213	70.9596	41.514	94.214	36.6316	68.3941	60.4774	19.5013	93.9115	137.869	103.34	123.654	137.029	22.0187	34.8424	43.628	62.6495	10.5333	77.1688	38.1065	31.1437	22.8903	32.531	19.2878	17.2671	68.6415	15.0293	54.9587	173.855	87.4956	258.404	0	130.456	37.5682
885	122.698	23.2278	121.701	98.093	32.8567	25.7228	66.0153	143.39	24.9031	45.8469	21.3058	47.6202	68.7173	133.856	73.1299	60.5792	205.868	9.57305	91.3143	5.75635	19.5758	5.48056	30.9877	39.6258	91.0886	47.8321	62.9407	28.7694	9.76591	11.0095	43.8981	88.3484	71.8524	65.9505	0	108.375	55.5984	5.65595	53.2956	60.1238	11.0447	4.29444	12.4872	29.7122	76.2085	107.509	192.265	77.8195	53.7878
886	33.9601	0	107.871	61.6436	96.1259	22.3784	25.806	130.56	141.344	32.2788	35.5503	94.1676	136.052	28.7554	49.243	66.2621	91.2004	5.00952	19.9485	74.7337	87.5394	92.6202	74.7412	65.5412	19.5301	29.3616	42.9646	0	123.841	71.6262	51.7358	22.5813	198.473	19.1749	44.6048	98.8672	46.891	159.089	23.5378	81.8425	64.7027	31.4073	98.7913	84.3661	71.1388	121.815	181.328	1.62894	150.961
887	4.95788	66.1594	7.47071	41.8239	147.53	29.4561	22.4222	18.1376	135.353	38.8634	121.1	78.7674	0	49.4472	76.0883	84.9347	16.3524	56.61	76.1814	78.5659	45.9532	46.1652	53.73	0	57.7429	141.476	106.844	0	6.69444	0	87.9593	123.095	160.032	14.406	10.3415	104.285	57.9146	29.2969	70.0302	21.5501	101.375	100.54	26.4091	12.8497	162.389	8.82626	74.7644	71.2157	22.194
888	47.0392	0	52.956	0	41.1455	8.7417	230.646	26.7154	181.435	88.5355	44.8949	18.6545	3.8596	158.319	42.8193	20.7282	152.843	106.638	87.9952	31.6682	67.9676	97.8782	116.777	92.2221	7.08626	18	35.1554	42.2894	126.208	71.1623	61.6769	26.8432	111.292	90.6353	63.4927	43.0705	87.176	5.57202	60.0258	61.1569	179.568	48.8536	36.9311	0	10.7349	103.71	68.6746	4.28057	47.4811
889	66.1365	11.8083	119.683	158.606	18.1938	99.3185	45.1765	43.5344	58.3188	94.0747	9.79683	44.1287	54.7661	123.942	44.9136	85.1498	29.5394	132.464	100.193	134.069	49.7691	62.8795	175.361	98.9952	7.98333	7.69405	3.95417	34.6595	80.1587	0	37.3148	137.301	27.1913	95.8852	6.29216	104.704	77.5791	32.7735	42.0278	81.8003	33.3598	0	23.7959	8.68523	84.1683	225.164	13.8985	0	8.64103
890	204.019	69.7913	4.65119	150.046	54.7423	74.0236	55.9494	41.3349	40.497	18.3906	185.666	0	116.691	35.7557	0	0	31.0977	66.9884	18.4881	0	103.94	46.7433	204.609	58.4927	20.5018	67	68.678	108.517	35.0567	11.966	28.2879	55.9718	39.4468	54.6337	50.3062	102.303	81.618	36.5634	88.0698	16.1689	80.5433	142.806	28.252	52.7181	30.3083	41.2168	180.35	332.862	48.9093
891	20.2307	21.1424	41.5526	238.349	183.807	254.038	37.8177	82.0152	14.0187	47.1466	50.0423	47.729	9.86209	4.33333	70.8792	269.528	42.0998	28.9049	0	106.133	127.383	20.0631	38.6494	88.7565	103.248	145.458	77.7989	12.0386	54.5022	136.724	171.615	54.0933	80.6564	42.273	0	8.30646	248.019	98.1353	284.343	13.3355	54.622	5.16753	0	23.1279	37.4953	112.563	105.057	131.871	72.3978
892	24.8278	132.919	72.7426	14.379	46.5935	23.0181	63.8472	98.6018	80.6446	82.8963	40.9312	46.835	32.0662	33.5983	132.193	19.0541	122.867	28.4521	24.944	184.647	158.619	9.33516	26.8331	77.9742	15.7273	5.98057	85.3884	102.581	49.3878	44.7679	32.4369	15.0531	28.476	71.688	115.09	124.491	72.5583	26.5218	3.9296	159.151	72.3929	13.5972	20.4322	20.3024	185.763	69.1792	43.8565	93.4556	0
893	0	141.256	2.11905	33.7766	247.65	62.3813	128.086	124.994	61.1376	26.4595	79.1163	46.0268	130.489	59.3027	57.2449	67.7135	18.9564	36.9293	81.8697	67.1416	163.437	92.4124	21.3682	17.4754	49.0994	51.2862	60.2874	27.7354	23.0252	7.61869	51.1855	26.833	68.0602	71.9269	83.1715	66.7883	36.2977	31.4262	37.5192	153.836	45.5599	0	41.2211	23.0319	129.523	2.81905	42.107	90.5671	22.3381
894	180.626	68.0392	6.28677	33.8112	109.461	200.209	42.2596	66.4488	52.7894	56.5997	19.487	0	122.812	27.6109	26.1674	0	19.6711	9.05714	3.69567	4.89841	109.787	30.1022	40.198	46.8545	16.5286	27.2894	24.938	74.6419	19.6789	18.5241	91.5339	43.4375	58.3915	79.2569	134.002	122.543	79.7965	5.27738	94.5108	55.2214	39.1515	0	51.5711	145.405	63.7441	18.9845	85.4525	39.9861	149.456
895	187.912	70.1114	92.4605	28.0202	63.0125	41.5888	30.5361	153.134	180.331	85.0992	131.635	120.395	48.3485	59.4698	108.101	127.197	122.897	33.3564	83.1083	105.143	89.1269	0	272.612	16.4708	203.828	40.6391	131.179	89.4527	0	12.2172	37.3952	117.096	32.0595	112.424	120.749	66.3054	24.2515	0	72.1491	11.3136	115.489	17.619	36.2147	52.5652	24.401	73.0283	36.1802	71.249	122.355
896	43.2724	48.6193	115.262	22.9575	5.40524	17.5414	81.769	65.9374	63.7493	0	4.93626	9.10935	160.119	48.056	172.119	3.43853	115.777	56.8949	9.76542	50.1106	50.5197	70.992	20.8494	9.48526	62.8083	150.489	26.7103	45.0855	155.162	69.5905	45.8859	5.34994	55.6735	39.2716	82.9884	169.825	104.98	33.093	28.221	50.0028	56.9898	98.1344	49.2765	46.194	83.1323	35.3927	0	102.265	18.174
897	35.698	0	25.0313	0	4.22527	45.6049	29.2036	51.7415	31.5156	246.052	19.6607	54.3322	154.873	0	55.4275	26.9374	76.7483	44.6599	0	118.377	5.7373	42.7413	33.0097	46.8684	53.737	36.2198	19.6949	49.6956	88.2282	171.201	28.008	199.78	16.8751	11.1029	43.9819	124.445	30.2564	72.6213	123.714	191.218	24.3108	72.9775	25.0965	9.54622	83.3315	38.2075	42.3872	35.0911	116.924
898	47.4955	74.589	130.395	25.7243	79.48	111.859	14.538	83.9096	8.02065	58.132	92.4407	51.2258	21.2494	65.2521	0	47.1626	135.084	81.3141	119.937	34.7901	61.1694	40.7346	113.879	110.877	113.216	61.6766	304.605	81.7564	89.2099	34.016	72.6089	0	13.6628	11.8986	64.1566	53.9532	32.7844	52.2504	32.1444	10.2604	79.7856	10.1791	10.9776	61.701	173.597	0	69.429	217.412	0
899	10.1167	68.1478	50.2214	46.8642	93.1612	108.325	103.738	133.972	2.51878	159.792	24.3128	76.0672	76.3373	134.066	36.8627	42.2506	4.43638	23.8376	154.907	25.7102	158.294	191.947	42.8188	69.5888	0	7.04444	158.01	104.691	175.612	68.3197	96.1086	40.2622	10.1417	79.1226	39.1351	25.8746	96.4227	0	92.3157	3.52408	203.265	59.6304	103.571	28.4579	175.275	119.706	52.5031	38.8551	16.3724
900	21.5131	65.9809	36.6087	70.6749	24.4019	12.3861	14.1444	119.891	16.7785	111.084	36.6187	37.9188	97.3759	327.711	264.886	36.3802	56.5599	27.5941	159.493	1.53178	88.5769	31.7538	34.0777	40.9186	14.4794	69.3591	97.2002	27.8207	133.039	76.2094	44.882	100.507	50.2498	146.561	55.6123	6.52222	0	61.5122	121.307	19.9916	201.169	62.4729	93.3856	55.9667	78.4579	5.375	22.9501	84.1369	23.0445
901	0	75.7283	13.0373	232.64	0	63.6166	30.8288	11.613	33.5404	49.0169	10.3384	33.7657	58.0899	88.803	2.13258	24.4199	0	0	16.4496	124.189	131.286	152.156	144.442	85.6735	52.1667	22.8984	127.997	0	8.49545	116.251	41.2905	110.544	58.2484	82.8158	71.6224	100.013	19.4818	64.5549	40.453	32.7999	74.1309	121.59	8.6	17.5099	91.0852	31.2473	0	95.9035	231.744
902	27.2381	43.2117	21.9366	30.8951	70.5552	128.761	8.91277	25.5525	41.9613	19.7877	47.6222	171.039	21.8029	144.551	47.7985	57.614	285.541	43.2524	32.8579	0	57.369	62.3927	61.8898	15.7309	5.86515	109.639	125.934	130.21	66.3005	0	57.44	15.3873	62.7655	92.1339	4.44524	62.0107	36.3169	83.4436	94.6597	0	125.099	56.6985	4.90192	146.123	81.6017	74.7928	2.70777	183.816	65.9232
903	20.843	10.3778	39.375	114.491	71.0575	38.7911	11.8683	48.132	48.9193	114.936	45.3395	216.503	113.209	43.6318	50.6419	10.9294	154.438	63.1205	98.5932	25.2511	23.634	0	73.3598	135.953	74.1223	80.6956	163.539	35.862	32.9946	72.1845	35.3902	71.4794	122.67	0	0	14.1905	109.913	16.1017	56.6033	31.0354	47.615	257.092	0	0	5.46905	31.7536	115.657	17.4934	30.064
904	116.162	179.783	68	141.681	100.02	62.5879	49.5526	0	37.1256	51.7367	1.27821	87.2012	98.3106	34.61	39.119	16.2985	0	31.7254	49.6376	3.05325	149.183	20.2805	5.23452	64.3056	66.0874	185.726	104.316	150.579	0	84.1933	5.70833	21.0108	7.44091	161.233	0	0	73.2225	22.0441	129.458	96.8632	0	276.091	94.2949	188.295	52.6479	77.432	114.412	12.4595	31.7244
905	59.8561	104.917	61.6519	0	71.4635	86.2155	26.6244	2.71335	59.139	4.77375	25.7475	35.6487	23.5493	33.9187	82.2726	20.8487	78.6318	29.1481	49.868	37.3674	33.3133	147.055	227.299	57.9108	32.8964	79.723	0	29.8425	44.1118	85.6944	75.4301	0	5.23182	34.3003	41.9323	207.005	86.5049	17.5001	89.3267	2.59329	113.421	44.3076	56.8546	16.9109	48.5394	146.237	8.16712	204.995	124.994
906	0	53.1344	179.923	59.9053	29.8974	85.2347	13.0384	98.941	39.2511	54.7683	83.8616	27.3193	38.9492	77.2195	14.8976	72.0788	178.734	2.03089	62.8612	69.0595	147.6	22.483	109.398	37.7682	16.8645	95.0455	6.3619	14.5628	32.7739	19.3323	78.3716	48.2552	67	46.3326	22.6954	25.7307	110.671	9.00112	78.5598	0	63.2444	77.9771	102.318	115.093	26.6009	108.507	108.253	46.4425	0
907	279.599	0	14.6719	219.39	0	38.5373	64.001	150.515	113.121	8.5071	65.8289	74.6285	37.2966	4.99964	62.3523	0	123.922	30.8416	41.2104	55.8688	139.544	15.1398	60.6427	11.3865	2.94405	159.728	45.5784	17.489	14.7433	22.9002	22.6208	107.44	27.1386	37.9626	95.8403	42.3886	24.6209	87.895	46.9801	13.2027	43.3982	6.93571	28.4997	246.009	12.1577	126.939	75.5404	27.6358	28.9044
908	6.78182	0	9.12239	89.958	158.148	32.5779	153.25	19.8949	17.958	36.9555	69.7179	113.67	64.3206	8.382	103.164	12.4219	23.4592	1.4	9.79532	250.894	0	166.19	17.5925	65.4148	152.829	214.836	14.5298	24.1187	69.6672	104.054	44.4058	0	0	244.516	105.087	48.5257	23.4246	44.6331	68	55.3641	0	71.9676	80.1385	29.4119	188.519	92.1615	106.627	31.7321	42.0903
909	127.022	33.5623	26.8232	54.7155	3.08654	12.6763	152.567	7.17778	86.1408	98.6812	93.8745	37.3176	20.7695	183.082	4.05321	42.1376	237.866	41.5667	15.9456	62.9782	241.761	0	61.779	45.7621	25.4045	156.674	2.56277	37.4621	23.9904	56.4514	35.2294	73.6381	135.334	0.666667	36.95	28.3647	1	74.9249	0	116.042	31.9538	95.398	158.514	63.5227	56.1789	207.931	14.9009	55.415	33.5485
910	188.864	115.834	219.148	182.472	17.869	137.184	23.0521	96.8369	20.7625	91.1069	52.9174	30.3727	0	28.7104	58.6216	20.4758	0	87.5639	24.5778	15.6126	73.5477	29.5453	45.2302	43.6051	13.6788	0	58.4052	225.005	135.316	11.7234	84.3344	39.3976	187.21	15.4028	74.5889	78.0513	36.8223	48.8681	55.544	14.9636	41.4695	28.7012	114.028	6.74167	21.5143	44.4814	87.2448	76.0698	105.355
911	70.4581	155.354	64.4924	29.6973	41.2084	148.365	130.873	0	0	8.87094	71.7279	78.08	0	71.3852	296.838	126.095	62.2338	134.97	19.0668	6.44946	41.8075	33.5186	58.6865	115.922	141.755	64.3018	243.166	145.791	79.5023	14.7675	30.3439	36.8264	35.4122	221.526	17.6425	98.2505	153.082	71.0404	149.355	102.869	46.8449	44.0156	25.7829	11.5372	47.7927	87.5873	93.8916	11.2861	4.80123
912	9.55394	44.641	254.261	54.1232	42.0935	2.75	125.441	131.781	30.8317	0	121.046	295.704	32.6758	43.4206	11.731	37.0861	51.3446	27.7822	21.0912	9.23889	24.5214	47.8528	9.16667	124.678	182.938	10.9866	142.7	32.8386	104.513	37.4609	53.5953	72.9215	72.5901	72.0415	64.2814	79.9839	23.64	16.1382	172.484	120.518	20.6507	11.1457	15.4111	221.037	53.3845	38.6869	5.4171	0	113.734
913	20.1465	18.1548	0	228.787	15.4586	100.904	122.175	110.051	55.8311	4.25952	73.1656	85.9376	66.3183	10.5063	81.2111	69.7073	0	95.077	99.49	0	41.6453	74.8502	3.25	77.2839	149.697	24.8061	133.419	27.6207	6.73645	15.7703	42.7314	9.59206	146.561	73.0341	55.9584	89.2575	0	32.9004	81.8507	0	98.7045	167.318	62.9046	90.1005	2.61746	0	46.4986	48.7923	44.1139
914	23.1418	48.2637	74.7381	89.4592	6.78592	38.0067	103.163	17.6354	55.2736	121.752	7.31367	78.2673	56.6832	45.7827	1.075	49.5528	34.0585	29.7151	157.135	51.8268	159.167	30.4403	168.434	96.3046	0	120.777	125.742	70.5255	23.6208	70.6226	26.0081	122.905	0	33.4835	89.3202	19.2369	134.842	54.5452	63.6587	202.863	58.9194	31.0983	6.92107	151.352	0	60.9862	97.8796	74.9032	18.5812
915	0	191.083	46.7508	33.9811	5.08215	111.129	47.1873	108.228	42.8873	60.7178	183.394	21.7996	27.1957	10.1385	48.2234	96.5921	72.8813	41.4269	68.5551	100.593	16.3964	96.0416	177.017	87.6567	69.9371	18.2793	30.9183	70.5936	271.935	79.9968	70.8842	222.179	17.3574	29.0805	6.26872	43.4453	24.8253	12.7654	0	123.26	0	68	41.6418	36.6581	0	52.9709	3.30952	64.7862	174.35
916	81.1224	23.5038	262.914	35.6195	60.3634	43.6958	43.1247	12.8341	64.1338	21.1588	32.0324	0	79.4496	65.9149	99.4089	4.52063	114.057	6.59829	28.6675	173.757	121.474	59.7888	98.9264	27.45	171.404	115.26	7.9482	66.5538	153.854	206.028	78.2505	66.6216	40.1749	56.3424	4.19645	58.5317	70.5552	35.349	91.479	37.3819	40.8913	106.373	147.079	19.178	41.2615	18.7873	8.83968	14.4833	13.2581
917	11.8548	0	139.577	66.5388	47.385	15.1083	12.6544	81.5036	7.84127	0	98.0508	92.0312	5.98333	92.7666	55.203	2.08333	21.9056	47.9495	0	121.417	47.6874	231.514	80.7597	12.954	5.44167	60.2982	3.16032	16.6833	132.078	54.1353	4.2873	79.4238	33.1886	5.68889	52.9392	78.4898	39.7663	0	212.763	54.2215	76.4451	135.266	83.6927	92.9203	41.6599	1.3375	23.877	190.596	90.7512
918	7.59732	17.1201	15.3135	41.6571	205.532	69.2143	64.5326	3.13452	5.09637	120.786	47.8095	40.5614	74.3103	78.4231	34.4904	66.4509	9.61349	47.4635	24.0353	38.6814	85.5787	174.951	4.74444	136.617	23.4147	68.826	102.977	37.8888	111.586	158.087	1.42619	78.7919	5.3746	4.09134	28.7974	26.7929	12.008	7.21115	0	134.239	0	23.5756	21.4695	131.886	36.0433	49.7646	38.0702	10.0261	4.95595
919	131.845	33.3154	6.86319	18.8916	5.90882	18.6019	13.1167	253.318	83.091	11.9031	35.3129	0	17.985	331.755	22.4488	160.234	112.516	90.1956	8.25	14.6025	42.5622	192.478	130.301	46.2204	5.35192	48.1307	200.991	0	91.5048	48.3543	40.4365	151.322	71.7152	49.1688	59.1095	170.285	31.7247	77.011	71.9552	110.053	172.204	23.1526	40.6988	0	36.5391	41.9362	21.5881	123.623	82.8036
920	131.948	19.8214	290.942	226.123	264.161	17.089	14.7134	97.8653	80.0066	20.5627	43.3119	16.7278	49.0884	168.737	18.44	43.461	22.5228	20.9619	19.0842	53.9863	64.3969	174.977	36.5095	60.2092	70.823	37.6967	60.6784	43.5975	30.7228	27.0239	68	0	15.6968	45.7687	50.034	43.6933	53.2256	43.9414	3.75874	58.8123	231.43	21.0201	147.235	5.6592	62.9767	0	76.4256	0	0
921	15.2105	26.0285	17.1577	12.7587	50.7179	154.715	91.7319	31.6134	120.435	36.9739	90.1935	90.6357	87.974	49.1524	152.623	36.9593	17.5474	46.2596	1.41143	115.377	89.9182	5.83333	63.2087	3.29722	0	181.568	116.282	30.8408	55.2945	85.5883	49.7553	54.5877	156.103	35.3832	60.2695	19.0287	115.682	15.5304	110.49	10.9106	0	34.7367	0	108.41	37.69	57.3112	0	95.1495	26.4849
922	3.87778	201.641	34.1372	36.7743	135.876	95.2665	115.078	11.7028	37.22	23.5763	31.9504	84.0966	4.42619	178.111	36.5495	35.3172	10.0012	0	235.488	4.67395	0	12.4242	5.0862	113.727	18.4795	61.4955	0	90.2473	180.14	56.8962	68.1192	131.798	177.042	25.5345	0	39.3294	0	71.0459	91.6395	0	147.968	159.03	9.65123	74.2835	38.1798	7.00877	44.8819	39.4426	72.6104
923	111.955	40.211	68.6501	22.043	24.9611	0	107.695	21.3122	10.7844	71.7339	117.041	200.973	16.9596	174.08	79.5499	180.786	179.979	27.8231	8.01988	161.466	48.5759	16.1104	41.337	107.878	40.9491	215.448	27.2622	16.2601	16.377	193.777	0	110.707	199.38	40.0074	51.2263	72.6821	28.8162	184.325	82.3655	21.7262	37.6112	0	9.00781	55.5298	9.19904	33.2975	33.9104	36.2484	1.78496
924	49.4409	20.7561	23.531	207.937	172.162	34.1948	129.666	78.2156	0.776111	133.578	135.938	62.8077	88.5365	27.262	13.4479	0	59.3141	10.7919	43.723	80.7574	69.2749	15.1523	75.2346	43.3875	37.6691	96.0539	18.1825	129.687	55.7739	32.5995	28.4893	85.5728	158.78	55.7992	94.4541	53.8151	1.3342	16.3218	54.9176	117.779	155.477	18.9514	23.2322	22.7365	127.45	217.007	77.2977	94.9017	24.499
925	36.4877	37.1565	147.273	83.539	81.2166	27.7048	173.385	29.9238	6.11905	0	0	38.3829	127.254	91.036	32.1818	52.9218	114.1	19.8653	153.484	113.996	142.101	144.249	0	23.4615	151.065	40.6563	50.6492	0	67.0785	29.0604	7.75262	23.3111	7.86593	147.148	46.7495	55.327	75.4061	28.3439	62.6456	60.2042	13.9952	24.868	69.4244	71.6631	137.291	183.525	45.041	4.56631	35.9445
926	54.4308	74.6947	58.7718	71.859	13.6725	22.961	188.333	109.021	128.859	33.0107	38.59	74.4748	35.9259	17.4639	85.0188	0	31.3626	81.0337	27.4392	7.85069	51.4969	32.232	180.84	58.0853	20.5963	89.4338	29.5559	165.569	103.844	78.5673	129.394	75.8529	22.2808	0	39.8382	85.0231	137.472	0	107.129	50.8106	14.7393	0	13.6638	127.83	105.578	34.5686	28.4343	156.824	68
927	12.0722	61.7711	23.4271	119.301	92.4006	88.5686	87.5137	86.1519	48.1675	93.7903	46.1048	50.9207	12.9536	51.5634	37.4271	6.72811	56.9855	98.823	31.4262	93.0343	99.7627	79.2196	76.7573	122.88	43.3767	77.1881	80.0203	82.164	136.966	143.257	39.0732	17.4325	266.814	32.4554	153.086	104.371	108.776	32.9778	14.8333	45.9076	126.664	250.362	58.9787	5.40238	57.2984	77.6312	0	106.944	87.8651
928	12.4929	159.062	146.325	118.459	16.967	155.575	94.0424	281.434	10.5918	245.765	75.0084	94.6167	25.1644	16.3782	29.2911	12.8282	13.792	36.5441	68.7229	93.0608	101.063	91.9839	3.31349	35.2738	51.9596	42.8907	16.2564	20.1964	55.5958	28.0615	42.1821	96.6165	32.4479	25.1636	0	161.689	7.09253	30.2012	76.7627	129.994	45.2271	17.598	6.89048	66.0293	135.437	0	25.7894	76.3661	82.4791
929	104.57	0	128.678	33.209	121.844	157.13	70.6756	40.5641	11.6561	124.572	24.7002	32.0745	84.7074	29.6538	143.559	19.3617	313.03	29.4238	119.548	70.6438	46.4592	118.445	14.2043	89.6731	118.547	200.63	10.5379	52.6601	59.4609	23.798	24.5788	32.1763	39.9441	107.088	45.7838	76.7691	4.16902	159.092	85.6228	67	0	24.211	0	34.8936	110.072	118.413	25.6676	28.3293	91.6822
930	69.1055	29.2342	3.59436	30.6429	4.47348	62.1223	24.9124	37.1036	75.2334	16.7574	30.2139	101.045	65.136	41.7534	114.215	92.191	62.4841	26.148	42.8	17.5159	219.133	75.1484	3.42785	24.8061	162.532	169.471	73.8459	6.37778	35.3859	67.4935	79.3	0	55.478	92.3035	64.8282	80.1678	85.622	267.895	202.07	31.075	42.9286	0	21.5249	22.7746	110.889	94.7547	95.7882	54.1889	28.7128
931	36.4914	67.5724	43.3885	59.3214	140.587	95.9968	29.6984	8.26071	0	80.5567	38.323	180.058	24.7081	19.4153	0	64.83	27.0963	38.0957	65.9635	23.019	85.2173	85.8169	30.122	18.8818	46.209	167.041	8.50357	38.044	71.0504	0	105.531	1.8373	25.1597	126.54	19.5691	256.079	26.3477	97.3824	129.346	22.1905	119.535	194.783	39.9055	191.013	60.1243	10.3524	9.25278	0	80.4604
932	63.5903	107.321	6.6401	54.3647	41.9056	63.9829	208.171	23.3417	100.49	15.4106	20.0721	0	17.0831	94.4369	137.897	4.81944	31.6811	88.6992	98.4349	73.2289	52.7067	69.0601	76.3095	0	81.0503	211.29	112.142	10.1659	15.9251	67.4685	70.9056	125.296	26.4802	18.8497	0	51.3941	44.2872	0	107.751	3.80357	4.14444	64.3557	9.17302	183.088	200.281	8.12628	44.029	12.7934	47.6186
933	90.4261	61.9657	15.1137	66.3653	42.7487	190.139	51.684	82.2139	102.826	55.2641	8.17216	61.1471	123.193	93.5631	14.8536	11.1825	75.1882	37.8818	36.0885	44.4244	37.4782	100.738	0	59.2044	23.9009	18.6	76.449	83.6396	0	10.0719	44.6212	20.0169	56.7678	35.0356	152.398	98.8377	7.05833	75.1223	20.9381	106.293	136.026	197.045	0	36.7677	24.0655	37.0705	12.8108	45.981	148
934	0	249.84	101.257	119.475	97.7536	140.394	0	11.1	100.548	165.222	15.7015	44.6513	30.1161	42.4425	12.1286	82.3192	54.5398	44.2339	81.3841	9.41667	44.558	78.281	91.3109	0	9.63333	43.2121	68	100.415	177.931	47.6395	90.1781	31.8822	46.3443	83.3901	31.8449	0	83.2082	6.37919	43.6593	19.5423	41.0078	0	24.2736	19.2748	85.1532	20.2369	105.682	130.433	84.883
935	121.435	9.49947	113.431	208.061	120.787	42.441	7.47696	6.88813	60.5869	25.767	85.7306	135.881	80.5347	7.94402	76.5162	38.2559	179.08	74.8263	107.866	110.336	117.046	5.28333	0	16.7755	67.7284	48.1037	0	4.975	149.47	48.1776	0	12.6167	17.1758	2.4293	146.735	106.84	88.0877	74.0828	45.5256	49.8635	20.3793	24.4939	7.22065	234.397	240.669	10.6096	30.643	25.9301	63.8846
936	81.913	38.6163	37.0524	9.25079	155.459	221.885	19.4274	157.467	139.473	37.8501	105.558	139.752	103.372	63.1626	45.0837	35.5886	5.95	34.8593	156.628	17.0472	42.5294	79.388	23.2472	16.7951	30.554	98.8893	60.6476	20.944	29.8175	43.0356	34.9401	149.104	30.0846	49.1882	0	179.138	50.6578	9.98023	89.9471	79.59	181.023	42.0479	4.44405	0	35.2298	123.119	8.06609	35.524	49.3464
937	51.4981	7.27937	18.4168	54.0082	110.454	39.8286	1.99996	0	8.03929	30.1685	59.5545	6.16575	6.86964	34.3044	13.7262	59.2327	101.481	58.9989	10.197	102.52	78.3592	12.908	39.1072	96.3865	22.6296	41.3876	162.754	53.7776	62.9614	144.205	141.868	19.2968	154.949	17.4252	59.5105	101.021	107.208	43.146	377.686	0	45.1824	80.1041	128.227	36.1721	39.6365	37.9262	0	65.068	172.506
938	24.8365	64.4877	3.76398	25.1219	4.06006	158.367	26.8304	24.7613	18.9699	116.848	95.5262	56.5398	81.201	55.4991	16.3037	92.0529	27.2163	0	104.429	40.9627	20.5975	160.909	55.8134	59.7488	65.235	94.2873	87.4454	0	6.35947	125.141	10.2468	11.3614	7.31548	0	0	2.50119	130.124	110.869	58.6599	62.8564	3.32222	164.633	77.9824	0	104.592	86.5028	5.05	87.0561	168.126
939	112.815	73.5243	219.791	171.324	235.853	12.6889	17.9418	28.9779	4.90794	142.148	30.5463	62.7401	99.6209	40.6878	18.1863	18.4107	0	5.9	59.5142	30.1638	199.287	7.43105	59.4351	110.832	16.9809	3.61349	26.6037	43.6418	28.987	18.16	28.7499	132.458	4.27216	0	14.6619	19.9982	63.9383	112.986	27.3694	14.564	47.6745	130.213	113.642	159.76	68.8564	40.2061	5.70397	34.2841	109.594
940	24.6789	43.2956	51.0075	177.767	133.98	3.77778	148.753	0	20.7484	107.674	22.9964	0	63.2739	18.854	101.801	46.6691	53.2549	85.0167	156.705	120.012	37.7656	32.6804	36.5746	82.4656	38.6524	52.8927	187.988	17.7806	23.9262	23.4742	36.6525	30.954	336.751	79.6308	37.3028	2.36667	142.047	6.87534	43.2624	65.7187	5.51071	6.26825	28.0775	0	101.674	44.0077	20.552	79.4344	137.065
941	0	196.394	0	170.601	100.548	16.4901	12.0531	95.0641	69.9293	114.33	58.7812	30.1314	95.9623	99.6676	98.5675	194.176	37.7349	10.5468	21.4476	54.6007	28.1324	4.30715	63.8717	18.1724	0	30.3195	101.737	16.6524	25.9761	13.8011	144.584	69.362	100.045	7.20758	153.37	0	2.32778	40.6602	47.5096	97.9629	61.0259	59.2098	75.9363	70.8143	328.099	96.7888	93.4079	49.2208	17.9298
942	190.661	63.1764	59.7944	43.9486	21.9172	23.0848	101.27	143.004	45.5126	8.79063	55.9	22.7802	37.9453	40.7986	92.2448	10.7198	134.59	114.045	42.6438	0	7.13333	119.998	89.5423	54.0009	178.116	6.67005	23.7285	29.3214	67.8271	105.712	183.32	24.6404	37.5751	71.2762	49.1961	258.661	24.67	0	57.7587	59.3532	14.9745	70.9924	20.8033	179.464	19.0794	107.536	44.6368	90.7752	0
943	34.6401	34.4511	110.234	23.6802	156.737	29.5182	132.991	66.037	13.0365	24.9881	119.468	90.9811	65.1037	31.7008	2.59589	12.313	42.7653	191.858	35.1826	24.8369	35.8292	12.2103	136.732	114.801	97.1607	85.4351	113.339	26.5616	0	79.3422	77.0646	16.65	128.911	26.3679	81.8342	216.779	75.1237	213.332	64.4124	108.827	37.9857	33.0159	113.087	26.1072	42.5632	11.4321	20.7649	55.7344	60.8051
944	133.893	27.0728	78.7078	0	28.4544	86.3645	44.8762	11.1733	18.1968	17.0524	48.5582	38.2217	16.9563	44.772	14.3163	68.2178	11.358	174.274	51.13	66.6399	57.1388	70.8249	11.9949	104.19	21.9682	5.75952	181.457	58.1459	53.5494	79.8329	88.0917	15.4861	104.591	59.2498	111.766	18.9266	56.5369	54.7082	85.7524	161.983	0	27.7099	122.025	29.4789	76.112	40.6648	70.6152	14.8417	89.0161
945	52.8246	0	13.1423	19.7238	38.2159	88.987	141.665	83.257	5.47833	122.33	16.2928	34.7366	37.2934	6.85079	0	25.9752	98.1019	33.3252	5.58811	33.4334	55.8167	58.0831	88.9077	104.157	73.6663	181.923	38.0327	19.7475	25.5485	49.0184	15.4196	33.0861	19.5126	155.468	96.0714	0	10.3947	77.8669	12.2968	12.3727	102.292	95.4393	71.0802	67.188	81.3323	56.6166	208.741	40.9395	18.4418
946	132.371	176.952	65.1524	3.1631	47.9803	67.3312	203.821	49.6374	5.29557	185.577	56.0899	13.057	12.2998	155.186	242.633	31.5926	15.8724	31.6934	10.7302	0	66.3151	64.6018	60.618	36.5806	115.762	19.8259	14.9847	16.2902	88.7179	125.705	79.8215	84.0148	95.623	61.4514	37.8	26.9673	9.96746	75.1772	20.4169	89.8087	12.5571	211.448	132.546	55.4191	140.09	247.967	11.2592	9.00119	48.9524
947	65.1615	123.199	42.0522	113.46	131.35	22.0274	66.2572	67.8954	158.492	226.087	62.953	152.186	154.538	29.2818	0	155.942	33.0595	18.6203	217.076	8.17348	75.314	8.10094	78.0308	4.46836	51.0175	0	29.2096	68.5202	25.9422	0	28.8536	58.203	95.3015	109.695	3.34286	81.6277	76.5299	0	194.269	70.7697	3.83847	96.2118	32.059	87.5372	0	120.97	28.4503	81.313	18.7155
948	65.3575	8.23333	56.3743	0	39.4771	8.91214	138.348	96.9571	26.349	127.946	172.085	143.931	80.6645	114.973	109.813	29.0334	114.831	65.0784	117.276	2.59973	105.396	92.6271	76.8179	50.2782	47.429	7.12698	10.781	53.9499	48.1986	38.6206	101.735	25.2981	43.7726	47.254	108.174	88.6743	86.9754	99.7468	47.6035	35.0339	123.728	25.5049	30.6679	4.125	104.666	3.5671	139.442	181.234	0
949	24.5015	43.5586	111.002	0	54.4994	66.4625	85.37	51.8354	5.61111	7.07368	159.65	76.6053	57.9267	30.3032	68.8527	184.494	58.333	104.08	0	10.0536	45.1545	32.7501	227.345	108.85	4.93896	0	24.8655	0	124.493	31.2735	103.745	3.79167	65.041	70.9075	199.309	0	4.30337	96.3231	104.351	140.417	82.4143	57.7622	41.5325	77.8025	15.3859	189.826	71.8059	103.596	91.864
950	63.3823	19.9034	17.4345	4.02778	8.19514	19.5809	39.9989	39.3932	87.9136	65.1913	94.1191	15.64	65.0069	149.462	144.665	54.2881	19.8174	53.3035	8.22619	53.6114	0	39.2143	26.6551	9.3798	193.959	9.68465	4.02619	43.4045	52.1152	35.2806	146.875	77.0336	66.298	7.38779	9.97015	137.82	32.0587	76.7009	108.563	49.8452	67.8582	2.7131	75.8155	225.302	18.4103	83.6713	82.9349	10.5191	66.1088
951	121.802	61.4141	115.056	35.6507	17.8659	122.441	23.6058	26.9784	255.366	17.4024	75.6889	0	50.7382	59.9739	143.624	112.915	86.9562	156.903	237.311	107.023	38.3714	84.1303	59.6794	163.882	72.9991	61.6886	44.2079	74.0832	39.6438	12.501	0	117.445	0	206.916	38.0387	165.343	17.3	25.5804	83.1743	44.312	91.0881	125.032	74.1275	21.3766	111.473	26.5544	107.16	93.9736	0
952	68.9152	18.6103	108.308	0	15.4119	74.5586	120.054	151.945	5.01264	103.014	57.2168	55.1752	93.3125	39.5254	133.289	84.8088	153.679	67.2077	168.912	80.8383	151.763	19.7215	44.5786	87.8357	12.5309	37.1621	10.5333	0	119.137	6.1961	49.0009	53.0617	50.8432	146.416	39.3316	4.35952	33.2775	61.2848	38.0086	106.114	64.1545	89.9394	83.2526	79.6279	26.6794	48.4153	131.266	89.2223	36.1112
953	91.0683	61.7452	117.8	73.9421	95.3432	10.7754	24.5578	11.3088	19.325	168.213	37.8169	8.26369	87.9981	17.1667	0	0	11.7413	119.005	21.2668	38.828	9.69204	2.5744	107.658	46.1292	12.9599	65.8863	7.65	53.6048	86.2661	285.625	122.301	0	3.37216	151.192	82.0945	8.29594	52.11	70.3812	127.021	3.62442	22.9078	24.7997	61.5645	12.63	92.8023	27.1472	56.4145	119.741	46.6009
954	164.874	93.4117	82.8527	123.883	29.1722	72.3079	86.9135	122.42	81.5126	60.168	95.5917	20.0879	50.1858	93.497	4.93517	9.96263	162.584	102.043	4.01517	75.2186	109.308	0	250.271	16.9159	53.866	0	13.919	138.562	50.4407	18.2009	74.7973	5.91893	74.1981	0	3.10388	34.9061	156.236	16.9784	30.4663	24.3154	95.2177	130.707	179.542	88.2589	91.5362	60.1547	29.011	30.8203	10.9192
955	42.0089	40.3596	46.6885	22.0711	13.9952	46.1224	49.7501	138.51	138.75	80.3088	43.154	25.608	23.5183	84.7249	146.001	10.0751	106.764	20.1698	46.0315	267.943	126.37	41.9598	119.428	132.446	28.3421	66.8015	57.8204	137.204	50.1231	5.93739	106.675	4.99091	84.72	32.7004	52.0201	111.374	62.4258	65.5265	25.4019	39.1003	63.6605	27.2207	206.724	2.4283	137.355	44.8925	25.8891	39.023	4.88452
956	86.116	14.769	48.7843	6.57063	28.6763	113.316	400.953	27.9098	37.1174	7.64055	76.9445	33.9638	100.238	164.644	86.8951	92.9608	22.8919	9.54662	75.9416	100.694	99.9625	206.96	121.009	35.4847	58.8565	38.1373	0	0	21.7509	45.2121	17.1175	42.0277	71.5348	30.4516	30.6084	26.831	7.54968	25.0446	272.995	78.4607	258.254	82.6758	19.0871	139.736	18.3285	3.62619	15.6094	38.9436	108.616
957	13.924	109.442	139.373	114.277	6.45847	115.286	0	215.025	0	91.6127	107.46	152.933	232.036	61.9537	109.733	5.47354	5.337	122.715	73.4183	10.0457	52.1831	36.2699	73.9264	0	89.9861	144.922	80.3728	81.5666	152.755	21.4383	54.594	87.4476	3.53172	21.9651	170.066	46.151	95.742	40.7619	59.34	2.0123	29.6156	37.7378	57.1605	17.096	32.0655	182.559	162.479	0	13.9532
958	36.5664	19.9927	42.9879	27.682	18.4182	149.277	12.132	27.1196	29.4245	28.3396	125.952	73.9399	13.7826	42.8819	18.0462	98.6806	94.4555	278.279	18.8675	54.7185	0	34.826	11.2114	62.2215	41.5759	148.007	59.998	254.869	115.814	145.68	24.3692	53.2527	31.1769	24.9111	3.56591	33.836	73.7851	102.861	6.6436	27.3448	111.964	90.3147	0	92.0321	102.752	59.5216	332.99	5.91496	107.324
959	28.8917	242.483	117.165	174.239	135.005	7.42778	104.506	87.3013	23.1299	10.8156	24.439	95.5592	13.81	52.9047	0	39.8108	53.9071	50.0877	76.5359	40.9935	25.3464	121.871	122.133	0	30.0652	0	34.9564	104.51	19.4876	52.348	53.5013	12.8332	168.822	0	18.5751	127.902	6.73033	109.679	78.8828	0	179.854	114.277	0	152.122	82.9511	5.50856	44.9554	62.7437	30.8253
960	65.1476	22.0578	40.0068	16.2814	9.66647	154.691	44.3913	77.3979	18.7646	15.8886	107.748	78.7062	56.6634	113.124	5.2696	0	2.36667	0	41.3174	34.476	113.804	0	324.4	187.041	87.7766	191.855	40.4252	28.1288	3.34726	21.6579	0	12.5948	32.4756	62.1083	15.9675	22.7952	71.6527	68.1604	83.0091	66.0933	58.3324	35.6272	95.7238	30.6278	144.582	11.7021	24.8668	72.7825	122.722
961	135.852	135.494	54.6033	20.3654	65.2405	61.9684	40.6421	17.045	158.67	6.80317	165.374	61.6052	68.2995	26.1489	99.1323	159.756	106.195	178.644	71.7949	0	63.8479	57.0763	85.5172	130.775	193.785	175.212	130.635	108.866	72.8968	141.997	0	10.3616	101.68	36.21	97.9681	86.6616	53.4489	116.665	0	38.2522	21.5242	60.4891	20.1783	53.077	181.105	145.23	57.3981	17.4635	10.1144
962	26.2014	53.4536	158.957	84.0138	77.313	38.8943	81.3125	27.1549	33.4171	70.5581	9.13333	37.7228	18.5281	54.7716	111.794	39.4379	82.361	0	128.512	3.08333	34.0985	52.1782	0	2.28333	70.9667	9.49762	29.0329	121.53	88.7573	35.0405	29.5843	53.0711	46.0564	21.6465	43.9411	211.538	131.096	141.976	119.019	38.8476	101.295	78.8344	68.4895	16.1898	29.259	74.9189	85.9265	97.2769	17.7947
963	35.6987	164.739	14.5143	39.1342	62.1669	52.3939	127.98	79.8682	123.636	53.5423	27.2239	103.407	33.6318	66.2427	96.5699	8.25357	22.2299	129.633	4.37424	97.852	5.3138	16.4561	31.2081	13.0247	3.97619	66.5495	0	158.87	114.772	77.2423	33.4687	0	47.6205	50.8694	68.4511	36.8436	85.3263	18.832	49.3549	90.6856	169.438	117.834	206.713	0	130.485	55.2461	24.7067	29.6495	120.541
964	95.7601	17.7366	0	27.1404	162.774	159.837	0	18.52	230.819	36.1935	33.3626	17.318	30.4191	15.5032	105.759	74.2308	96.7012	271.881	37.3047	15.1172	25.7715	156.21	61.6987	51.0066	0	16.3857	107.626	63.6972	20.3378	15.3869	109.739	41.9119	157.774	27.3714	63.889	84.5258	126.427	37.1807	178.45	131.754	6.6437	91.1552	11.7333	35.881	31.8088	88.6187	16.1312	8.20758	18.1089
965	133.124	163.576	280.012	83.1351	37.3284	64.2379	270.877	31.5636	18.0117	112.67	85.12	132.4	13.2146	4.88333	25.2318	40.8049	99.0228	64.32	190.205	42.7037	89.3357	72.4898	0	6.63837	27.9778	20.4807	42.3532	51.3228	161.498	35.7732	76.0758	67.4443	91.2631	121.354	140.992	66.5511	57.3293	181.636	147.164	80.6987	42.3107	19.5916	1.17897	40.1802	17.0938	51.0184	29.7459	47.8317	0
966	129.004	69.2775	27.8693	71.29	96.5556	15.391	130.464	63.4554	51.8229	31.4907	9.13625	17.4329	72.2005	49.5929	6.34286	90.3252	58.2948	93.3268	236.109	83.2089	356.329	61.2529	127.341	88.6449	68.6184	0	2.83333	48.5223	0	118.117	0	125.423	5.54729	87.3991	12.5177	15.2343	121.041	57.8911	175.498	0	86.1318	43.3687	35.9579	67.6325	125.788	25.0456	13.3656	48.8101	0
967	171.367	36.7291	6.12063	53.6788	10.1162	45.1636	145.259	166.705	35.7019	123.37	64.6389	134.583	38.0131	47.7309	7.85595	77.3869	42.1534	34.9789	130.611	71.3354	39.9955	83.9742	4.20476	18.9806	91.7728	12.5222	7.26598	150.107	0	17.5505	27.2535	145.049	136.975	177.839	32.0599	90.187	23.9657	85.621	18.9727	48.7915	46.1478	74.7994	89.4768	22.9938	23.5857	156.613	41.0819	13.0315	24.2362
968	61.337	92.8563	146.088	0	30.2101	111.049	63.3242	159.285	99.6926	21.3496	145.712	0	17.8664	43.958	37.7539	32.4004	3.94028	0	154.186	29.9359	23.6196	115.268	75.87	5.81667	147.775	118.601	12.3752	74.9676	175.032	0	257.995	217.872	84.9941	112.696	128.012	55.3163	8.01075	81.6424	50.8304	12.4052	78.0089	10.4385	13.1651	54.1391	48.8288	7.89978	16.0338	85.378	73.1831
969	90.0466	89.2584	1.63452	46.0991	115.406	18.9162	11.1521	237.299	62.767	30.6613	54.2668	103.974	289.543	22.2574	24.0283	58.7144	0	29.6647	76.9341	46.0508	145.793	51.695	19.7349	91.9486	8.77063	21.5907	25.5183	62.3526	50.5199	59.2758	59.2004	65.7038	3.4	217.151	86.3108	59.7847	76.3462	172.438	107.918	141.135	18.6968	97.1496	0	39.378	47.3342	75.9714	62.2123	41.2105	1.7
970	22.7504	69.0708	174.875	53.9357	197.837	222.49	3.27857	91.0868	45.6419	8.55649	186.079	73.9341	10.7049	81.7521	0	9.11035	52.2375	0	18.2101	15.6925	58.0712	70.6711	37.9298	51.1132	7.67921	29.6181	24.6128	137.546	117.113	62.68	11.4869	15.6091	0	11.9536	115.903	110.701	26.2095	66.6016	21.6449	19.8859	25.5341	20.4249	169.117	15.0319	42.0768	62.7569	100.789	128.614	53.6893
971	29.1227	92.9391	65.0696	148.652	12.7194	25.6257	130.521	144.543	92.0301	23.5564	41.8554	27.2724	6.75013	152.947	10.1653	130.54	26.1352	68	26.6	120.65	18.5914	15.9719	2.47619	113.675	63.7578	28.7277	34.0876	237.309	0	63.1376	67.8192	23.4024	51.9409	5.13645	49.6985	86.5372	152.87	95.7716	254.215	0	67.0654	77.4736	187.485	90.0743	193.429	5.37063	39.9063	66.7036	44.3685
972	61.7315	16.679	126.126	261.649	98.8305	109.785	5.88645	0	18.8027	99.562	207.39	61.0703	185.672	56.228	36.0472	199.414	79.4598	55.8321	7.15476	45.6417	138.748	21.973	18.5169	82.0625	53.0283	94.6306	82.7234	17.8611	15.6249	12.4119	33.4076	5.94841	76.594	171.343	17.9877	22.6737	65.7513	63.8291	53.3422	64.4016	15.4385	40.366	88.9047	92.2499	19.5385	1.33333	153.703	63.1034	14.0751
973	151.889	63.5909	25.7065	18.5685	48.4553	151.528	173.236	33.22	5.68333	5.24756	33.1248	37.1026	65.6507	75.3644	33.8493	78.3151	112.533	0	79.4918	36.812	45.8721	11.4465	0	99.275	220.309	209.075	157.048	30.3054	65.6226	9.71566	30.6396	33.6403	20.6556	15.5718	9.06032	193.203	235.946	38.8746	8.58939	181.071	39.8273	94.5788	102.852	48.8773	30.4939	29.8284	76.2483	72.0405	36.1173
974	20.4923	7.14604	29.6231	24.9635	91.9459	119.502	49.6682	2.11948	16.5627	21.5676	18.0172	37.6982	199.548	17.3991	20.9098	8.95771	16.8496	25.4467	28.6189	13.3047	4.37315	46.1404	119.295	103.026	5.86865	3.68695	94.7911	85.144	25.1407	145.351	6.36216	92.9249	7.89008	32.1176	274.446	221.743	10.7794	150.105	100.792	168.057	3.8496	84.9157	36.8797	50.9001	6.57024	13.1017	170.118	69.7951	359.939
975	98.4688	62.9845	10.9219	60.5916	33.9839	203.985	14.516	0	141.991	2.28938	39.16	71.8232	46.072	63.6553	8.97937	29.1159	109.332	85.4482	42.4146	39.4352	130.801	7.31859	122.927	9.28339	10.7754	45.3222	65.7107	34.3055	68.6719	228.381	5.71111	27.792	38.3193	12.5065	44.4362	35.139	124.252	19.4762	107.745	82.963	41.3539	0	32.2787	187.798	54.5855	39.712	151.272	121.204	158.505
[truncated: 25 more rows]
[truncated: 21 more columns]

## Sheet: Degrees (set 2)
Network / Node	1	2	3	4	5	6	7	8	9	10	11	12	13	14	15	16	17	18	19	20	21	22	23	24	25	26	27	28	29	30	31	32	33	34	35	36	37	38	39	40	41	42	43	44	45	46	47	48	49
[truncated: 1,000 more rows]
[truncated: 21 more columns]
