# Supplementary material for: The autophagy interaction network of the aging model Podospora anserina
Source: BMC Bioinformatics. 2017 Mar 27;18:196. doi: 10.1186/s12859-017-1603-2 (PMC5369006; doi:10.1186/s12859-017-1603-2)
Supplement: Supplementary file 6 — Lists of reference proteins and interactions. The file contains each protein and interaction from both reference species, which initially had been used for network prediction. UniProt accession numbers were used as identifiers for proteins of yeast and human. (XLS 133 kb) [file 12859_2017_1603_MOESM6_ESM.xls]

## Sheet: Yeast proteins
Accession	Name
P38182	ATG8
P40344	ATG3
P53104	ATG1
Q07879	ATG10
Q03818	ATG16
Q12380	ATG5
P38862	ATG7
Q12527	ATG11
Q06410	ATG17
Q06628	ATG13
P38316	ATG12
Q02948	BECN1
P53867	ATG4
P38270	ATG14
Q12142	ATG9
P43601	ATG18
Q02887	ATG21
Q07528	ATG20
Q06671	ATG23
Q12092	ATG29
Q05789	ATG38
P25646	PDP2
P53855	ATG2
P35193	ATG19
P40458	ATG32
P25568	ATG22
P32858	AIM26
P14904	AMPL
P11076	ARF1
P19146	ARF2
P25641	ATG15
Q06321	ATG26
P46989	ATG27
Q12421	ATG31
Q06485	ATG33
Q12292	ATG34
P46983	ATG36
Q03630	BET5
P36149	BET3
P07267	CARP
P38273	CCZ1
P25694	CDC48
P35190	CLG1
P53271	COG2
Q06096	COG4
P40094	COG3
Q08412	CUE5
P38821	DNPEP
P43572	EPL1
Q08649	ESA1
P53917	FAR11
P39993	GEA2
P47102	GEA1
P53290	GTR2
P32485	HOG1
P50079	HSV2
P47170	IML1
P36115	IRS4
P38873	KOG1
P38691	KSP1
Q04081	LCMT1
P41318	LST8
P22855	MAN1
Q02205	MEH1
P53129	MON1
P39923	NPR2
P38742	NPR3
P38881	NVJ1
P38794	PCL5
P24867	PCL1
P20052	PHO80
P17157	PHO85
Q03691	ROT1
P32561	RPD3
Q08281	RTC1
P38164	SEA4
P11655	SEC12
Q04491	SEC13
P48415	SEC16
P32602	SEC17
P40482	SEC24
P17065	SEC2
P07560	SEC4
P53011	SEH1
P38634	SIC1
P38247	SLM4
P47057	SNX4
P47030	TAX4
Q08921	TCO89
P35169	TOR1
P32600	TOR2
Q03660	TR130
P38334	TRS20
Q99394	TRS33
P46944	TRS85
Q03337	TRS31
Q03784	TRS23
P36135	UTH1
P39968	VAC8
Q12241	VAM3
P22219	VPS15
P22543	VPS34
Q05919	VPS38
Q03897	WDR59
P46987	YJS1
P01123	YPT1
P38555	YPT31
P51996	YPT32

## Sheet: Yeast interactions
iRefIndex ID	Accession A	Accession B	Name A	Name B
401678	P24867	P17157	PCL1	PHO85
649841	P17065	P07560	SEC2	SEC4
370077	P32561	P32485	RPD3	HOG1
850765	Q06628	P39968	ATG13	VAC8
82788	P22855	P35193	MAN1	ATG19
586724	Q03660	P46944	TR130	TRS85
845503	Q03660	Q03337	TR130	TRS31
108417	Q03784	P46944	TRS23	TRS85
488784	Q03784	Q03660	TRS23	TR130
454575	Q03784	Q03630	TRS23	BET5
340186	Q06410	Q06410	ATG17	ATG17
657874	Q06410	Q12421	ATG17	ATG31
868608	Q12380	Q03818	ATG5	ATG16
857559	P07560	P07560	SEC4	SEC4
711476	P17157	P38794	PHO85	PCL5
751935	Q06096	P53271	COG4	COG2
850132	P38334	Q03337	TRS20	TRS31
435953	P38334	Q03784	TRS20	TRS23
818835	P38334	Q99394	TRS20	TRS33
98110	P53104	P53104	ATG1	ATG1
66614	P38182	P38862	ATG8	ATG7
68704	P38182	P53867	ATG8	ATG4
672712	P38316	P40344	ATG12	ATG3
436784	P38316	P38862	ATG12	ATG7
857009	P38316	Q12380	ATG12	ATG5
405330	P38316	Q03818	ATG12	ATG16
890751	P38316	Q06410	ATG12	ATG17
380233	Q03784	Q03337	TRS23	TRS31
860835	Q03784	Q99394	TRS23	TRS33
16326	P40344	P38862	ATG3	ATG7
731271	P35193	Q99394	ATG19	TRS33
307898	P32485	P38634	HOG1	SIC1
449369	Q03818	Q03818	ATG16	ATG16
194045	P35169	P38873	TOR1	KOG1
795900	Q07879	P38316	ATG10	ATG12
134240	Q12241	Q12241	VAM3	VAM3
800910	Q02205	P38247	MEH1	SLM4
895342	P32600	P41318	TOR2	LST8
122259	Q02948	Q05919	BECN1	VPS38
169375	Q02948	P22543	BECN1	VPS34
894661	Q04491	Q03897	SEC13	WDR59
58097	Q06410	P47057	ATG17	SNX4
704677	Q06410	P53271	ATG17	COG2
671751	Q05919	P22543	VPS38	VPS34
201394	P40344	P38182	ATG3	ATG8
83570	P38881	P39968	NVJ1	VAC8
860542	P14904	P35193	AMPL	ATG19
414377	P14904	P14904	AMPL	AMPL
320733	P38334	P36149	TRS20	BET3
53119	P38334	Q03630	TRS20	BET5
24279	P53290	Q02205	GTR2	MEH1
112867	Q03630	Q03337	BET5	TRS31
188380	Q03630	Q03660	BET5	TR130
825997	Q03630	Q99394	BET5	TRS33
49589	Q03337	P46944	TRS31	TRS85
35248	P01123	P38555	YPT1	YPT31
585452	P38634	P38634	SIC1	SIC1
139854	Q12292	P38182	ATG34	ATG8
382590	Q12292	P22855	ATG34	MAN1
461845	P19146	P11076	ARF2	ARF1
578467	P38821	P38821	DNPEP	DNPEP
840671	P38821	P35193	DNPEP	ATG19
603791	Q99394	P46944	TRS33	TRS85
859456	Q99394	Q03660	TRS33	TR130
100970	P36149	P46944	BET3	TRS85
557203	P36149	Q99394	BET3	TRS33
268426	Q06628	P53104	ATG13	ATG1
700448	Q06628	P53271	ATG13	COG2
540689	P35190	P17157	CLG1	PHO85
77368	Q12241	P32602	VAM3	SEC17
788738	P20052	P17157	PHO80	PHO85
777572	Q03630	P46944	BET5	TRS85
521589	P35169	P41318	TOR1	LST8
522660	P35169	P32600	TOR1	TOR2
1115	P40094	P53271	COG3	COG2
204412	Q06096	Q06410	COG4	ATG17
570282	P36149	Q03337	BET3	TRS31
636960	P36149	Q03784	BET3	TRS23
860952	P36149	Q03630	BET3	BET5
648290	P36149	Q03660	BET3	TR130
303785	Q99394	Q03337	TRS33	TRS31
549500	Q07528	P47057	ATG20	SNX4
856528	P41318	P38691	LST8	KSP1
835669	P17065	P17065	SEC2	SEC2
853428	P17065	P38555	SEC2	YPT31
687431	P38316	P38182	ATG12	ATG8
513281	P38873	P38873	KOG1	KOG1
3708	P38873	P41318	KOG1	LST8
392198	Q03660	P38555	TR130	YPT31
144077	P47170	P39968	IML1	VAC8
422270	P47170	Q03897	IML1	WDR59
413386	Q12142	P53855	ATG9	ATG2
611211	Q12142	P43601	ATG9	ATG18
404521	Q12380	P38182	ATG5	ATG8
157910	P11076	Q08649	ARF1	ESA1
563144	P38182	P46983	ATG8	ATG36
465562	P53129	P53129	MON1	MON1
311427	P53129	Q12241	MON1	VAM3
280429	Q06096	P47057	COG4	SNX4
22253	P38182	Q08412	ATG8	CUE5
293258	P53104	P43601	ATG1	ATG18
257514	P53104	P17157	ATG1	PHO85
180341	P38334	Q03660	TRS20	TR130
614608	P38334	P46944	TRS20	TRS85
598486	P38334	P38334	TRS20	TRS20
580452	P38182	P53104	ATG8	ATG1
223608	P38182	P32602	ATG8	SEC17
794070	P38182	P25694	ATG8	CDC48
799259	P38182	P17157	ATG8	PHO85
873723	P38742	Q03897	NPR3	WDR59
433460	P38742	P47170	NPR3	IML1
700922	P38247	P38247	SLM4	SLM4
208001	P51996	P17065	YPT32	SEC2
374526	P53290	P38247	GTR2	SLM4
887201	P39993	P11076	GEA2	ARF1
837002	P39993	Q03337	GEA2	TRS31
842679	P39993	P36149	GEA2	BET3
875519	P39993	P47102	GEA2	GEA1
112888	P38555	P38555	YPT31	YPT31
203611	P38316	P53271	ATG12	COG2
424006	P25694	P25694	CDC48	CDC48
384194	P53855	P43601	ATG2	ATG18
376463	P38873	Q08921	KOG1	TCO89
854834	P38873	P38691	KOG1	KSP1
622319	Q02887	P53104	ATG21	ATG1
403176	Q02887	P17157	ATG21	PHO85
697075	Q12527	Q12292	ATG11	ATG34
240855	Q12527	Q12092	ATG11	ATG29
252001	Q12527	Q12142	ATG11	ATG9
325971	Q12527	Q08649	ATG11	ESA1
304688	Q12527	P38316	ATG11	ATG12
51523	P35193	P38182	ATG19	ATG8
34707	Q08281	Q03897	RTC1	WDR59
41439	Q08281	P47170	RTC1	IML1
733393	Q08281	P53011	RTC1	SEH1
544367	Q08281	P38164	RTC1	SEA4
473601	Q08281	P39923	RTC1	NPR2
34183	P40344	Q12380	ATG3	ATG5
328195	P40344	Q08649	ATG3	ESA1
302363	Q08921	P39968	TCO89	VAC8
271260	P40458	P38182	ATG32	ATG8
466127	P14904	Q03660	AMPL	TR130
680881	P14904	P38182	AMPL	ATG8
318612	Q06671	Q12142	ATG23	ATG9
277057	Q06671	P46989	ATG23	ATG27
523757	P32485	P32485	HOG1	HOG1
61079	P32485	Q08649	HOG1	ESA1
395244	Q08649	Q08649	ESA1	ESA1
883234	Q08649	P40482	ESA1	SEC24
880203	P35169	P38691	TOR1	KSP1
118814	Q04491	P40482	SEC13	SEC24
420458	Q04491	P53011	SEC13	SEH1
565670	Q07879	P38862	ATG10	ATG7
359257	P38691	P38182	KSP1	ATG8
159762	P38691	P38691	KSP1	KSP1
175780	P38691	Q08921	KSP1	TCO89
573292	Q04491	P47170	SEC13	IML1
640412	P38164	P47170	SEA4	IML1
119551	P38164	Q03897	SEA4	WDR59
657229	P38164	Q04491	SEA4	SEC13
864054	P20052	P22855	PHO80	MAN1
658324	P20052	P14904	PHO80	AMPL
800299	P39923	P47170	NPR2	IML1
366289	P39923	P53011	NPR2	SEH1
574748	Q07528	Q06096	ATG20	COG4
858165	Q07528	P40094	ATG20	COG3
573718	Q12241	P39968	VAM3	VAC8
868189	Q12241	P38273	VAM3	CCZ1
364570	P35190	P22855	CLG1	MAN1
397469	P35190	P14904	CLG1	AMPL
117399	P43601	P17157	ATG18	PHO85
858136	P32600	P32600	TOR2	TOR2
620707	Q04491	Q08649	SEC13	ESA1
152775	Q12527	P01123	ATG11	YPT1
602329	Q05919	Q05919	VPS38	VPS38
657400	Q05919	P22219	VPS38	VPS15
100774	P38164	P39923	SEA4	NPR2
744049	P38164	P38742	SEA4	NPR3
480141	P38164	P53011	SEA4	SEH1
836546	Q12527	P40458	ATG11	ATG32
855613	Q12527	P46944	ATG11	TRS85
220826	P40344	P17157	ATG3	PHO85
585150	Q12527	P46983	ATG11	ATG36
180810	P46989	P46989	ATG27	ATG27
131344	Q08281	P38742	RTC1	NPR3
394591	Q08281	Q04491	RTC1	SEC13
623072	Q08921	Q08921	TCO89	TCO89
516817	P11076	P11076	ARF1	ARF1
244360	P11076	Q12241	ARF1	VAM3
662661	P14904	P40482	AMPL	SEC24
404265	P14904	P22855	AMPL	MAN1
425970	P43572	Q08649	EPL1	ESA1
641233	P43572	P40344	EPL1	ATG3
155511	Q12527	Q12527	ATG11	ATG11
578499	Q12527	P14904	ATG11	AMPL
900994	Q12527	P53104	ATG11	ATG1
427698	Q12527	P35193	ATG11	ATG19
158296	Q12527	Q07528	ATG11	ATG20
140713	Q12527	Q06410	ATG11	ATG17
641748	P35193	P17157	ATG19	PHO85
235557	P46987	P17157	YJS1	PHO85
67972	P38742	P39923	NPR3	NPR2
28437	P38742	P53011	NPR3	SEH1
489147	P39968	P39968	VAC8	VAC8
754577	P39993	Q06096	GEA2	COG4
51643	P39993	P53271	GEA2	COG2
701535	P39993	Q99394	GEA2	TRS33
752016	P39993	Q03660	GEA2	TR130
29122	P53290	P53290	GTR2	GTR2
733184	P11655	P11655	SEC12	SEC12
263531	P40482	P17157	SEC24	PHO85
492671	Q03337	Q03337	TRS31	TRS31
352361	P48415	P40482	SEC16	SEC24
670060	P48415	Q04491	SEC16	SEC13
27349	P01123	P38334	YPT1	TRS20
747706	P01123	P36149	YPT1	BET3
707578	P01123	P53271	YPT1	COG2
99658	P01123	P07560	YPT1	SEC4
697020	P01123	P46944	YPT1	TRS85
351059	P40094	Q06096	COG3	COG4
344623	P38270	P22543	ATG14	VPS34
895494	P38270	Q05919	ATG14	VPS38
437729	P53271	P53271	COG2	COG2
843396	P40094	P47057	COG3	SNX4
27311	Q04491	Q04491	SEC13	SEC13
465113	P24867	P38691	PCL1	KSP1
605811	Q12292	Q12292	ATG34	ATG34
282318	Q12142	P38182	ATG9	ATG8
742868	Q12142	P53104	ATG9	ATG1
84990	Q12142	P14904	ATG9	AMPL
709782	Q12142	P46944	ATG9	TRS85
107241	Q12142	P38691	ATG9	KSP1
560297	Q12142	P46989	ATG9	ATG27
95533	Q12142	Q12142	ATG9	ATG9
262361	Q12142	Q06410	ATG9	ATG17
507157	Q12142	P40094	ATG9	COG3
557302	Q12142	Q06096	ATG9	COG4
678812	Q02205	P39968	MEH1	VAC8
252194	Q02205	Q02205	MEH1	MEH1
270944	P19146	P17157	ARF2	PHO85
693761	P47170	P53011	IML1	SEH1
810273	Q99394	P17065	TRS33	SEC2
294077	P38691	P17157	KSP1	PHO85
707992	P41318	Q08921	LST8	TCO89
336763	P38691	P17065	KSP1	SEC2
656526	P53011	Q03897	SEH1	WDR59
339227	P53011	P53011	SEH1	SEH1
679121	P36149	P38555	BET3	YPT31
76758	Q03660	Q03660	TR130	TR130
440125	P47057	P53271	SNX4	COG2
74459	P32561	P32561	RPD3	RPD3
350011	P38821	P14904	DNPEP	AMPL
696400	P32561	P40344	RPD3	ATG3
481340	Q06628	Q06410	ATG13	ATG17
234646	P32600	Q08921	TOR2	TCO89
511691	Q02948	P22219	BECN1	VPS15
552442	Q12241	P38182	VAM3	ATG8
723032	P22543	P22219	VPS34	VPS15
763924	P35190	P35190	CLG1	CLG1
740042	P35169	Q08921	TOR1	TCO89
105628	P35169	P47030	TOR1	TAX4
96719	P35169	Q06628	TOR1	ATG13
302387	P38270	Q02948	ATG14	BECN1
6314	P38270	P22219	ATG14	VPS15
715141	P40094	P40094	COG3	COG3
699819	P40094	Q06410	COG3	ATG17
98939	Q07879	Q07879	ATG10	ATG10
640191	Q12092	P53104	ATG29	ATG1
580069	Q12092	Q06410	ATG29	ATG17
160852	Q12092	Q12421	ATG29	ATG31
735427	Q07528	P38691	ATG20	KSP1
883664	P36149	P36149	BET3	BET3
836122	P53104	Q06410	ATG1	ATG17
211014	P53104	P17065	ATG1	SEC2
163724	P53104	P39968	ATG1	VAC8
130268	P53104	Q12421	ATG1	ATG31
703001	Q99394	Q99394	TRS33	TRS33
51923	Q07528	P53271	ATG20	COG2
275353	P39923	Q03897	NPR2	WDR59
267702	P38862	P38862	ATG7	ATG7
165220	Q08412	Q08412	CUE5	CUE5
370309	P17157	P38634	PHO85	SIC1
215455	P01123	Q99394	YPT1	TRS33
639982	P01123	P40094	YPT1	COG3
394000	P01123	Q03660	YPT1	TR130
839664	P01123	P11076	YPT1	ARF1
199989	P53129	P38273	MON1	CCZ1
65055	P38316	Q12421	ATG12	ATG31
877615	P38316	P25694	ATG12	CDC48
748562	Q07879	P38182	ATG10	ATG8
218732	P17157	P25694	PHO85	CDC48
269281	P35193	P53104	ATG19	ATG1
847760	P40344	P40344	ATG3	ATG3
503288	P11076	P46989	ARF1	ATG27
160747	P14904	Q12421	AMPL	ATG31
605709	P14904	Q12380	AMPL	ATG5
289167	P32600	P38873	TOR2	KOG1
719279	P19146	P19146	ARF2	ARF2
323836	P47057	P47057	SNX4	SNX4
105672	P35169	P35169	TOR1	TOR1
514919	Q12292	P53104	ATG34	ATG1
864383	P41318	Q04491	LST8	SEC13
189482	P32602	P36149	SEC17	BET3
172443	Q12380	P38862	ATG5	ATG7
255260	Q05919	P17157	VPS38	PHO85
636495	Q12241	P17157	VAM3	PHO85
395901	Q03691	P32600	ROT1	TOR2
603394	P32485	Q08921	HOG1	TCO89
467603	P51996	P38555	YPT32	YPT31
534344	P01123	Q03630	YPT1	BET5
790270	P22219	P22219	VPS15	VPS15
589453	P36149	P17065	BET3	SEC2
206481	P36149	P07560	BET3	SEC4

## Sheet: Human proteins
Accession	Name
Q6ZNE5	BAKOR
O94817	ATG12
O75143	ATG13
O95352	ATG7
O75385	ULK1
Q8IZQ1	WDFY3
Q9BSB4	ATGA1
Q3ZAQ7	VMA21
Q9H492	MLP3A
Q9BXW4	MLP3C
Q9GZQ8	MLP3B
Q8WYN0	ATG4A
Q9Y4P1	ATG4B
Q86TL0	ATG4D
Q8N682	DRAM1
Q96DT6	ATG4C
O94964	SOGA1
Q9NT62	ATG3
Q7Z3C6	ATG9A
Q8N5K1	CISD2
Q9H1Y0	ATG5
Q9C0C7	AMRA1
Q2TAZ0	ATG2A
Q676U5	A16L1
Q9H0Y0	ATG10
Q674R7	ATG9B
P04229	2B11
P01912	2B13
P13761	2B17
P13760	2B14
Q30134	2B18
Q9TQE0	2B19
Q30167	2B1A
Q95IE3	2B1C
P20039	2B1B
Q5Y7A7	2B1D
Q9GIY3	2B1E
P01911	2B1F
Q29974	2B1G
P41595	5HT2B
Q8NAA4	A16L2
Q9Y478	AAKB1
O43741	AAKB2
P54619	AAKG1
Q9UGI9	AAKG3
Q9UGJ0	AAKG2
Q13131	AAPK1
P54646	AAPK2
P00519	ABL1
P42684	ABL2
Q5T8D3	ACBD5
P31749	AKT1
P20073	ANXA7
Q8N726	ARF
P15289	ARSA
P15848	ARSB
Q9ULZ3	ASC
Q96BY7	ATG2B
Q07817	B2CL1
Q92934	BAD
P10415	BCL2
Q14457	BECN1
A8MW95	BECN2
Q12983	BNIP3
P29466	CASP1
P07339	CATD
Q00535	CDK5
Q9H6K1	CF106
Q96LT7	CI072
Q2KHT3	CL16A
Q13286	CLN3
P53618	COPB
Q9UPN4	CP131
P51397	DAP1
P53355	DAPK1
Q9UIK4	DAPK2
O43293	DAPK3
Q9NTK1	DEPP
P20036	DPA1
P04440	DPB1
P01909	DQA1
P01906	DQA2
P01920	DQB1
P05538	DQB2
Q6UX65	DRAM2
P01903	DRA
P79483	DRB3
P13762	DRB4
Q30154	DRB5
P19525	E2AK2
O14681	EI24
Q9HCE0	EPG5
O95278	EPM2A
O75460	ERN1
Q9H8M9	EVA1A
Q5T0N5	FBP1L
Q9Y3I1	FBX7
Q9UKC9	FBXL2
Q99689	FEZ1
Q12778	FOXO1
Q8IVP5	FUND1
Q9BQS8	FYCO1
Q5JY77	GASP1
P43694	GATA4
O95166	GBRAP
Q9H0R8	GBRL1
Q9BY60	GBRL3
P60520	GBRL2
Q9HD26	GOPC
Q86YR5	GPSM1
P54257	HAP1
Q9UBN7	HDAC6
Q15751	HERC1
Q9H2X6	HIPK2
Q16666	IF16
Q8IY31	IFT20
Q13099	IFT88
A1A4Y4	IRGM
P16144	ITB4
Q6UXG2	K1324
Q9H7Z6	KAT8
Q14145	KEAP1
Q9UIL4	KIF25
P14618	KPYM
P11279	LAMP1
Q6PKG0	LARP1
Q8N485	LIX1
Q5S007	LRRK2
Q86UE4	LYRIC
Q9Y250	LZTS1
P46821	MAP1B
Q66K74	MAP1S
O95140	MFN2
P45983	MK08
Q16539	MK14
A6NCE7	MP3B2
P25713	MT3
Q9Y4B5	MTCL1
Q96EF0	MTMR8
P42345	MTOR
P59044	NALP6
Q14596	NBR1
Q6VVB1	NHLC1
O15118	NPC1
P20393	NR1D1
Q96F24	NRBF2
Q9NSY0	NRBP2
O75665	OFD1
Q96CV9	OPTN
O00459	P85B
P68402	PA1B2
Q99497	PARK7
Q15154	PCM1
P07585	PGS2
Q99570	PI3R4
Q9P1W9	PIM2
Q9BXM7	PINK1
Q8NEB9	PK3C3
P42338	PK3CB
Q96S99	PKHF1
Q9Y4G2	PKHM1
O60260	PRKN2
Q9Y2R2	PTN22
O00391	QSOX1
Q6IQ22	RAB12
P62820	RAB1A
Q9H0U4	RAB1B
Q9ULC3	RAB23
Q969Q5	RAB24
Q5U651	RAIN
Q9H082	RB33B
Q96DA2	RB39B
Q14964	RB39A
Q8TDY2	RBCC1
P49795	RGS19
Q96CC6	RHDF1
Q96GF1	RN185
Q9H4P4	RNF41
Q99942	RNF5
Q8N122	RPTOR
Q7L523	RRAGA
Q5VZM2	RRAGB
Q9NQL2	RRAGD
Q9HB90	RRAGC
Q92622	RUBIC
P05109	S10A8
P06702	S10A9
Q9UIL1	SCOC
Q12981	SEC20
P58004	SESN2
Q9P0V3	SH3B4
Q9Y371	SHLB1
Q9H0K1	SIK2
Q96EB6	SIR1
Q8IXJ6	SIR2
Q9HCE7	SMUF1
O95721	SNP29
Q5TF21	SOGA3
Q8NEM7	SP20H
O00267	SPT5H
Q13501	SQSTM
P78539	SRPX
P40763	STAT3
Q15831	STK11
P56962	STX17
Q8NHG7	SVIP
A6NC51	T150B
B9EJG8	T150C
Q86TG1	T150A
Q96A56	T53I1
Q8IXH6	T53I2
P10636	TAU
Q9P2M4	TBC14
Q9HA65	TBC17
Q3MII6	TBC25
Q92609	TBCD5
Q9UHD2	TBK1
Q7Z6L1	TCPR1
O15040	TCPR2
P19484	TFEB
Q86UE8	TLK2
Q8IY95	TM192
Q9BTX3	TM208
O15321	TM9S1
Q9BXS4	TMM59
Q96NL1	TMM74
Q9H0E2	TOLIP
Q8WVP5	TP8L1
Q8NHX9	TPC2
O60858	TRI13
Q14694	UBP10
Q92995	UBP13
Q8TEY7	UBP33
Q9UHD9	UBQL2
Q9NRR5	UBQL4
Q9UMX0	UBQL1
Q6PHR2	ULK3
Q8IYT8	ULK2
Q9P2Y5	UVRAG
Q9BV40	VAMP8
Q96GC9	VMP1
Q7Z7G8	VP13B
Q96RL7	VP13A
Q709C8	VP13C
Q96QK1	VPS35
Q9UID3	VPS51
Q9BTA9	WAC
C4AMC7	WASH3
Q6VEQ5	WASH2
A8K0Z3	WASH1
Q9NNW5	WDR6
Q5MNZ9	WIPI1
Q5MNZ6	WIPI3
Q9Y484	WIPI4
Q9Y4P8	WIPI2
P17861	XBP1
Q5D1E8	ZC12A
Q9HBF4	ZFYV1
Q9BRR0	ZKSC3

## Sheet: Human interactions
iRefIndex ID	Accession A	Accession B	Name A	Name B
141760	P04229	P04229	2B11	2B11
320603	Q86YR5	Q86YR5	GPSM1	GPSM1
585461	P68402	P68402	PA1B2	PA1B2
158558	P42684	P42684	ABL2	ABL2
864226	Q00535	Q00535	CDK5	CDK5
825359	O95721	O95721	SNP29	SNP29
408315	Q8N122	P42345	RPTOR	MTOR
409700	P40763	P40763	STAT3	STAT3
298290	P19525	P19525	E2AK2	E2AK2
310557	P17861	P17861	XBP1	XBP1
477673	Q7L523	Q9NQL2	RRAGA	RRAGD
598316	P14618	P14618	KPYM	KPYM
742389	P42345	P42345	MTOR	MTOR
203431	Q7L523	Q9HB90	RRAGA	RRAGC
431300	P06702	P06702	S10A9	S10A9
776856	P00519	P42684	ABL1	ABL2
891141	Q99497	Q99497	PARK7	PARK7
884863	P29466	P29466	CASP1	CASP1
642222	P29466	P29466	CASP1	CASP1
118791	P29466	P29466	CASP1	CASP1
442679	Q13501	Q13501	SQSTM	SQSTM
657064	P01903	P04229	DRA	2B11
138313	P05109	P05109	S10A8	S10A8
550076	P07339	P07339	CATD	CATD
163946	P20393	P20393	NR1D1	NR1D1
246428	P05109	P06702	S10A8	S10A9
115703	P54646	Q15831	AAPK2	STK11
754212	P01903	Q30154	DRA	DRB5
542828	P40763	P42345	STAT3	MTOR
815012	Q8IXH6	P60520	T53I2	GBRL2
650310	Q8IVP5	P60520	FUND1	GBRL2
198266	Q9H2X6	Q9H2X6	HIPK2	HIPK2
404775	Q14145	Q13501	KEAP1	SQSTM
151150	Q14145	Q9H492	KEAP1	MLP3A
805248	Q14145	Q9H1Y0	KEAP1	ATG5
360609	Q14145	O95166	KEAP1	GBRAP
186159	O43741	O95278	AAKB2	EPM2A
795240	Q9BXW4	O75385	MLP3C	ULK1
893896	Q9BXW4	O75143	MLP3C	ATG13
156644	Q9BXW4	Q9NT62	MLP3C	ATG3
379208	Q9HB90	Q8N122	RRAGC	RPTOR
171557	Q9HB90	Q13501	RRAGC	SQSTM
669948	Q9HB90	Q9NQL2	RRAGC	RRAGD
75853	O43741	O75385	AAKB2	ULK1
79792	Q9P0V3	Q9P0V3	SH3B4	SH3B4
616673	Q8IYT8	Q13501	ULK2	SQSTM
195627	Q8N122	P42345	RPTOR	MTOR
87415	Q8N122	Q8N122	RPTOR	RPTOR
255376	Q3MII6	P60520	TBC25	GBRL2
236138	Q3MII6	Q99689	TBC25	FEZ1
770427	O43293	O43293	DAPK3	DAPK3
614512	Q99689	Q14596	FEZ1	NBR1
364022	Q99689	Q99689	FEZ1	FEZ1
234199	O95721	P56962	SNP29	STX17
389056	P54257	P54257	HAP1	HAP1
164319	Q9H7Z6	Q9H7Z6	KAT8	KAT8
660150	Q96F24	Q96F24	NRBF2	NRBF2
227814	O43741	O43741	AAKB2	AAKB2
448509	P42684	P42684	ABL2	ABL2
897221	P31749	Q8N122	AKT1	RPTOR
630251	Q9BQS8	Q9H492	FYCO1	MLP3A
568735	Q9Y4P1	Q9NT62	ATG4B	ATG3
359724	P60520	Q14596	GBRL2	NBR1
386614	P60520	O75143	GBRL2	ATG13
170092	P60520	Q9NT62	GBRL2	ATG3
845185	Q9NQL2	Q5VZM2	RRAGD	RRAGB
352460	Q9NQL2	P42345	RRAGD	MTOR
356299	O95140	O95140	MFN2	MFN2
656344	Q15154	P54257	PCM1	HAP1
438636	Q3MII6	O95166	TBC25	GBRAP
874036	Q3MII6	Q9H492	TBC25	MLP3A
583571	O75385	P42345	ULK1	MTOR
629095	O75385	O75385	ULK1	ULK1
352878	Q8N122	O75385	RPTOR	ULK1
447125	Q8NEB9	Q9BXW4	PK3C3	MLP3C
896187	Q8NHG7	P11279	SVIP	LAMP1
434796	Q92995	Q5T0N5	UBP13	FBP1L
850386	P15289	P15289	ARSA	ARSA
574051	Q6ZNE5	Q8NEB9	BAKOR	PK3C3
440291	Q5S007	Q5S007	LRRK2	LRRK2
852568	Q99570	Q6ZNE5	PI3R4	BAKOR
898315	Q9H492	Q14596	MLP3A	NBR1
658812	Q9H492	Q96CV9	MLP3A	OPTN
220260	Q5VZM2	P42345	RRAGB	MTOR
185388	Q9H492	Q9NT62	MLP3A	ATG3
813536	Q99570	Q8NEB9	PI3R4	PK3C3
606095	Q99570	Q9BXW4	PI3R4	MLP3C
349102	Q99570	Q9P2Y5	PI3R4	UVRAG
123085	Q9H492	O75385	MLP3A	ULK1
838454	Q9H492	Q8IZQ1	MLP3A	WDFY3
640938	Q5VZM2	Q13501	RRAGB	SQSTM
341659	Q9Y4B5	Q9Y4B5	MTCL1	MTCL1
220575	Q14694	Q14694	UBP10	UBP10
358627	Q96CV9	Q96CV9	OPTN	OPTN
490897	P54257	Q99689	HAP1	FEZ1
762604	Q9H492	O75143	MLP3A	ATG13
690176	Q9H492	Q9H492	MLP3A	MLP3A
54428	Q9H492	Q9Y4P1	MLP3A	ATG4B
250864	Q9H492	P46821	MLP3A	MAP1B
732112	Q5VZM2	Q8N122	RRAGB	RPTOR
758220	Q14694	O75385	UBP10	ULK1
72566	Q66K74	Q9H492	MAP1S	MLP3A
383763	O95352	Q9H492	ATG7	MLP3A
457556	Q9HB90	P42345	RRAGC	MTOR
561740	Q9HB90	Q5VZM2	RRAGC	RRAGB
529570	Q14145	Q14145	KEAP1	KEAP1
10230	Q14145	P58004	KEAP1	SESN2
8285	Q14145	P10415	KEAP1	BCL2
539086	Q14145	P60520	KEAP1	GBRL2
560720	Q5T0N5	Q9NT62	FBP1L	ATG3
477478	Q8IYT8	P60520	ULK2	GBRL2
531746	Q9NRR5	Q9UHD9	UBQL4	UBQL2
790033	Q99942	Q99942	RNF5	RNF5
766958	Q9UBN7	Q9UBN7	HDAC6	HDAC6
69953	Q9P2Y5	Q8NEB9	UVRAG	PK3C3
331262	Q9BXM7	P31749	PINK1	AKT1
60707	Q9BXM7	Q9BXM7	PINK1	PINK1
539430	Q9BXM7	Q9H492	PINK1	MLP3A
475629	Q9H1Y0	Q7Z6L1	ATG5	TCPR1
3062	Q9H1Y0	Q8IZQ1	ATG5	WDFY3
494536	Q9H1Y0	Q9BXW4	ATG5	MLP3C
261562	P17861	P17861	XBP1	XBP1
771180	Q7L523	Q8N122	RRAGA	RPTOR
769835	Q5S007	P46821	LRRK2	MAP1B
48824	Q5S007	P31749	LRRK2	AKT1
620175	Q9UBN7	Q13501	HDAC6	SQSTM
167515	Q9BXM7	P46821	PINK1	MAP1B
332892	Q9H4P4	Q9H4P4	RNF41	RNF41
586751	Q9BXM7	Q99497	PINK1	PARK7
577522	Q86TL0	P60520	ATG4D	GBRL2
68124	O94817	Q9NT62	ATG12	ATG3
32452	O94817	Q9H1Y0	ATG12	ATG5
603450	Q7Z6L1	Q9NT62	TCPR1	ATG3
763332	O94817	Q9Y4P1	ATG12	ATG4B
500535	O75665	O75665	OFD1	OFD1
546260	Q9UHD2	Q96CV9	TBK1	OPTN
104458	Q9UHD2	Q7Z3C6	TBK1	ATG9A
359816	Q14596	Q9BXW4	NBR1	MLP3C
869622	Q14596	Q14596	NBR1	NBR1
528086	Q6VVB1	O95278	NHLC1	EPM2A
837792	Q99497	P46821	PARK7	MAP1B
224301	O94817	P10415	ATG12	BCL2
611591	O94817	Q7Z6L1	ATG12	TCPR1
379367	O94817	Q8IZQ1	ATG12	WDFY3
649394	O94817	Q9Y4P8	ATG12	WIPI2
652364	O94817	O95352	ATG12	ATG7
869598	O94817	P46821	ATG12	MAP1B
453203	P00519	P00519	ABL1	ABL1
343365	Q9UIL1	Q99689	SCOC	FEZ1
401117	Q9UHD2	Q9UHD2	TBK1	TBK1
746115	Q13501	Q9H492	SQSTM	MLP3A
267187	Q13501	Q8IZQ1	SQSTM	WDFY3
287036	Q13501	P42345	SQSTM	MTOR
510900	Q13501	O75385	SQSTM	ULK1
774497	Q13501	Q96CV9	SQSTM	OPTN
430319	Q86UE8	Q99689	TLK2	FEZ1
114139	Q9H082	Q9H492	RB33B	MLP3A
323634	P10415	Q8N5K1	BCL2	CISD2
253138	O95166	Q96CV9	GBRAP	OPTN
79282	O95166	O75385	GBRAP	ULK1
710670	O95166	Q8IYT8	GBRAP	ULK2
246019	P10415	Q12983	BCL2	BNIP3
747620	P10415	P10415	BCL2	BCL2
722129	O95166	Q9NT62	GBRAP	ATG3
475538	O95166	Q9Y4P1	GBRAP	ATG4B
17489	O95166	P60520	GBRAP	GBRL2
891216	Q99497	Q9HD26	PARK7	GOPC
823182	P46821	Q9NT62	MAP1B	ATG3
193510	Q5MNZ9	Q2TAZ0	WIPI1	ATG2A
750007	P58004	O75143	SESN2	ATG13
142249	O75665	Q5JY77	OFD1	GASP1
679670	P58004	O75385	SESN2	ULK1
705434	P58004	Q13501	SESN2	SQSTM
284520	Q6IQ22	Q96CV9	RAB12	OPTN
170334	Q13501	Q14596	SQSTM	NBR1
590449	O95278	O95278	EPM2A	EPM2A
840668	O95166	Q14596	GBRAP	NBR1
387675	O95166	Q13501	GBRAP	SQSTM
185463	O95166	O75143	GBRAP	ATG13
365605	P10415	Q13501	BCL2	SQSTM
425533	O95166	O95352	GBRAP	ATG7
419472	O95166	O95166	GBRAP	GBRAP
883534	O95166	O94817	GBRAP	ATG12
646993	O95166	Q9BXW4	GBRAP	MLP3C
637458	Q86YR5	Q86YR5	GPSM1	GPSM1
596258	P00519	P42345	ABL1	MTOR
882679	P40763	P40763	STAT3	STAT3
583628	Q13501	Q8N122	SQSTM	RPTOR
388762	Q13501	Q9Y4P1	SQSTM	ATG4B
575406	Q13501	Q9BXW4	SQSTM	MLP3C
739761	Q9UHD9	Q9UHD9	UBQL2	UBQL2
137503	Q14457	Q8NEB9	BECN1	PK3C3
540977	O95352	Q12778	ATG7	FOXO1
809025	Q14457	Q8TEY7	BECN1	UBP33
148403	Q14457	Q6ZNE5	BECN1	BAKOR
358513	Q14457	Q99570	BECN1	PI3R4
217233	Q14457	O75385	BECN1	ULK1
158821	Q14457	Q9NT62	BECN1	ATG3
632532	Q14457	Q9P2Y5	BECN1	UVRAG
515260	Q96F24	Q8NEB9	NRBF2	PK3C3
559683	Q96F24	Q6ZNE5	NRBF2	BAKOR
50456	P29466	P29466	CASP1	CASP1
536255	P42684	P00519	ABL2	ABL1
506791	O95352	Q9NT62	ATG7	ATG3
136642	Q9UIK4	Q9UIK4	DAPK2	DAPK2
869364	Q14457	Q9HD26	BECN1	GOPC
622925	Q9H0K1	P60520	SIK2	GBRL2
549251	P31749	P42345	AKT1	MTOR
251246	P31749	P31749	AKT1	AKT1
111053	P31749	Q12778	AKT1	FOXO1
503364	Q9BTA9	Q9BTA9	WAC	WAC
865553	Q8WYN0	P60520	ATG4A	GBRL2
687123	O95352	Q13501	ATG7	SQSTM
35525	O95352	Q9BXW4	ATG7	MLP3C
681883	O95352	Q13286	ATG7	CLN3
161938	Q96QK1	Q96QK1	VPS35	VPS35
648296	P53618	P53618	COPB	COPB
435494	P05109	Q14457	S10A8	BECN1
768	Q8IXH6	Q9H492	T53I2	MLP3A
554994	Q8IVP5	Q9H492	FUND1	MLP3A
490054	Q14457	Q96F24	BECN1	NRBF2
540870	Q14457	A8K0Z3	BECN1	WASH1
302238	Q14457	P10415	BECN1	BCL2
325013	P53618	Q9NRR5	COPB	UBQL4
606943	O75460	O75460	ERN1	ERN1
266850	Q9NQL2	Q8N122	RRAGD	RPTOR
100391	Q15154	Q9UPN4	PCM1	CP131
674289	Q9H1Y0	Q9NT62	ATG5	ATG3
397726	Q9H1Y0	Q9Y4P8	ATG5	WIPI2
551398	Q00535	Q00535	CDK5	CDK5
556935	Q14457	Q14457	BECN1	BECN1
51741	P60520	Q13501	GBRL2	SQSTM
777397	P60520	Q96CV9	GBRL2	OPTN
536175	P60520	O75385	GBRL2	ULK1
707889	P60520	O95352	GBRL2	ATG7
735040	P60520	Q9Y4P1	GBRL2	ATG4B
731562	P60520	Q9BXW4	GBRL2	MLP3C
229073	Q92934	P10415	BAD	BCL2
95491	Q9H0Y0	P46821	ATG10	MAP1B
313520	Q9H0Y0	Q9Y4P1	ATG10	ATG4B
51098	Q14457	Q8N726	BECN1	ARF
291843	Q14457	P53355	BECN1	DAPK1
325190	P54646	Q8N122	AAPK2	RPTOR
76456	P54646	O95278	AAPK2	EPM2A
521682	O75385	O75143	ULK1	ATG13
100588	O75385	Q9Y4P1	ULK1	ATG4B
220852	P54646	O43741	AAPK2	AAKB2
218853	P54646	O75385	AAPK2	ULK1
897733	Q5D1E8	Q14694	ZC12A	UBP10
384529	Q5D1E8	Q5D1E8	ZC12A	ZC12A
281407	Q12983	Q12983	BNIP3	BNIP3
20232	Q9HD26	Q9HD26	GOPC	GOPC
531701	Q96BY7	Q2TAZ0	ATG2B	ATG2A
744232	P53355	P53355	DAPK1	DAPK1
533740	P53355	Q5S007	DAPK1	LRRK2
440878	Q9NRR5	O00391	UBQL4	QSOX1
798742	Q9NRR5	Q9NRR5	UBQL4	UBQL4
134255	Q9NRR5	Q9BTA9	UBQL4	WAC
342827	Q9NRR5	Q9H492	UBQL4	MLP3A
203859	Q92934	P31749	BAD	AKT1
582322	Q92934	Q14145	BAD	KEAP1
389111	Q9H0Y0	O94817	ATG10	ATG12
188669	Q92934	Q9P1W9	BAD	PIM2
858097	Q9H0Y0	O95352	ATG10	ATG7
214721	Q9H0Y0	Q9NT62	ATG10	ATG3
514191	Q96EB6	Q96EB6	SIR1	SIR1
795495	P31749	P10636	AKT1	TAU
394224	P31749	P42345	AKT1	MTOR
313264	Q8N122	Q9C0C7	RPTOR	AMRA1
667016	Q15154	P60520	PCM1	GBRL2
652992	Q9BXW4	O75143	MLP3C	ATG13
160346	Q9H492	O75143	MLP3A	ATG13
424057	O60260	Q9BXM7	PRKN2	PINK1
444179	P10636	P10636	TAU	TAU
48974	Q96EB6	Q12778	SIR1	FOXO1
326754	Q9H1Y0	Q676U5	ATG5	A16L1
217281	Q96EB6	O95352	SIR1	ATG7
165830	Q9C0C7	O75385	AMRA1	ULK1
168457	Q9C0C7	O75143	AMRA1	ATG13
759043	O75665	Q15154	OFD1	PCM1
114849	Q9Y2R2	Q9Y2R2	PTN22	PTN22
482703	Q8TDY2	Q676U5	RBCC1	A16L1
487215	Q8TDY2	Q9BXW4	RBCC1	MLP3C
457642	Q8TDY2	Q9H492	RBCC1	MLP3A
797304	P01912	P01903	2B13	DRA
472139	O95166	O75143	GBRAP	ATG13
197222	Q8TDY2	Q9H1Y0	RBCC1	ATG5
811639	Q8TDY2	O75385	RBCC1	ULK1
61407	P31749	P31749	AKT1	AKT1
27086	P31749	Q12778	AKT1	FOXO1
394440	Q07817	P42345	B2CL1	MTOR
538335	Q9ULZ3	Q9ULZ3	ASC	ASC
325253	Q15154	O95166	PCM1	GBRAP
434679	Q9H1Y0	Q96EB6	ATG5	SIR1
768162	O75385	O75143	ULK1	ATG13
582584	Q9HB90	Q9HB90	RRAGC	RRAGC
67545	O43741	Q13131	AAKB2	AAPK1
799182	P54257	P54257	HAP1	HAP1
692837	P15289	P15289	ARSA	ARSA
621522	Q9HD26	Q9HD26	GOPC	GOPC
626276	Q00535	P00519	CDK5	ABL1
502388	P40763	P40763	STAT3	STAT3
661448	P40763	P42345	STAT3	MTOR
18016	O95352	P60520	ATG7	GBRL2
708527	O95352	Q9NT62	ATG7	ATG3
118203	O95352	O94817	ATG7	ATG12
118435	O95352	O95166	ATG7	GBRAP
58293	P54257	Q15154	HAP1	PCM1
344261	Q86YR5	Q86YR5	GPSM1	GPSM1
293538	Q9H2X6	Q9H2X6	HIPK2	HIPK2
62930	Q5VZM2	Q9NQL2	RRAGB	RRAGD
684737	Q9HB90	Q5VZM2	RRAGC	RRAGB
234570	Q9NRR5	Q9BTA9	UBQL4	WAC
304149	Q9NRR5	O00391	UBQL4	QSOX1
233997	O75460	O75460	ERN1	ERN1
306783	Q9H1Y0	Q9H1Y0	ATG5	ATG5
475683	Q13131	P42345	AAPK1	MTOR
95752	Q13131	Q9UGI9	AAPK1	AAKG3
696989	Q86UE8	Q86UE8	TLK2	TLK2
177272	Q15831	Q15831	STK11	STK11
401298	Q7L523	Q7L523	RRAGA	RRAGA
135962	Q9UIL1	Q99689	SCOC	FEZ1
464165	Q9Y371	Q9Y371	SHLB1	SHLB1
800796	P29466	P29466	CASP1	CASP1
566620	O95166	Q9Y4P1	GBRAP	ATG4B
417653	P10415	P10415	BCL2	BCL2
166047	P04440	P20036	DPB1	DPA1
610767	P00519	P00519	ABL1	ABL1
218652	Q14457	P10415	BECN1	BCL2
737950	P42684	P00519	ABL2	ABL1
483554	Q9Y478	Q13131	AAKB1	AAPK1
453472	Q14457	Q9HD26	BECN1	GOPC
515485	P60520	Q9Y4P1	GBRL2	ATG4B
678141	Q9H0Y0	O95352	ATG10	ATG7
555192	Q12983	P10415	BNIP3	BCL2
298685	Q12983	Q12983	BNIP3	BNIP3
625593	Q9H0Y0	Q9H1Y0	ATG10	ATG5
19518	Q9NNW5	Q15831	WDR6	STK11
126653	P31749	Q96EB6	AKT1	SIR1
385741	P31749	Q16539	AKT1	MK14
203801	P31749	Q15831	AKT1	STK11
497318	Q96CV9	Q96CV9	OPTN	OPTN
488240	Q96CV9	Q13501	OPTN	SQSTM
36281	P45983	P10415	MK08	BCL2
142750	Q676U5	Q9GZQ8	A16L1	MLP3B
675359	Q676U5	Q9BXS4	A16L1	TMM59
480824	P29466	Q676U5	CASP1	A16L1
761764	P45983	Q07817	MK08	B2CL1
605215	Q9Y478	P68402	AAKB1	PA1B2
516840	Q9BTA9	Q9BTA9	WAC	WAC
183173	Q9ULZ3	Q13501	ASC	SQSTM
195585	O43741	P54619	AAKB2	AAKG1
837344	Q8IYT8	Q9GZQ8	ULK2	MLP3B
468302	O43293	O43293	DAPK3	DAPK3
215098	Q9HB90	Q8N122	RRAGC	RPTOR
21304	Q9BXW4	Q9Y4P1	MLP3C	ATG4B
263277	Q8N122	P62820	RPTOR	RAB1A
403580	P20073	P14618	ANXA7	KPYM
406941	Q9HA65	P62820	TBC17	RAB1A
593366	Q9BQS8	Q9H0R8	FYCO1	GBRL1
188324	Q9BQS8	O95166	FYCO1	GBRAP
859153	Q9BQS8	Q9BXW4	FYCO1	MLP3C
876072	P60520	Q676U5	GBRL2	A16L1
849948	P60520	O75143	GBRL2	ATG13
849413	A8MW95	P10415	BECN2	BCL2
569805	A8MW95	Q5JY77	BECN2	GASP1
421112	O75385	Q9H0R8	ULK1	GBRL1
395376	O75385	P60520	ULK1	GBRL2
113222	O75385	Q9BXW4	ULK1	MLP3C
207268	Q12983	P10415	BNIP3	BCL2
436629	P53355	P14618	DAPK1	KPYM
607627	Q8N122	Q96EB6	RPTOR	SIR1
866206	Q9BSB4	Q9BSB4	ATGA1	ATGA1
202529	O60260	Q9GZQ8	PRKN2	MLP3B
821626	O15040	Q9GZQ8	TCPR2	MLP3B
592849	O15040	Q9BXW4	TCPR2	MLP3C
139933	Q5S007	Q5S007	LRRK2	LRRK2
626735	Q5S007	O95140	LRRK2	MFN2
596173	Q5S007	P42684	LRRK2	ABL2
657940	Q00535	P10636	CDK5	TAU
825862	Q9P2M4	O75385	TBC14	ULK1
583440	O60260	O60260	PRKN2	PRKN2
902524	Q9H492	Q9BXS4	MLP3A	TMM59
792818	Q5VZM2	Q9NQL2	RRAGB	RRAGD
591682	Q86YR5	Q86YR5	GPSM1	GPSM1
29985	Q9H2X6	Q9H2X6	HIPK2	HIPK2
229984	P62820	P42345	RAB1A	MTOR
279519	Q8WYN0	Q9H0R8	ATG4A	GBRL1
54042	Q9P2M4	O75143	TBC14	ATG13
688576	Q9HB90	Q5VZM2	RRAGC	RRAGB
50876	Q14145	P54619	KEAP1	AAKG1
226224	Q96QK1	P60520	VPS35	GBRL2
79642	Q5VZM2	P11279	RRAGB	LAMP1
238895	P54619	Q13131	AAKG1	AAPK1
102565	Q9NRR5	Q9BTA9	UBQL4	WAC
242462	Q8NAA4	Q9GZQ8	A16L2	MLP3B
229033	O00459	P42338	P85B	PK3CB
556279	Q9H0R8	Q8IYT8	GBRL1	ULK2
321208	Q9H0R8	Q9H1Y0	GBRL1	ATG5
761732	Q96EB6	P42345	SIR1	MTOR
280653	P19525	Q9H0E2	E2AK2	TOLIP
695582	Q9BXM7	Q9GZQ8	PINK1	MLP3B
228872	Q5S007	O60260	LRRK2	PRKN2
494747	Q5S007	P53355	LRRK2	DAPK1
557351	Q5S007	P31749	LRRK2	AKT1
477045	Q5S007	P10636	LRRK2	TAU
780524	Q9BXM7	Q9Y3I1	PINK1	FBX7
475358	Q5S007	P46821	LRRK2	MAP1B
324708	Q5S007	P00519	LRRK2	ABL1
709153	Q5S007	P10415	LRRK2	BCL2
757873	Q9BV40	P56962	VAMP8	STX17
454928	Q8NHX9	P42345	TPC2	MTOR
281835	Q99497	P00519	PARK7	ABL1
857381	Q3ZAQ7	Q9Y478	VMA21	AAKB1
799505	Q96RL7	P00519	VP13A	ABL1
34670	O95278	Q6VVB1	EPM2A	NHLC1
668642	Q5MNZ9	O94817	WIPI1	ATG12
749733	Q8TDY2	O94817	RBCC1	ATG12
128732	O94817	Q676U5	ATG12	A16L1
585938	O60858	O60858	TRI13	TRI13
901537	Q9UIL1	Q9GZQ8	SCOC	MLP3B
795159	Q9UHD2	Q96CV9	TBK1	OPTN
680326	Q9Y371	Q9P2Y5	SHLB1	UVRAG
230387	Q9Y371	Q8IVP5	SHLB1	FUND1
532821	O95166	Q676U5	GBRAP	A16L1
775701	O95166	Q2TAZ0	GBRAP	ATG2A
463027	P10415	Q9C0C7	BCL2	AMRA1
461892	Q2TAZ0	P60520	ATG2A	GBRL2
555469	Q2TAZ0	Q9GZQ8	ATG2A	MLP3B
858242	Q8NHX9	Q8NHX9	TPC2	TPC2
812104	Q96CV9	Q9GZQ8	OPTN	MLP3B
143842	Q2TAZ0	Q9BXW4	ATG2A	MLP3C
649534	O95166	O75385	GBRAP	ULK1
611337	P10415	Q07817	BCL2	B2CL1
820520	O95166	Q9H1Y0	GBRAP	ATG5
396590	O95166	Q8NAA4	GBRAP	A16L2
833237	Q7Z3C6	Q16539	ATG9A	MK14
349490	P01920	P01909	DQB1	DQA1
612416	Q8TDY2	O75143	RBCC1	ATG13
402433	Q8TDY2	O75385	RBCC1	ULK1
112969	O95278	O95278	EPM2A	EPM2A
814425	Q8NEM7	Q9NRR5	SP20H	UBQL4
820236	Q8NEM7	Q16539	SP20H	MK14
651004	P54619	Q9Y478	AAKG1	AAKB1
259844	Q99689	Q9P2Y5	FEZ1	UVRAG
527574	Q99689	Q9UIL1	FEZ1	SCOC
301241	Q8IXJ6	Q9UBN7	SIR2	HDAC6
424283	Q14457	Q9C0C7	BECN1	AMRA1
244892	Q676U5	Q9BXW4	A16L1	MLP3C
270109	Q676U5	Q676U5	A16L1	A16L1
142052	Q8WYN0	Q9GZQ8	ATG4A	MLP3B
213241	Q6PKG0	Q07817	LARP1	B2CL1
121801	Q96QK1	Q9Y478	VPS35	AAKB1
545897	P40763	O43293	STAT3	DAPK3
387458	Q07817	Q07817	B2CL1	B2CL1
376935	Q07817	P00519	B2CL1	ABL1
327959	Q9ULZ3	P11279	ASC	LAMP1
733318	O60260	Q9Y3I1	PRKN2	FBX7
247198	Q9HBF4	Q07817	ZFYV1	B2CL1
413039	A8K0Z3	Q13501	WASH1	SQSTM
90153	Q14457	Q07817	BECN1	B2CL1
593682	Q9H0R8	O75143	GBRL1	ATG13
197433	Q9H0R8	Q9BSB4	GBRL1	ATGA1
884004	Q9H0R8	Q676U5	GBRL1	A16L1
174706	Q9H1Y0	P60520	ATG5	GBRL2
764446	Q9HA65	Q96CV9	TBC17	OPTN
495499	Q9BQS8	P60520	FYCO1	GBRL2
62170	P60520	Q9BSB4	GBRL2	ATGA1
552084	O60260	P68402	PRKN2	PA1B2
730622	Q92934	Q07817	BAD	B2CL1
330341	Q9H0Y0	Q9H0R8	ATG10	GBRL1
56980	Q9H0Y0	Q9GZQ8	ATG10	MLP3B
326466	Q9H0Y0	P60520	ATG10	GBRL2
520439	Q9H0Y0	O95166	ATG10	GBRAP
736694	Q92934	P45983	BAD	MK08
483954	O75385	O75143	ULK1	ATG13
755221	O75385	Q9GZQ8	ULK1	MLP3B
717217	O75385	Q99689	ULK1	FEZ1
313815	O75385	Q676U5	ULK1	A16L1
305947	P54646	P54619	AAPK2	AAKG1
818740	P56962	Q15831	STX17	STK11
474099	Q9HD26	Q99497	GOPC	PARK7
90434	O15040	Q9H0R8	TCPR2	GBRL1
320442	O15040	P60520	TCPR2	GBRL2
20465	O15040	O95166	TCPR2	GBRAP
439200	Q9H0Y0	Q9BXW4	ATG10	MLP3C
417952	Q92934	P31749	BAD	AKT1
