# Supplementary material for: The autophagy interaction network of the aging model Podospora anserina
Source: BMC Bioinformatics. 2017 Mar 27;18:196. doi: 10.1186/s12859-017-1603-2 (PMC5369006; doi:10.1186/s12859-017-1603-2)
Supplement: Supplementary file 7 — Parameter fitting. The results of the parameter fitting approach are given, including the lower and upper bounds of the E-values, their logarithms to the base 10, the differences between the logarithmic upper and lower bounds as well as the number of proteins and interactions in the reference KEGG network and in the predicted network. The parameters we have applied for the prediction approach in Path2PPI are highlighted red. (XLS 43 kb) [file 12859_2017_1603_MOESM7_ESM.xls]

## Sheet: Parameter fitting
lower	upper	prots.in.reference	ints.in.reference	number.interactions	number.proteins	log10(lower)	log10(upper)	span
1e-60	1e-20	14	9	1177	145	-60	-20	40
1e-80	1e-20	14	9	648	124	-80	-20	60
1e-100	1e-20	14	9	464	110	-100	-20	80
1e-120	1e-20	14	9	310	94	-120	-20	100
1e-140	1e-20	14	9	236	84	-140	-20	120
1e-160	1e-20	14	9	205	79	-160	-20	140
1e-180	1e-20	14	9	180	74	-180	-20	160
1e-200	1e-20	14	9	167	70	-200	-20	180
1e-80	1e-40	14	9	402	103	-80	-40	40
1e-100	1e-40	14	9	303	90	-100	-40	60
1e-120	1e-40	14	9	236	80	-120	-40	80
1e-140	1e-40	14	9	202	77	-140	-40	100
1e-160	1e-40	14	9	179	73	-160	-40	120
1e-180	1e-40	14	9	161	69	-180	-40	140
1e-200	1e-40	14	9	144	63	-200	-40	160
1e-100	1e-60	14	9	245	79	-100	-60	40
1e-120	1e-60	14	9	200	75	-120	-60	60
1e-140	1e-60	14	9	172	71	-140	-60	80
1e-160	1e-60	14	9	153	66	-160	-60	100
1e-180	1e-60	14	9	135	63	-180	-60	120
1e-200	1e-60	14	9	130	61	-200	-60	140
1e-120	1e-80	14	9	176	70	-120	-80	40
1e-140	1e-80	14	9	150	63	-140	-80	60
1e-160	1e-80	14	9	137	62	-160	-80	80
1e-180	1e-80	14	9	113	55	-180	-80	100
1e-200	1e-80	14	9	108	52	-200	-80	120
1e-140	1e-100	14	9	135	61	-140	-100	40
1e-160	1e-100	14	9	108	52	-160	-100	60
1e-180	1e-100	14	9	106	51	-180	-100	80
1e-200	1e-100	13	6	100	50	-200	-100	100
1e-160	1e-120	14	9	106	51	-160	-120	40
1e-180	1e-120	13	6	96	49	-180	-120	60
1e-200	1e-120	13	6	92	48	-200	-120	80
1e-180	1e-140	13	6	89	47	-180	-140	40
1e-200	1e-140	13	6	81	45	-200	-140	60
1e-200	1e-160	13	6	81	45	-200	-160	40
