# Supplementary material for: The autophagy interaction network of the aging model Podospora anserina
Source: BMC Bioinformatics. 2017 Mar 27;18:196. doi: 10.1186/s12859-017-1603-2 (PMC5369006; doi:10.1186/s12859-017-1603-2)
Supplement: Supplementary file 8 — Hybrid PPI network. This file gives the underlying data of Fig. 2. In contrast to Additional file 1, this file contains all interactions, proteins and homologous relations of the autophagy hybrid PPI network, comprising both reference PPI networks, the predicted PPI network and the homology network which connects all three PPI networks. As for Additional file 1, two edge types can be distinguished. First, edges indicating an interaction, where the source and the target node correspond to proteins in the same species. Second, edges indicating a homologous relation where the source protein belongs to P. anserina and the target protein to yeast or human. UniProt accession numbers were used as identifiers for proteins of yeast and human. The identifiers for P. anserina proteins were adopted from the P. anserina genome database. Species were distinguished by their NCBI taxonomy IDs: Homo sapiens (9606), Podospora anserina (5145) and Saccharomyces cerevisiae S288c (559292). (XLS 105 kb) [file 12859_2017_1603_MOESM8_ESM.xls]

## Sheet: Hybrid PPI network - Edges
source.id	target.id	t.species.id	score	type
Pa_1_14810	Q8N122	9606	1	homology
Pa_4_9630	P35169	559292	1	homology
Pa_4_9630	P32600	559292	1	homology
Pa_3_5250	Q9BXW4	9606	1	homology
Pa_3_5250	P60520	9606	1	homology
Pa_3_5250	Q9H492	9606	1	homology
Pa_3_5250	O95166	9606	1	homology
Pa_1_20610	P40344	559292	1	homology
Pa_7_5230	Q9HB90	9606	0.46	homology
Pa_7_5230	Q9NQL2	9606	0.45	homology
Pa_1_9070	P31749	9606	0.4	homology
Pa_6_8430	P31749	9606	0.42	homology
Pa_6_9150	P31749	9606	0.43	homology
Pa_5_5430	Q9Y4P1	9606	1	homology
Pa_2_12420	Q14596	9606	1	homology
Pa_1_20030	Q8NEB9	9606	1	homology
Pa_4_160	Q92995	9606	0.6	homology
Pa_2_7830	Q5VZM2	9606	0.4	homology
Pa_6_1830	Q99570	9606	0.75	homology
Pa_1_20030	P22543	559292	1	homology
Pa_3_5250	P38182	559292	1	homology
Pa_5_5430	Q86TL0	9606	1	homology
Pa_5_5430	Q8WYN0	9606	1	homology
Pa_2_7830	Q7L523	9606	0.44	homology
Pa_2_1770	O95352	9606	1	homology
Pa_2_1610	Q5T0N5	9606	1	homology
Pa_1_180	Q9P2Y5	9606	1	homology
Pa_2_160	Q9H1Y0	9606	1	homology
Pa_3_5250	Q9H0R8	9606	1	homology
Pa_4_7460	O94817	9606	1	homology
Pa_4_7460	P38316	559292	1	homology
Pa_1_11020	Q14457	9606	1	homology
Pa_1_11020	Q02948	559292	1	homology
Pa_2_770	P54646	9606	0.57	homology
Pa_2_770	Q13131	9606	0.54	homology
Pa_2_5110	P54619	9606	1	homology
Pa_3_7690	P62820	9606	0.54	homology
Pa_6_7530	Q96QK1	9606	1	homology
Pa_2_12950	Q2TAZ0	9606	1	homology
Pa_5_5550	Q7Z3C6	9606	1	homology
Pa_1_5330	P32561	559292	1	homology
Pa_1_7460	P32561	559292	0.57	homology
Pa_0_1500	Q06628	559292	1	homology
Pa_5_4470	Q03660	559292	1	homology
Pa_1_18770	Q03784	559292	1	homology
Pa_7_2540	P38334	559292	1	homology
Pa_7_8050	Q03630	559292	1	homology
Pa_2_6250	Q03337	559292	1	homology
Pa_2_8840	P38821	559292	0.45	homology
Pa_7_10450	P38821	559292	1	homology
Pa_4_820	P36149	559292	1	homology
Pa_1_3080	Q06096	559292	1	homology
Pa_6_2800	P47170	559292	1	homology
Pa_5_5550	Q12142	559292	1	homology
Pa_1_13730	P38742	559292	1	homology
Pa_6_2070	P39993	559292	0.7	homology
Pa_3_8790	P25694	559292	0.54	homology
Pa_7_5590	P25694	559292	1	homology
Pa_1_14210	Q12527	559292	1	homology
Pa_2_8840	P14904	559292	0.55	homology
Pa_7_10450	P14904	559292	0.4	homology
Pa_1_23930	P32485	559292	1	homology
Pa_2_13340	P32485	559292	0.43	homology
Pa_5_5680	P32485	559292	0.48	homology
Pa_1_24050	Q08649	559292	0.79	homology
Pa_4_7300	Q04491	559292	0.54	homology
Pa_7_9150	P38164	559292	1	homology
Pa_1_3330	P39923	559292	1	homology
Pa_2_12240	P43572	559292	1	homology
Pa_5_5670	P40482	559292	1	homology
Pa_2_9570	P48415	559292	1	homology
Pa_3_7690	P01123	559292	0.47	homology
Pa_5_9290	P40094	559292	1	homology
Pa_7_10890	P53104	559292	0.65	homology
Pa_4_6070	P17157	559292	0.44	homology
Pa_7_7040	P17157	559292	0.66	homology
Pa_3_6520	P32602	559292	1	homology
Pa_4_9630	P42345	9606	1	homology
Pa_1_14810	P38873	559292	0.59	homology
Pa_1_20610	Q9NT62	9606	1	homology
Pa_6_1830	P22219	559292	1	homology
Pa_1_12980	Q8IZQ1	9606	0.79	homology
Pa_5_5430	P53867	559292	1	homology
Pa_3_5250	Q9GZQ8	9606	1	homology
Pa_2_1770	P38862	559292	0.63	homology
Pa_3_11100	Q13286	9606	1	homology
Pa_2_5110	Q9UGI9	9606	1	homology
Pa_1_23930	Q16539	9606	0.61	homology
Pa_2_13340	Q16539	9606	0.45	homology
Pa_5_5680	Q16539	9606	0.49	homology
Pa_7_8090	Q9BSB4	9606	1	homology
Pa_2_5120	P39968	559292	1	homology
Pa_1_24080	P46944	559292	1	homology
Pa_7_4900	Q06410	559292	1	homology
Pa_2_12360	P41318	559292	0.74	homology
Pa_1_20070	Q03897	559292	0.51	homology
Pa_2_12950	P53855	559292	1	homology
Pa_3_8910	Q08412	559292	1	homology
Pa_1_10350	P22855	559292	1	homology
Pa_7_7880	P47030	559292	1	homology
Q8N122	P42345	9606	1	interaction
P35169	P38873	559292	1	interaction
P32600	P38873	559292	1	interaction
Q9BXW4	Q9NT62	9606	1	interaction
P60520	Q9NT62	9606	1	interaction
Q9H492	Q9NT62	9606	1	interaction
O95166	Q9NT62	9606	1	interaction
P40344	P38182	559292	1	interaction
Q9HB90	Q8N122	9606	1	interaction
Q9NQL2	Q8N122	9606	1	interaction
P31749	Q8N122	9606	1	interaction
Q9Y4P1	Q9NT62	9606	1	interaction
P60520	Q14596	9606	1	interaction
Q9H492	Q14596	9606	1	interaction
O95166	Q14596	9606	1	interaction
Q14596	Q9BXW4	9606	1	interaction
Q9NQL2	P42345	9606	1	interaction
Q9HB90	P42345	9606	1	interaction
Q8NEB9	Q9BXW4	9606	1	interaction
Q92995	Q5T0N5	9606	1	interaction
Q5VZM2	P42345	9606	1	interaction
Q99570	Q8NEB9	9606	1	interaction
P22543	P22219	559292	1	interaction
Q99570	Q9BXW4	9606	1	interaction
Q99570	Q9P2Y5	9606	1	interaction
Q9H492	Q8IZQ1	9606	1	interaction
Q9H492	Q9Y4P1	9606	1	interaction
O95166	Q9Y4P1	9606	1	interaction
P60520	Q9Y4P1	9606	1	interaction
Q9BXW4	Q9Y4P1	9606	1	interaction
P38182	P53867	559292	1	interaction
Q86TL0	P60520	9606	1	interaction
Q8WYN0	P60520	9606	1	interaction
Q8WYN0	Q9H0R8	9606	1	interaction
Q8WYN0	Q9GZQ8	9606	1	interaction
Q5VZM2	Q8N122	9606	1	interaction
Q7L523	Q8N122	9606	1	interaction
O95352	Q9H492	9606	1	interaction
O95352	Q9BXW4	9606	1	interaction
O95352	P60520	9606	1	interaction
O95352	O95166	9606	1	interaction
O95166	O95352	9606	1	interaction
P60520	O95352	9606	1	interaction
P38182	P38862	559292	1	interaction
Q5T0N5	Q9NT62	9606	1	interaction
Q9P2Y5	Q8NEB9	9606	1	interaction
Q9H1Y0	Q8IZQ1	9606	1	interaction
Q9H1Y0	Q9BXW4	9606	1	interaction
Q9H1Y0	P60520	9606	1	interaction
Q9H0R8	Q9H1Y0	9606	1	interaction
O95166	Q9H1Y0	9606	1	interaction
O94817	Q9NT62	9606	1	interaction
P38316	P40344	559292	1	interaction
O94817	Q9H1Y0	9606	1	interaction
O94817	Q9Y4P1	9606	1	interaction
O94817	Q8IZQ1	9606	1	interaction
O94817	O95352	9606	1	interaction
P38316	P38862	559292	1	interaction
O95352	O94817	9606	1	interaction
O95166	O94817	9606	1	interaction
P38316	P38182	559292	1	interaction
Q14457	Q8NEB9	9606	1	interaction
Q02948	P22543	559292	1	interaction
Q14457	Q99570	9606	1	interaction
Q02948	P22219	559292	1	interaction
Q14457	Q9NT62	9606	1	interaction
Q14457	Q9P2Y5	9606	1	interaction
O95352	Q9NT62	9606	1	interaction
P40344	P38862	559292	1	interaction
P31749	P42345	9606	1	interaction
O95352	Q13286	9606	1	interaction
Q9H1Y0	Q9NT62	9606	1	interaction
P54646	Q8N122	9606	1	interaction
Q13131	P42345	9606	1	interaction
Q13131	Q9UGI9	9606	1	interaction
P54646	P54619	9606	1	interaction
P54619	Q13131	9606	1	interaction
Q8N122	P62820	9606	1	interaction
P62820	P42345	9606	1	interaction
Q96QK1	P60520	9606	1	interaction
O95166	Q2TAZ0	9606	1	interaction
Q2TAZ0	P60520	9606	1	interaction
Q2TAZ0	Q9GZQ8	9606	1	interaction
Q2TAZ0	Q9BXW4	9606	1	interaction
Q7Z3C6	Q16539	9606	1	interaction
Q9H0R8	Q9BSB4	9606	1	interaction
P60520	Q9BSB4	9606	1	interaction
P32561	P32485	559292	1	interaction
Q06628	P39968	559292	1	interaction
Q03660	P46944	559292	1	interaction
Q03660	Q03337	559292	1	interaction
Q03784	P46944	559292	1	interaction
Q03784	Q03660	559292	1	interaction
Q03784	Q03630	559292	1	interaction
P38334	Q03337	559292	1	interaction
P38334	Q03784	559292	1	interaction
P38316	Q06410	559292	1	interaction
Q03784	Q03337	559292	1	interaction
P32600	P41318	559292	1	interaction
P35169	P41318	559292	1	interaction
P38334	P36149	559292	1	interaction
P38334	Q03630	559292	1	interaction
Q03630	Q03337	559292	1	interaction
Q03630	Q03660	559292	1	interaction
Q03337	P46944	559292	1	interaction
P38821	P38821	559292	1	interaction
P38821	P14904	559292	1	interaction
P36149	P46944	559292	1	interaction
Q06628	P53104	559292	1	interaction
Q03630	P46944	559292	1	interaction
Q06096	Q06410	559292	1	interaction
P36149	Q03337	559292	1	interaction
P36149	Q03784	559292	1	interaction
P36149	Q03630	559292	1	interaction
P36149	Q03660	559292	1	interaction
P47170	P39968	559292	1	interaction
P47170	Q03897	559292	1	interaction
Q12142	P53855	559292	1	interaction
P38182	Q08412	559292	1	interaction
P38334	Q03660	559292	1	interaction
P38334	P46944	559292	1	interaction
P38182	P53104	559292	1	interaction
P38182	P32602	559292	1	interaction
P38182	P25694	559292	1	interaction
P38182	P17157	559292	1	interaction
P38742	Q03897	559292	1	interaction
P38742	P47170	559292	1	interaction
P39993	Q03337	559292	1	interaction
P39993	P36149	559292	1	interaction
P25694	P25694	559292	1	interaction
Q12527	Q12142	559292	1	interaction
Q12527	Q08649	559292	1	interaction
Q12527	P38316	559292	1	interaction
P40344	Q08649	559292	1	interaction
P14904	Q03660	559292	1	interaction
P14904	P38182	559292	1	interaction
P32485	P32485	559292	1	interaction
P32485	Q08649	559292	1	interaction
Q08649	P40482	559292	1	interaction
Q04491	P40482	559292	1	interaction
Q04491	P47170	559292	1	interaction
P38164	P47170	559292	1	interaction
P38164	Q03897	559292	1	interaction
P38164	Q04491	559292	1	interaction
P39923	P47170	559292	1	interaction
Q12527	P01123	559292	1	interaction
P38164	P39923	559292	1	interaction
P38164	P38742	559292	1	interaction
Q12527	P46944	559292	1	interaction
P40344	P17157	559292	1	interaction
P14904	P40482	559292	1	interaction
P14904	P22855	559292	1	interaction
P43572	Q08649	559292	1	interaction
P43572	P40344	559292	1	interaction
Q12527	P14904	559292	1	interaction
Q12527	P53104	559292	1	interaction
Q12527	Q06410	559292	1	interaction
P38742	P39923	559292	1	interaction
P39993	Q06096	559292	1	interaction
P39993	Q03660	559292	1	interaction
P40482	P17157	559292	1	interaction
P48415	P40482	559292	1	interaction
P48415	Q04491	559292	1	interaction
P01123	P38334	559292	1	interaction
P01123	P36149	559292	1	interaction
P01123	P46944	559292	1	interaction
P40094	Q06096	559292	1	interaction
Q12142	P38182	559292	1	interaction
Q12142	P53104	559292	1	interaction
Q12142	P14904	559292	1	interaction
Q12142	P46944	559292	1	interaction
Q12142	Q06410	559292	1	interaction
Q12142	P40094	559292	1	interaction
Q12142	Q06096	559292	1	interaction
P32561	P32561	559292	1	interaction
P32561	P40344	559292	1	interaction
Q06628	Q06410	559292	1	interaction
P35169	P47030	559292	1	interaction
P35169	Q06628	559292	1	interaction
P40094	Q06410	559292	1	interaction
P53104	Q06410	559292	1	interaction
P53104	P39968	559292	1	interaction
P39923	Q03897	559292	1	interaction
P01123	P40094	559292	1	interaction
P01123	Q03660	559292	1	interaction
P38316	P25694	559292	1	interaction
P17157	P25694	559292	1	interaction
P32602	P36149	559292	1	interaction
P01123	Q03630	559292	1	interaction
Pa_3_5250	Pa_1_20610	5145	2	interaction
Pa_3_5250	Pa_5_5430	5145	2	interaction
Pa_4_7460	Pa_1_20610	5145	2	interaction
Pa_3_5250	Pa_4_7460	5145	2	interaction
Pa_1_11020	Pa_1_20030	5145	2	interaction
Pa_1_14810	Pa_4_9630	5145	1.97899	interaction
Pa_6_1830	Pa_1_20030	5145	1.9375	interaction
Pa_1_11020	Pa_6_1830	5145	1.9375	interaction
Pa_2_1770	Pa_3_5250	5145	1.9075	interaction
Pa_4_7460	Pa_2_1770	5145	1.9075	interaction
Pa_2_1770	Pa_1_20610	5145	1.9075	interaction
Pa_5_5430	Pa_1_20610	5145	1	interaction
Pa_3_5250	Pa_2_12420	5145	1	interaction
Pa_1_20030	Pa_3_5250	5145	1	interaction
Pa_2_1610	Pa_1_20610	5145	1	interaction
Pa_1_180	Pa_1_20030	5145	1	interaction
Pa_2_160	Pa_3_5250	5145	1	interaction
Pa_4_7460	Pa_2_160	5145	1	interaction
Pa_4_7460	Pa_5_5430	5145	1	interaction
Pa_1_11020	Pa_1_20610	5145	1	interaction
Pa_1_11020	Pa_1_180	5145	1	interaction
Pa_2_1770	Pa_3_11100	5145	1	interaction
Pa_2_160	Pa_1_20610	5145	1	interaction
Pa_6_7530	Pa_3_5250	5145	1	interaction
Pa_3_5250	Pa_2_12950	5145	1	interaction
Pa_3_5250	Pa_7_8090	5145	1	interaction
Pa_1_5330	Pa_1_23930	5145	1	interaction
Pa_0_1500	Pa_2_5120	5145	1	interaction
Pa_5_4470	Pa_1_24080	5145	1	interaction
Pa_5_4470	Pa_2_6250	5145	1	interaction
Pa_1_18770	Pa_1_24080	5145	1	interaction
Pa_1_18770	Pa_5_4470	5145	1	interaction
Pa_1_18770	Pa_7_8050	5145	1	interaction
Pa_7_2540	Pa_2_6250	5145	1	interaction
Pa_7_2540	Pa_1_18770	5145	1	interaction
Pa_4_7460	Pa_7_4900	5145	1	interaction
Pa_1_18770	Pa_2_6250	5145	1	interaction
Pa_7_2540	Pa_4_820	5145	1	interaction
Pa_7_2540	Pa_7_8050	5145	1	interaction
Pa_7_8050	Pa_2_6250	5145	1	interaction
Pa_7_8050	Pa_5_4470	5145	1	interaction
Pa_2_6250	Pa_1_24080	5145	1	interaction
Pa_4_820	Pa_1_24080	5145	1	interaction
Pa_7_8050	Pa_1_24080	5145	1	interaction
Pa_1_3080	Pa_7_4900	5145	1	interaction
Pa_4_820	Pa_2_6250	5145	1	interaction
Pa_4_820	Pa_1_18770	5145	1	interaction
Pa_4_820	Pa_7_8050	5145	1	interaction
Pa_4_820	Pa_5_4470	5145	1	interaction
Pa_6_2800	Pa_2_5120	5145	1	interaction
Pa_5_5550	Pa_2_12950	5145	1	interaction
Pa_3_5250	Pa_3_8910	5145	1	interaction
Pa_7_2540	Pa_5_4470	5145	1	interaction
Pa_7_2540	Pa_1_24080	5145	1	interaction
Pa_3_5250	Pa_3_6520	5145	1	interaction
Pa_3_5250	Pa_7_5590	5145	1	interaction
Pa_1_13730	Pa_6_2800	5145	1	interaction
Pa_1_14210	Pa_5_5550	5145	1	interaction
Pa_1_14210	Pa_4_7460	5145	1	interaction
Pa_7_9150	Pa_6_2800	5145	1	interaction
Pa_1_3330	Pa_6_2800	5145	1	interaction
Pa_7_9150	Pa_1_3330	5145	1	interaction
Pa_7_9150	Pa_1_13730	5145	1	interaction
Pa_1_14210	Pa_1_24080	5145	1	interaction
Pa_2_12240	Pa_1_20610	5145	1	interaction
Pa_1_14210	Pa_7_4900	5145	1	interaction
Pa_1_13730	Pa_1_3330	5145	1	interaction
Pa_2_9570	Pa_5_5670	5145	1	interaction
Pa_5_9290	Pa_1_3080	5145	1	interaction
Pa_5_5550	Pa_3_5250	5145	1	interaction
Pa_5_5550	Pa_1_24080	5145	1	interaction
Pa_5_5550	Pa_7_4900	5145	1	interaction
Pa_5_5550	Pa_5_9290	5145	1	interaction
Pa_5_5550	Pa_1_3080	5145	1	interaction
Pa_1_5330	Pa_1_20610	5145	1	interaction
Pa_0_1500	Pa_7_4900	5145	1	interaction
Pa_4_9630	Pa_7_7880	5145	1	interaction
Pa_4_9630	Pa_0_1500	5145	1	interaction
Pa_5_9290	Pa_7_4900	5145	1	interaction
Pa_4_7460	Pa_7_5590	5145	1	interaction
Pa_3_6520	Pa_4_820	5145	1	interaction
Pa_2_770	Pa_2_5110	5145	0.988626	interaction
Pa_4_9630	Pa_2_12360	5145	0.9831	interaction
Pa_2_8840	Pa_7_10450	5145	0.982984	interaction
Pa_7_5230	Pa_1_14810	5145	0.979953	interaction
Pa_1_5330	Pa_1_7460	5145	0.953775	interaction
Pa_3_8790	Pa_7_5590	5145	0.9471	interaction
Pa_1_23930	Pa_5_5680	5145	0.9324	interaction
Pa_7_5230	Pa_4_9630	5145	0.92575	interaction
Pa_6_9150	Pa_4_9630	5145	0.918775	interaction
Pa_1_23930	Pa_2_13340	5145	0.918775	interaction
Pa_2_7830	Pa_1_14810	5145	0.916	interaction
Pa_6_8430	Pa_4_9630	5145	0.9159	interaction
Pa_1_9070	Pa_4_9630	5145	0.91	interaction
Pa_3_5250	Pa_1_12980	5145	0.895	interaction
Pa_2_160	Pa_1_12980	5145	0.895	interaction
Pa_4_7460	Pa_1_12980	5145	0.895	interaction
Pa_1_14210	Pa_1_24050	5145	0.895	interaction
Pa_1_20610	Pa_1_24050	5145	0.895	interaction
Pa_1_23930	Pa_1_24050	5145	0.895	interaction
Pa_1_24050	Pa_5_5670	5145	0.895	interaction
Pa_2_12240	Pa_1_24050	5145	0.895	interaction
Pa_6_1830	Pa_3_5250	5145	0.875	interaction
Pa_6_1830	Pa_1_180	5145	0.875	interaction
Pa_6_2070	Pa_2_6250	5145	0.85	interaction
Pa_6_2070	Pa_4_820	5145	0.85	interaction
Pa_6_2070	Pa_1_3080	5145	0.85	interaction
Pa_6_2070	Pa_5_4470	5145	0.85	interaction
Pa_3_5250	Pa_7_7040	5145	0.83	interaction
Pa_1_20610	Pa_7_7040	5145	0.83	interaction
Pa_5_5670	Pa_7_7040	5145	0.83	interaction
Pa_7_7040	Pa_7_5590	5145	0.83	interaction
Pa_0_1500	Pa_7_10890	5145	0.825	interaction
Pa_3_5250	Pa_7_10890	5145	0.825	interaction
Pa_1_14210	Pa_7_10890	5145	0.825	interaction
Pa_5_5550	Pa_7_10890	5145	0.825	interaction
Pa_7_10890	Pa_7_4900	5145	0.825	interaction
Pa_7_10890	Pa_2_5120	5145	0.825	interaction
Pa_5_5550	Pa_1_23930	5145	0.805	interaction
Pa_4_160	Pa_2_1610	5145	0.8	interaction
Pa_2_770	Pa_1_14810	5145	0.785	interaction
Pa_1_7460	Pa_1_23930	5145	0.785	interaction
Pa_1_7460	Pa_1_20610	5145	0.785	interaction
Pa_2_8840	Pa_5_4470	5145	0.775	interaction
Pa_2_8840	Pa_3_5250	5145	0.775	interaction
Pa_2_8840	Pa_5_5670	5145	0.775	interaction
Pa_2_8840	Pa_1_10350	5145	0.775	interaction
Pa_1_14210	Pa_2_8840	5145	0.775	interaction
Pa_5_5550	Pa_2_8840	5145	0.775	interaction
Pa_2_770	Pa_4_9630	5145	0.77	interaction
Pa_1_14810	Pa_3_7690	5145	0.77	interaction
Pa_3_7690	Pa_4_9630	5145	0.77	interaction
Pa_3_5250	Pa_3_8790	5145	0.77	interaction
Pa_4_7300	Pa_5_5670	5145	0.77	interaction
Pa_4_7300	Pa_6_2800	5145	0.77	interaction
Pa_7_9150	Pa_4_7300	5145	0.77	interaction
Pa_2_9570	Pa_4_7300	5145	0.77	interaction
Pa_4_7460	Pa_3_8790	5145	0.77	interaction
Pa_6_2800	Pa_1_20070	5145	0.755	interaction
Pa_1_13730	Pa_1_20070	5145	0.755	interaction
Pa_7_9150	Pa_1_20070	5145	0.755	interaction
Pa_1_3330	Pa_1_20070	5145	0.755	interaction
Pa_5_5550	Pa_5_5680	5145	0.745	interaction
Pa_1_5330	Pa_5_5680	5145	0.74	interaction
Pa_1_14210	Pa_3_7690	5145	0.735	interaction
Pa_3_7690	Pa_7_2540	5145	0.735	interaction
Pa_3_7690	Pa_4_820	5145	0.735	interaction
Pa_3_7690	Pa_1_24080	5145	0.735	interaction
Pa_3_7690	Pa_5_9290	5145	0.735	interaction
Pa_3_7690	Pa_5_4470	5145	0.735	interaction
Pa_3_7690	Pa_7_8050	5145	0.735	interaction
Pa_5_5550	Pa_2_13340	5145	0.725	interaction
Pa_3_5250	Pa_4_6070	5145	0.72	interaction
Pa_1_20610	Pa_4_6070	5145	0.72	interaction
Pa_5_5670	Pa_4_6070	5145	0.72	interaction
Pa_4_6070	Pa_7_5590	5145	0.72	interaction
Pa_6_9150	Pa_1_14810	5145	0.715	interaction
Pa_1_5330	Pa_2_13340	5145	0.715	interaction
Pa_6_8430	Pa_1_14810	5145	0.71	interaction
Pa_1_9070	Pa_1_14810	5145	0.7	interaction
Pa_2_7830	Pa_4_9630	5145	0.7	interaction
Pa_7_10450	Pa_5_4470	5145	0.7	interaction
Pa_7_10450	Pa_3_5250	5145	0.7	interaction
Pa_7_10450	Pa_5_5670	5145	0.7	interaction
Pa_7_10450	Pa_1_10350	5145	0.7	interaction
Pa_1_14210	Pa_7_10450	5145	0.7	interaction
Pa_5_5550	Pa_7_10450	5145	0.7	interaction

## Sheet: Hybrid PPI network - Nodes
ID	Alias	Species
Pa_0_1500	PaATG13	5145
Pa_1_10350	PaMAN1	5145
Pa_1_11020	PaATG6	5145
Pa_1_12980	PaWDFY3	5145
Pa_1_13730	PaNPR3	5145
Pa_1_14210	PaATG11	5145
Pa_1_14810	PaRPTOR	5145
Pa_1_180	PaUVRAG	5145
Pa_1_18770	PaTRS4	5145
Pa_1_20030	PaVPS34	5145
Pa_1_20070	PaWDR59	5145
Pa_1_20610	PaATG3	5145
Pa_1_23930	PaMPK3	5145
Pa_1_24050	PaESA1	5145
Pa_1_24080	PaTRS85	5145
Pa_1_3080	PaCOG4	5145
Pa_1_3330	PaNPR2	5145
Pa_1_5330	PaRPD3a	5145
Pa_1_7460	PaRPD3b	5145
Pa_1_9070	PaAKT1	5145
Pa_2_12240	PaEPL1	5145
Pa_2_12360	PaLST8	5145
Pa_2_12420	PaNBR1	5145
Pa_2_12950	PaATG2	5145
Pa_2_13340	PaMPK1	5145
Pa_2_160	PaATG5	5145
Pa_2_1610	PaFBP1L	5145
Pa_2_1770	PaATG7	5145
Pa_2_5110	PaAAKG	5145
Pa_2_5120	PaVAC8	5145
Pa_2_6250	PaTRS31	5145
Pa_2_770	PaAAPK	5145
Pa_2_7830	PaRRAGa	5145
Pa_2_8840	PaAMPL	5145
Pa_2_9570	PaSEC16	5145
Pa_3_11100	PaCLN3	5145
Pa_3_5250	PaATG8	5145
Pa_3_6520	PaSEC17	5145
Pa_3_7690	PaYPT1	5145
Pa_3_8790	PaRBATP	5145
Pa_3_8910	PaCUE5	5145
Pa_4_160	PaUBP13	5145
Pa_4_6070	PaCDC2	5145
Pa_4_7300	PaSEC13	5145
Pa_4_7460	PaATG12	5145
Pa_4_820	PaTRS31	5145
Pa_4_9630	PaTOR	5145
Pa_5_4470	PaTR130	5145
Pa_5_5430	PaATG4	5145
Pa_5_5550	PaATG9	5145
Pa_5_5670	PaSEC24	5145
Pa_5_5680	PaMPK2	5145
Pa_5_9290	PaCOG3	5145
Pa_6_1830	PaVPS15	5145
Pa_6_2070	PaGEA2	5145
Pa_6_2800	PaIML1	5145
Pa_6_7530	PaVPS3	5145
Pa_6_8430	PaAKT1a	5145
Pa_6_9150	PaAKT1b	5145
Pa_7_10450	PaAMPL	5145
Pa_7_10890	PaATG1	5145
Pa_7_2540	PaTRS2	5145
Pa_7_4900	PaATG17	5145
Pa_7_5230	PaRRAGb	5145
Pa_7_5590	PaCDC48	5145
Pa_7_7040	PaPHO85	5145
Pa_7_7880	PaIRS4	5145
Pa_7_8050	PaBET5	5145
Pa_7_8090	PaATGA1	5145
Pa_7_9150	PaSEA4	5145
O94817	ATG12	9606
O95166	GBRAP	9606
O95352	ATG7	9606
P31749	AKT1	9606
P42345	MTOR	9606
P54619	AAKG1	9606
P54646	AAPK2	9606
P60520	GBRL2	9606
P62820	RAB1A	9606
Q13131	AAPK1	9606
Q13286	CLN3	9606
Q14457	BECN1	9606
Q14596	NBR1	9606
Q16539	MK14	9606
Q2TAZ0	ATG2A	9606
Q5T0N5	FBP1L	9606
Q5VZM2	RRAGB	9606
Q7L523	RRAGA	9606
Q7Z3C6	ATG9A	9606
Q86TL0	ATG4D	9606
Q8IZQ1	WDFY3	9606
Q8N122	RPTOR	9606
Q8NEB9	PK3C3	9606
Q8WYN0	ATG4A	9606
Q92995	UBP13	9606
Q96QK1	VPS35	9606
Q99570	PI3R4	9606
Q9BSB4	ATGA1	9606
Q9BXW4	MLP3C	9606
Q9GZQ8	MLP3B	9606
Q9H0R8	GBRL1	9606
Q9H1Y0	ATG5	9606
Q9H492	MLP3A	9606
Q9HB90	RRAGC	9606
Q9NQL2	RRAGD	9606
Q9NT62	ATG3	9606
Q9P2Y5	UVRAG	9606
Q9UGI9	AAKG3	9606
Q9Y4P1	ATG4B	9606
P01123	YPT1	559292
P14904	AMPL	559292
P17157	PHO85	559292
P22219	VPS15	559292
P22543	VPS34	559292
P22855	MAN1	559292
P25694	CDC48	559292
P32485	HOG1	559292
P32561	RPD3	559292
P32600	TOR2	559292
P32602	SEC17	559292
P35169	TOR1	559292
P36149	BET3	559292
P38164	SEA4	559292
P38182	ATG8	559292
P38316	ATG12	559292
P38334	TRS20	559292
P38742	NPR3	559292
P38821	DNPEP	559292
P38862	ATG7	559292
P38873	KOG1	559292
P39923	NPR2	559292
P39968	VAC8	559292
P39993	GEA2	559292
P40094	COG3	559292
P40344	ATG3	559292
P40482	SEC24	559292
P41318	LST8	559292
P43572	EPL1	559292
P46944	TRS85	559292
P47030	TAX4	559292
P47170	IML1	559292
P48415	SEC16	559292
P53104	ATG1	559292
P53855	ATG2	559292
P53867	ATG4	559292
Q02948	BECN1	559292
Q03337	TRS31	559292
Q03630	BET5	559292
Q03660	TR130	559292
Q03784	TRS23	559292
Q03897	WDR59	559292
Q04491	SEC13	559292
Q06096	COG4	559292
Q06410	ATG17	559292
Q06628	ATG13	559292
Q08412	CUE5	559292
Q08649	ESA1	559292
Q12142	ATG9	559292
Q12527	ATG11	559292

## Sheet: Homologs and trivial names
source.id	target.id	t.species.id	score	source.trivial	target.trivial	source.desc
Pa_0_1500	Q06628	559292	1	PaATG13	ATG13_YEAST	Putative autophagy-related protein 13
Pa_1_10350	P22855	559292	1	PaMAN1	MAN1_YEAST	Putative Glycoside Hydrolase Family 38
Pa_1_11020	Q14457	9606	1	PaATG6	BECN1_HUMAN	Putative protein of unknown function
Pa_1_11020	Q02948	559292	1	PaATG6	BECN1_YEAST	Putative protein of unknown function
Pa_1_12980	Q8IZQ1	9606	0.79	PaWDFY3	WDFY3_HUMAN	Putative protein of unknown function
Pa_1_13730	P38742	559292	1	PaNPR3	NPR3_YEAST	Putative protein similar to rmd11 precursor of Emericella nidulans
Pa_1_14210	Q12527	559292	1	PaATG11	ATG11_YEAST	Putative autophagy-related protein 11
Pa_1_14810	P38873	559292	0.59	PaRPTOR	KOG1_YEAST	Putative regulatory-associated protein of mTOR
Pa_1_14810	Q8N122	9606	1	PaRPTOR	RPTOR_HUMAN	Putative regulatory-associated protein of mTOR
Pa_1_180	Q9P2Y5	9606	1	PaUVRAG	UVRAG_HUMAN	Putative UV radiation resistance-associated gene protein
Pa_1_18770	Q03784	559292	1	PaTRS4	TRS23_YEAST	Putative trafficking protein particle complex subunit 4
Pa_1_20030	Q8NEB9	9606	1	PaVPS34	PK3C3_HUMAN	Putative phosphatidylinositol 3-kinase
Pa_1_20030	P22543	559292	1	PaVPS34	VPS34_YEAST	Putative phosphatidylinositol 3-kinase
Pa_1_20070	Q03897	559292	0.51	PaWDR59	WDR59_YEAST	Putative protein of unknown function
Pa_1_20610	P40344	559292	1	PaATG3	ATG3_YEAST	Putative autophagy-related protein 3
Pa_1_20610	Q9NT62	9606	1	PaATG3	ATG3_HUMAN	Putative autophagy-related protein 3
Pa_1_23930	Q16539	9606	0.61	PaMPK3	MK14_HUMAN	PaMpk3 hog1-like mitogen-activated protein kinase encoded by the PaMpk3 gene
Pa_1_23930	P32485	559292	1	PaMPK3	HOG1_YEAST	PaMpk3 hog1-like mitogen-activated protein kinase encoded by the PaMpk3 gene
Pa_1_24050	Q08649	559292	0.79	PaESA1	ESA1_YEAST	Putative histone acetyltransferase esa-1
Pa_1_24080	P46944	559292	1	PaTRS85	TRS85_YEAST	Putative protein of unknown function
Pa_1_3080	Q06096	559292	1	PaCOG4	COG4_YEAST	Putative conserved oligomeric Golgi complex subunit 4
Pa_1_3330	P39923	559292	1	PaNPR2	NPR2_YEAST	Putative protein of unknown function
Pa_1_5330	P32561	559292	1	PaRPD3a	RPD3_YEAST	Putative histone deacetylase
Pa_1_7460	P32561	559292	0.57	PaRPD3b	RPD3_YEAST	Putative histone deacetylase
Pa_1_9070	P31749	9606	0.4	PaAKT1	AKT1_HUMAN	Putative serine/threonine-protein kinase
Pa_2_12240	P43572	559292	1	PaEPL1	EPL1_YEAST	Putative Enhancer of polycomb-like protein 1
Pa_2_12360	P41318	559292	0.74	PaLST8	LST8_YEAST	Putative Target of rapamycin complex subunit LST8
Pa_2_12420	Q14596	9606	1	PaNBR1	NBR1_HUMAN	Putative protein of unknown function
Pa_2_12950	Q2TAZ0	9606	1	PaATG2	ATG2A_HUMAN	Putative Autophagy-related protein 2
Pa_2_12950	P53855	559292	1	PaATG2	ATG2_YEAST	Putative Autophagy-related protein 2
Pa_2_13340	P32485	559292	0.43	PaMPK1	HOG1_YEAST	PaMpk1 Mitogen-activated protein kinase encoded by the PaMpk1 gene
Pa_2_13340	Q16539	9606	0.45	PaMPK1	MK14_HUMAN	PaMpk1 Mitogen-activated protein kinase encoded by the PaMpk1 gene
Pa_2_160	Q9H1Y0	9606	1	PaATG5	ATG5_HUMAN	Putative autophagy protein 5
Pa_2_1610	Q5T0N5	9606	1	PaFBP1L	FBP1L_HUMAN	Putative protein similar to C12C2.05c of Schizosaccharomyces pombe
Pa_2_1770	P38862	559292	0.63	PaATG7	ATG7_YEAST	Putative autophagy-related protein 7
Pa_2_1770	O95352	9606	1	PaATG7	ATG7_HUMAN	Putative autophagy-related protein 7
Pa_2_5110	P54619	9606	1	PaAAKG	AAKG1_HUMAN	Putative nuclear protein similar to SNF4 of Kluyveromyces lactis
Pa_2_5110	Q9UGI9	9606	1	PaAAKG	AAKG3_HUMAN	Putative nuclear protein similar to SNF4 of Kluyveromyces lactis
Pa_2_5120	P39968	559292	1	PaVAC8	VAC8_YEAST	Putative vacuolar protein
Pa_2_6250	Q03337	559292	1	PaTRS31	TRS31_YEAST	Putative transport protein similar to trs31 of Schizosaccharomyces pombe
Pa_2_770	Q13131	9606	0.54	PaAAPK	AAPK1_HUMAN	Putative carbon catabolite-derepressing protein kinase
Pa_2_770	P54646	9606	0.57	PaAAPK	AAPK2_HUMAN	Putative carbon catabolite-derepressing protein kinase
Pa_2_7830	Q5VZM2	9606	0.4	PaRRAGa	RRAGB_HUMAN	Putative Ras-related GTP-binding protein A
Pa_2_7830	Q7L523	9606	0.44	PaRRAGa	RRAGA_HUMAN	Putative Ras-related GTP-binding protein A
Pa_2_8840	P38821	559292	0.45	PaAMPL	DNPEP_YEAST	Putative vacuolar aminopeptidase
Pa_2_8840	P14904	559292	0.55	PaAMPL	AMPL_YEAST	Putative vacuolar aminopeptidase
Pa_2_9570	P48415	559292	1	PaSEC16	SEC16_YEAST	Putative COPII coat assembly protein sec-16
Pa_3_11100	Q13286	9606	1	PaCLN3	CLN3_HUMAN	Putative protein of unknown function similar to BTN1 of Chaetomium globosum
Pa_3_5250	Q9BXW4	9606	1	PaATG8	MLP3C_HUMAN	ATG8_PODAN
Pa_3_5250	P60520	9606	1	PaATG8	GBRL2_HUMAN	ATG8_PODAN
Pa_3_5250	Q9H492	9606	1	PaATG8	MLP3A_HUMAN	ATG8_PODAN
Pa_3_5250	O95166	9606	1	PaATG8	GBRAP_HUMAN	ATG8_PODAN
Pa_3_5250	P38182	559292	1	PaATG8	ATG8_YEAST	ATG8_PODAN
Pa_3_5250	Q9H0R8	9606	1	PaATG8	GBRL1_HUMAN	ATG8_PODAN
Pa_3_5250	Q9GZQ8	9606	1	PaATG8	MLP3B_HUMAN	ATG8_PODAN
Pa_3_6520	P32602	559292	1	PaSEC17	SEC17_YEAST	Putative vesicular-fusion protein sec17
Pa_3_7690	P01123	559292	0.47	PaYPT1	YPT1_YEAST	Putative GTP-binding protein ypt1
Pa_3_7690	P62820	9606	0.54	PaYPT1	RAB1A_HUMAN	Putative GTP-binding protein ypt1
Pa_3_8790	P25694	559292	0.54	PaRBATP	CDC48_YEAST	Putative ribosome biogenesis ATPase
Pa_3_8910	Q08412	559292	1	PaCUE5	CUE5_YEAST	Putative protein of unknown function
Pa_4_160	Q92995	9606	0.6	PaUBP13	UBP13_HUMAN	Putative Ubiquitin carboxyl-terminal hydrolase / Isopeptidase T
Pa_4_6070	P17157	559292	0.44	PaCDC2	PHO85_YEAST	Putative Cell division control protein 2
Pa_4_7300	Q04491	559292	0.54	PaSEC13	SEC13_YEAST	Putative transporter
Pa_4_7460	O94817	9606	1	PaATG12	ATG12_HUMAN	Putative Autophagy-related protein
Pa_4_7460	P38316	559292	1	PaATG12	ATG12_YEAST	Putative Autophagy-related protein
Pa_4_820	P36149	559292	1	PaTRS31	BET3_YEAST	Putative trafficking protein particle complex subunit 3
Pa_4_9630	P35169	559292	1	PaTOR	TOR1_YEAST	Target of rapamycin protein kinase-related kinase encoded by the PaTOR gene
Pa_4_9630	P32600	559292	1	PaTOR	TOR2_YEAST	Target of rapamycin protein kinase-related kinase encoded by the PaTOR gene
Pa_4_9630	P42345	9606	1	PaTOR	MTOR_HUMAN	Target of rapamycin protein kinase-related kinase encoded by the PaTOR gene
Pa_5_4470	Q03660	559292	1	PaTR130	TR130_YEAST	Putative protein of unknown function
Pa_5_5430	Q9Y4P1	9606	1	PaATG4	ATG4B_HUMAN	Putative cysteine protease ATG4
Pa_5_5430	Q86TL0	9606	1	PaATG4	ATG4D_HUMAN	Putative cysteine protease ATG4
Pa_5_5430	Q8WYN0	9606	1	PaATG4	ATG4A_HUMAN	Putative cysteine protease ATG4
Pa_5_5430	P53867	559292	1	PaATG4	ATG4_YEAST	Putative cysteine protease ATG4
Pa_5_5550	Q7Z3C6	9606	1	PaATG9	ATG9A_HUMAN	Autophagy-related protein 9
Pa_5_5550	Q12142	559292	1	PaATG9	ATG9_YEAST	Autophagy-related protein 9
Pa_5_5670	P40482	559292	1	PaSEC24	SEC24_YEAST	Putative transport protein SEC24
Pa_5_5680	P32485	559292	0.48	PaMPK2	HOG1_YEAST	PaMpk2 Mitogen-activated protein kinase encoded by the PaMpk2 gene
Pa_5_5680	Q16539	9606	0.49	PaMPK2	MK14_HUMAN	PaMpk2 Mitogen-activated protein kinase encoded by the PaMpk2 gene
Pa_5_9290	P40094	559292	1	PaCOG3	COG3_YEAST	Putative conserved oligomeric Golgi complex component 3
Pa_6_1830	Q99570	9606	0.75	PaVPS15	PI3R4_HUMAN	Putative Putative serine/threonine-protein kinase VPS15
Pa_6_1830	P22219	559292	1	PaVPS15	VPS15_YEAST	Putative Putative serine/threonine-protein kinase VPS15
Pa_6_2070	P39993	559292	0.7	PaGEA2	GEA2_YEAST	Putative Protein similar to C211.03 of Schizosaccharomyces pombe
Pa_6_2800	P47170	559292	1	PaIML1	IML1_YEAST	Putative Vacuolar membrane-associated protein IML1
Pa_6_7530	Q96QK1	9606	1	PaVPS3	VPS35_HUMAN	Putative Vacuolar protein sorting-associated protein 3
Pa_6_8430	P31749	9606	0.42	PaAKT1a	AKT1_HUMAN	Putative Protein kinase C
Pa_6_9150	P31749	9606	0.43	PaAKT1b	AKT1_HUMAN	Putative Serine/threonine-protein kinase
Pa_7_10450	P14904	559292	0.4	PaAMPL	AMPL_YEAST	Putative aspartyl aminopeptidase
Pa_7_10450	P38821	559292	1	PaAMPL	DNPEP_YEAST	Putative aspartyl aminopeptidase
Pa_7_10890	P53104	559292	0.65	PaATG1	ATG1_YEAST	PaATG1 Serine/threonine-protein kinase encoded by the ATG1 gene
Pa_7_2540	P38334	559292	1	PaTRS2	TRS20_YEAST	Putative trafficking protein particle complex subunit 2
Pa_7_4900	Q06410	559292	1	PaATG17	ATG17_YEAST	Putative autophagy-related protein 17
Pa_7_5230	Q9NQL2	9606	0.45	PaRRAGb	RRAGD_HUMAN	Putative ras-related GTP-binding protein
Pa_7_5230	Q9HB90	9606	0.46	PaRRAGb	RRAGC_HUMAN	Putative ras-related GTP-binding protein
Pa_7_5590	P25694	559292	1	PaCDC48	CDC48_YEAST	Putative cell division control protein cdc48
Pa_7_7040	P17157	559292	0.66	PaPHO85	PHO85_YEAST	Putative negative regulator of the PHO system
Pa_7_7880	P47030	559292	1	PaIRS4	TAX4_YEAST	Putative increased rDNA silencing protein 4 IRS4
Pa_7_8050	Q03630	559292	1	PaBET5	BET5_YEAST	Putative transport protein particle similar to BET5 of Schizosaccharomyces pombe
Pa_7_8090	Q9BSB4	9606	1	PaATGA1	ATGA1_HUMAN	Putative protein of unknown function
Pa_7_9150	P38164	559292	1	PaSEA4	SEA4_YEAST	Putative protein of unknown function
