# Supplementary material for: The autophagy interaction network of the aging model Podospora anserina
Source: BMC Bioinformatics. 2017 Mar 27;18:196. doi: 10.1186/s12859-017-1603-2 (PMC5369006; doi:10.1186/s12859-017-1603-2)
Supplement: Supplementary file 9 — Autophagy PPI network of P. anserina. This files contains the tabular representation of Fig. 3 and provides all underlying data of the constructed PPI network of autophagy. The network consists of all interactions from the prediction approach and the yeast two-hybrid analysis. It includes the ID of the interaction, the source ID, the target ID, and the score. This file also contains further information about the corresponding reference interactions. For each predicted interaction, the reference interaction from yeast and / or human with the corresponding publication, author, and interaction type is listed. In addition, the file contains the expression data which are depicted as expression profiles in Fig. 3. UniProt accession numbers were used as identifiers for proteins of yeast and human. The identifiers for P. anserina proteins were adopted from the P. anserina genome database. Species were distinguished by their NCBI taxonomy IDs: Homo sapiens (9606), Podospora anserina (5145) and Saccharomyces cerevisiae S288c (559292). (XLS 271 kb) [file 12859_2017_1603_MOESM9_ESM.xls]

## Sheet: PPI network - Edges
id	source.id	target.id	score	reference
1	Pa_3_5250	Pa_1_20610	2	559292,9606
2	Pa_3_5250	Pa_5_5430	2	559292,9606,TH
3	Pa_4_7460	Pa_1_20610	2	559292,9606
4	Pa_3_5250	Pa_4_7460	2	559292,9606
5	Pa_1_11020	Pa_1_20030	2	559292,9606
6	Pa_1_14810	Pa_4_9630	1.97899	559292,9606
7	Pa_6_1830	Pa_1_20030	1.9375	559292,9606
8	Pa_1_11020	Pa_6_1830	1.9375	559292,9606
9	Pa_2_1770	Pa_3_5250	1.9075	559292,9606
10	Pa_4_7460	Pa_2_1770	1.9075	559292,9606
11	Pa_2_1770	Pa_1_20610	1.9075	559292,9606
12	Pa_5_5430	Pa_1_20610	1	9606
13	Pa_3_5250	Pa_2_12420	1	9606,TH
14	Pa_1_20030	Pa_3_5250	1	9606
15	Pa_2_1610	Pa_1_20610	1	9606
16	Pa_1_180	Pa_1_20030	1	9606
17	Pa_2_160	Pa_3_5250	1	9606
18	Pa_4_7460	Pa_2_160	1	9606
19	Pa_4_7460	Pa_5_5430	1	9606
20	Pa_1_11020	Pa_1_20610	1	9606
21	Pa_1_11020	Pa_1_180	1	9606
22	Pa_2_1770	Pa_3_11100	1	9606
23	Pa_2_160	Pa_1_20610	1	9606
24	Pa_6_7530	Pa_3_5250	1	9606
25	Pa_3_5250	Pa_2_12950	1	9606
26	Pa_3_5250	Pa_7_8090	1	9606
27	Pa_1_5330	Pa_1_23930	1	559292
28	Pa_0_1500	Pa_2_5120	1	559292
29	Pa_5_4470	Pa_1_24080	1	559292
30	Pa_5_4470	Pa_2_6250	1	559292
31	Pa_1_18770	Pa_1_24080	1	559292
32	Pa_1_18770	Pa_5_4470	1	559292
33	Pa_1_18770	Pa_7_8050	1	559292
34	Pa_7_2540	Pa_2_6250	1	559292
35	Pa_7_2540	Pa_1_18770	1	559292
36	Pa_4_7460	Pa_7_4900	1	559292
37	Pa_1_18770	Pa_2_6250	1	559292
38	Pa_7_2540	Pa_4_820	1	559292
39	Pa_7_2540	Pa_7_8050	1	559292
40	Pa_7_8050	Pa_2_6250	1	559292
41	Pa_7_8050	Pa_5_4470	1	559292
42	Pa_2_6250	Pa_1_24080	1	559292
43	Pa_4_820	Pa_1_24080	1	559292
44	Pa_7_8050	Pa_1_24080	1	559292
45	Pa_1_3080	Pa_7_4900	1	559292
46	Pa_4_820	Pa_2_6250	1	559292
47	Pa_4_820	Pa_1_18770	1	559292
48	Pa_4_820	Pa_7_8050	1	559292
49	Pa_4_820	Pa_5_4470	1	559292
50	Pa_6_2800	Pa_2_5120	1	559292
51	Pa_5_5550	Pa_2_12950	1	559292
52	Pa_3_5250	Pa_3_8910	1	559292
53	Pa_7_2540	Pa_5_4470	1	559292
54	Pa_7_2540	Pa_1_24080	1	559292
55	Pa_3_5250	Pa_3_6520	1	559292
56	Pa_3_5250	Pa_7_5590	1	559292
57	Pa_1_13730	Pa_6_2800	1	559292
58	Pa_1_14210	Pa_5_5550	1	559292
59	Pa_1_14210	Pa_4_7460	1	559292
60	Pa_7_9150	Pa_6_2800	1	559292
61	Pa_1_3330	Pa_6_2800	1	559292
62	Pa_7_9150	Pa_1_3330	1	559292
63	Pa_7_9150	Pa_1_13730	1	559292
64	Pa_1_14210	Pa_1_24080	1	559292
65	Pa_2_12240	Pa_1_20610	1	559292
66	Pa_1_14210	Pa_7_4900	1	559292
67	Pa_1_13730	Pa_1_3330	1	559292
68	Pa_2_9570	Pa_5_5670	1	559292
69	Pa_5_9290	Pa_1_3080	1	559292
70	Pa_5_5550	Pa_3_5250	1	559292
71	Pa_5_5550	Pa_1_24080	1	559292
72	Pa_5_5550	Pa_7_4900	1	559292
73	Pa_5_5550	Pa_5_9290	1	559292
74	Pa_5_5550	Pa_1_3080	1	559292
75	Pa_1_5330	Pa_1_20610	1	559292
76	Pa_0_1500	Pa_7_4900	1	559292
77	Pa_4_9630	Pa_7_7880	1	559292
78	Pa_4_9630	Pa_0_1500	1	559292
79	Pa_5_9290	Pa_7_4900	1	559292
80	Pa_4_7460	Pa_7_5590	1	559292
81	Pa_3_6520	Pa_4_820	1	559292
82	Pa_2_770	Pa_2_5110	0.988626	9606
83	Pa_4_9630	Pa_2_12360	0.9831	559292
84	Pa_2_8840	Pa_7_10450	0.982984	559292
85	Pa_7_5230	Pa_1_14810	0.979953	9606
86	Pa_1_5330	Pa_1_7460	0.953775	559292
87	Pa_3_8790	Pa_7_5590	0.9471	559292
88	Pa_1_23930	Pa_5_5680	0.9324	559292
89	Pa_7_5230	Pa_4_9630	0.92575	9606
90	Pa_6_9150	Pa_4_9630	0.918775	9606
91	Pa_1_23930	Pa_2_13340	0.918775	559292
92	Pa_2_7830	Pa_1_14810	0.916	9606
93	Pa_6_8430	Pa_4_9630	0.9159	9606
94	Pa_1_9070	Pa_4_9630	0.91	9606
95	Pa_3_5250	Pa_1_12980	0.895	9606
96	Pa_2_160	Pa_1_12980	0.895	9606
97	Pa_4_7460	Pa_1_12980	0.895	9606
98	Pa_1_14210	Pa_1_24050	0.895	559292
99	Pa_1_20610	Pa_1_24050	0.895	559292
100	Pa_1_23930	Pa_1_24050	0.895	559292
101	Pa_1_24050	Pa_5_5670	0.895	559292
102	Pa_2_12240	Pa_1_24050	0.895	559292
103	Pa_6_1830	Pa_3_5250	0.875	9606
104	Pa_6_1830	Pa_1_180	0.875	9606
105	Pa_6_2070	Pa_2_6250	0.85	559292
106	Pa_6_2070	Pa_4_820	0.85	559292
107	Pa_6_2070	Pa_1_3080	0.85	559292
108	Pa_6_2070	Pa_5_4470	0.85	559292
109	Pa_3_5250	Pa_7_7040	0.83	559292
110	Pa_1_20610	Pa_7_7040	0.83	559292
111	Pa_5_5670	Pa_7_7040	0.83	559292
112	Pa_7_7040	Pa_7_5590	0.83	559292
113	Pa_0_1500	Pa_7_10890	0.825	559292
114	Pa_3_5250	Pa_7_10890	0.825	559292
115	Pa_1_14210	Pa_7_10890	0.825	559292
116	Pa_5_5550	Pa_7_10890	0.825	559292
117	Pa_7_10890	Pa_7_4900	0.825	559292
118	Pa_7_10890	Pa_2_5120	0.825	559292
119	Pa_5_5550	Pa_1_23930	0.805	9606
120	Pa_4_160	Pa_2_1610	0.8	9606
121	Pa_2_770	Pa_1_14810	0.785	9606
122	Pa_1_7460	Pa_1_23930	0.785	559292
123	Pa_1_7460	Pa_1_20610	0.785	559292
124	Pa_2_8840	Pa_5_4470	0.775	559292
125	Pa_2_8840	Pa_3_5250	0.775	559292
126	Pa_2_8840	Pa_5_5670	0.775	559292
127	Pa_2_8840	Pa_1_10350	0.775	559292
128	Pa_1_14210	Pa_2_8840	0.775	559292
129	Pa_5_5550	Pa_2_8840	0.775	559292
130	Pa_2_770	Pa_4_9630	0.77	9606
131	Pa_1_14810	Pa_3_7690	0.77	9606
132	Pa_3_7690	Pa_4_9630	0.77	9606
133	Pa_3_5250	Pa_3_8790	0.77	559292
134	Pa_4_7300	Pa_5_5670	0.77	559292
135	Pa_4_7300	Pa_6_2800	0.77	559292
136	Pa_7_9150	Pa_4_7300	0.77	559292
137	Pa_2_9570	Pa_4_7300	0.77	559292
138	Pa_4_7460	Pa_3_8790	0.77	559292
139	Pa_6_2800	Pa_1_20070	0.755	559292
140	Pa_1_13730	Pa_1_20070	0.755	559292
141	Pa_7_9150	Pa_1_20070	0.755	559292
142	Pa_1_3330	Pa_1_20070	0.755	559292
143	Pa_5_5550	Pa_5_5680	0.745	9606
144	Pa_1_5330	Pa_5_5680	0.74	559292
145	Pa_1_14210	Pa_3_7690	0.735	559292
146	Pa_3_7690	Pa_7_2540	0.735	559292
147	Pa_3_7690	Pa_4_820	0.735	559292
148	Pa_3_7690	Pa_1_24080	0.735	559292
149	Pa_3_7690	Pa_5_9290	0.735	559292
150	Pa_3_7690	Pa_5_4470	0.735	559292
151	Pa_3_7690	Pa_7_8050	0.735	559292
152	Pa_5_5550	Pa_2_13340	0.725	9606
153	Pa_3_5250	Pa_4_6070	0.72	559292
154	Pa_1_20610	Pa_4_6070	0.72	559292
155	Pa_5_5670	Pa_4_6070	0.72	559292
156	Pa_4_6070	Pa_7_5590	0.72	559292
157	Pa_6_9150	Pa_1_14810	0.715	9606
158	Pa_1_5330	Pa_2_13340	0.715	559292
159	Pa_6_8430	Pa_1_14810	0.71	9606
160	Pa_1_9070	Pa_1_14810	0.7	9606
161	Pa_2_7830	Pa_4_9630	0.7	9606
162	Pa_7_10450	Pa_5_4470	0.7	559292
163	Pa_7_10450	Pa_3_5250	0.7	559292
164	Pa_7_10450	Pa_5_5670	0.7	559292
165	Pa_7_10450	Pa_1_10350	0.7	559292
166	Pa_1_14210	Pa_7_10450	0.7	559292
167	Pa_5_5550	Pa_7_10450	0.7	559292
168	Pa_3_5250	Pa_2_12420	26	TH
169	Pa_3_5250	Pa_5_5430	7	TH
170	Pa_3_5250	Pa_1_14890	5	TH
171	Pa_3_5250	Pa_2_2450	3	TH
172	Pa_3_5250	Pa_0_730	3	TH
173	Pa_3_5250	Pa_1_24560	2	TH
174	Pa_3_5250	Pa_1_18030	2	TH
175	Pa_3_5250	Pa_1_20980	1	TH
176	Pa_3_5250	Pa_2_430	1	TH
177	Pa_3_5250	Pa_1_16010	1	TH
178	Pa_3_5250	Pa_1_8250	1	TH
179	Pa_3_5250	Pa_1_18380	1	TH
180	Pa_3_5250	Pa_2_4210	1	TH
181	Pa_3_5250	Pa_5_6580	1	TH
182	Pa_3_5250	Pa_6_3040	1	TH
183	Pa_3_5250	Pa_2_5310	1	TH
184	Pa_3_5250	Pa_4_8600	1	TH
185	Pa_3_5250	Pa_1_3590	1	TH
186	Pa_3_5250	Pa_4_2219	1	TH
187	Pa_3_5250	Pa_1_9640	1	TH
188	Pa_3_5250	Pa_1_6948	1	TH

## Sheet: PPI network - Nodes
ID	Alias	day6	day9	day10	day11	day12	day13	day14	pearson	Module
Pa_0_1500	PaATG13	-1	0.22	0.18	-0.21	0.4	0.32	1	0.87	2
Pa_1_10350	PaMAN1	-1	-0.15	-0.18	-0.52	0.31	0.15	1	0.87	2
Pa_1_11020	PaATG6	-1	0.54	0.15	-0.19	0.52	0.58	1	0.84	7
Pa_1_12980	PaWDFY3	-0.75	0.38	-0.84	1	-1	-0.66	0.67	0.24	3
Pa_1_13730	PaNPR3	-0.49	0.22	-0.11	1	-1	-0.32	-0.67	-0.18	4
Pa_1_14210	PaATG11	-0.43	1	-0.42	-0.43	-1	0.72	-0.03	0.07	2
Pa_1_14810	PaRPTOR	-1	-0.55	-0.12	1	-0.62	0.16	-0.49	0.38	1
Pa_1_180	PaUVRAG	1	-0.09	-0.63	-0.43	-0.8	-1	-0.21	-0.78	7
Pa_1_18770	PaTRS4	0.5	0.92	-0.48	-1	1	-0.9	-0.72	-0.5	6
Pa_1_20030	PaVPS34	1	-0.45	-1	-0.21	-0.97	-0.87	-0.89	-0.82	7
Pa_1_20070	PaWDR59	1	-0.93	-0.85	-1	-0.98	-0.92	-0.83	-0.76	4
Pa_1_20610	PaATG3	-1	-0.06	-0.66	1	-0.53	0.11	0.66	0.63	2
Pa_1_23930	PaMPK3	-0.63	1	-0.44	-1	0.28	-0.72	0.74	0.19	2
Pa_1_24050	PaESA1	-0.02	0.15	0.69	-1	1	-0.57	0.65	0.1	2
Pa_1_24080	PaTRS85	-1	0.6	-0.22	1	-0.16	-0.67	0.68	0.39	6
Pa_1_3080	PaCOG4	-1	1	-0.5	0.66	-0.52	-0.27	0.12	0.23	2
Pa_1_3330	PaNPR2	-0.02	1	-0.79	-0.55	-0.11	-1	0.53	-0.16	4
Pa_1_5330	PaRPD3a	-1	0.1	-0.02	1	0.07	0.92	0.56	0.81	2
Pa_1_7460	PaRPD3b	-0.52	-0.67	0.4	1	-1	-0.08	-0.32	0.1	2
Pa_1_9070	PaAKT1	-0.46	0.06	-1	1	-0.86	-0.33	-0.51	-0.04	1
Pa_2_12240	PaEPL1	-1	-0.99	-0.59	1	-0.97	-0.98	0.81	0.43	2
Pa_2_12360	PaLST8	-1	1	0.23	-0.96	0.79	-0.55	-0.82	-0.03	1
Pa_2_12420	PaNBR1	-1	0.5	0.33	0.08	0.14	0.23	1	0.78	3
Pa_2_12950	PaATG2	1	-0.45	0.26	0.23	-1	-0.12	-0.56	-0.7	2
Pa_2_13340	PaMPK1	-0.77	0.45	-0.17	-1	-0.09	1	0.73	0.6	2
Pa_2_160	PaATG5	0.33	-0.7	1	0.92	-1	0.81	-0.91	-0.22	3
Pa_2_1610	PaFBP1L	1	0.13	0.02	-1	0.92	-0.56	0.88	-0.19	5
Pa_2_1770	PaATG7	-1	1	-0.56	0.3	-0.62	-0.38	-0.45	0.03	3
Pa_2_5110	PaAAKG	1	-1	-0.77	-0.71	-0.93	-0.83	-0.6	-0.69	1
Pa_2_5120	PaVAC8	0.62	-0.71	0	1	-1	-0.37	-0.42	-0.43	2
Pa_2_6250	PaTRS31	1	-0.77	-0.91	-0.82	-1	-0.94	-0.66	-0.75	6
Pa_2_770	PaAAPK	-1	0.52	-0.63	1	-0.64	0.02	0.17	0.38	1
Pa_2_7830	PaRRAGa	-1	-0.06	1	0.21	-0.23	0.55	0.02	0.51	1
Pa_2_8840	PaAMPL	1	-1	-0.96	-0.71	-0.97	-0.81	-0.81	-0.71	2
Pa_2_9570	PaSEC16	-1	0.04	0.48	1	-0.6	0.46	-0.21	0.38	4
Pa_3_11100	PaCLN3	1	-0.51	-0.6	-0.04	-1	-0.44	-0.61	-0.74	3
Pa_3_5250	PaATG8	0.01	1	-1	0.84	-0.7	-0.37	-0.7	-0.38	3
Pa_3_6520	PaSEC17	1	-0.06	-0.43	0.32	-1	-0.37	-0.68	-0.79	6
Pa_3_7690	PaYPT1	1	-0.77	-0.82	-0.77	-0.93	-1	-0.93	-0.83	6
Pa_3_8790	PaRBATP	-0.19	-0.95	-0.85	1	-1	-0.7	-0.8	-0.18	3
Pa_3_8910	PaCUE5	1	-0.31	-0.63	-0.24	-1	-0.6	-0.77	-0.85	3
Pa_4_160	PaUBP13	1	0.22	-0.86	0.37	-0.21	-1	0.08	-0.59	5
Pa_4_6070	PaCDC2	-0.85	-0.47	-0.9	1	-1	-0.93	-0.94	-0.07	3
Pa_4_7300	PaSEC13	0.16	-0.56	-0.15	1	-1	-0.11	-0.88	-0.35	4
Pa_4_7460	PaATG12	1	-0.59	-0.68	-1	-0.68	-0.77	-0.83	-0.81	3
Pa_4_820	PaTRS31	-0.77	1	-1	0.62	-0.72	-0.7	-0.65	-0.15	6
Pa_4_9630	PaTOR	0.94	0.26	0.11	1	-1	-0.37	-0.09	-0.62	1
Pa_5_4470	PaTR130	-1	-0.33	0.98	0.65	0.67	0.74	1	0.87	6
Pa_5_5430	PaATG4	1	-0.61	-0.36	0.24	-1	-0.15	-0.82	-0.69	3
Pa_5_5550	PaATG9	-0.06	0.29	-0.28	1	-1	-0.02	-0.32	-0.21	2
Pa_5_5670	PaSEC24	-1	1	-0.74	-0.73	-0.16	-0.14	0.28	0.33	2
Pa_5_5680	PaMPK2	-1	0.96	-0.54	1	-0.39	-0.18	-0.43	0.11	2
Pa_5_9290	PaCOG3	1	0.4	-0.43	-1	0.34	-0.52	0.67	-0.34	2
Pa_6_1830	PaVPS15	-1	-0.03	0.2	-0.47	1	0.12	0.74	0.77	7
Pa_6_2070	PaGEA2	-0.03	1	0.12	0.97	-1	-0.67	0.26	-0.27	6
Pa_6_2800	PaIML1	1	-0.73	0.75	0.93	-1	-0.57	-0.18	-0.51	4
Pa_6_7530	PaVPS3	0	0.03	1	0.3	-1	-0.11	-0.41	-0.36	3
Pa_6_8430	PaAKT1a	-1	1	0.19	-0.42	0.21	0.45	0.72	0.58	1
Pa_6_9150	PaAKT1b	1	-0.42	-0.35	0.79	-1	-0.56	-0.4	-0.62	1
Pa_7_10450	PaAMPL	-0.83	0.51	-1	1	-0.6	-0.27	-0.48	0.09	2
Pa_7_10890	PaATG1	0.5	0.87	1	-0.14	-0.55	0.08	-1	-0.71	2
Pa_7_2540	PaTRS2	1	-0.41	-0.88	-0.2	-0.98	-1	-0.54	-0.78	6
Pa_7_4900	PaATG17	1	-0.56	0.07	0.21	-1	0.14	-0.34	-0.56	2
Pa_7_5230	PaRRAGb	1	-0.31	-0.57	0.27	-1	-0.64	-0.51	-0.75	1
Pa_7_5590	PaCDC48	1	-1	-0.71	0.24	-0.97	-0.58	-0.78	-0.63	3
Pa_7_7040	PaPHO85	-1	0.62	-0.49	1	-0.15	0.45	-0.44	0.32	3
Pa_7_7880	PaIRS4	-1	0.66	0.72	0.34	0.7	0.99	1	0.86	1
Pa_7_8050	PaBET5	0.06	1	-0.2	-0.05	-1	-0.88	-0.38	-0.6	6
Pa_7_8090	PaATGA1	1	0.62	0.95	-1	-0.62	-0.89	0.57	-0.54	3
Pa_7_9150	PaSEA4	-1	1	-0.03	-0.02	0.23	0.2	0.45	0.54	4
Pa_1_14890	Pa_1_14890	-1	1	-0.9	-0.18	-0.91	0.68	-0.13	0.28	#N/A
Pa_2_2450	Pa_2_2450	-1	1	0.39	0.21	0.97	0.65	0.76	0.72	#N/A
Pa_0_730	Pa_0_730	0.81	-0.82	0.03	1	-0.84	0.41	-1	-0.41	#N/A
Pa_1_24560	Pa_1_24560	1	0.06	-0.61	-0.97	-0.18	-1	-0.12	-0.68	#N/A
Pa_1_18030	Pa_1_18030	1	-0.72	-0.87	-0.97	-0.67	-1	-0.95	-0.81	#N/A
Pa_1_20980	PaSAP114	-0.75	-0.19	-1	1	-0.46	-0.17	0.2	0.43	#N/A
Pa_2_430	PaNFS1	1	-0.59	-0.84	-0.04	-1	-0.38	-0.8	-0.71	#N/A
Pa_1_16010	Pa_1_16010	1	-0.81	-0.85	-0.68	-1	-0.89	-0.74	-0.77	#N/A
Pa_1_8250	Pa_1_8250	-1	1	-0.43	0.36	-0.12	0.2	0.85	0.57	#N/A
Pa_1_18380	PaWBD1	-1	-0.17	0.69	-0.84	-0.07	-0.23	1	0.59	#N/A
Pa_2_4210	Pa_2_4210	1	-0.46	0.4	-0.91	-0.91	-0.33	-1	-0.79	#N/A
Pa_5_6580	PaATG26	-1	0.43	0.12	1	-0.07	0.86	0.17	0.62	#N/A
Pa_6_3040	PaRFA2	0.6	-0.33	0.6	-1	1	-0.37	-0.72	-0.4	#N/A
Pa_2_5310	PaRPS3A	1	-0.65	-0.45	-0.44	-1	-0.79	-0.78	-0.84	#N/A
Pa_4_8600	PaBCAx	-1	1	-0.6	0.75	-0.46	-0.23	-0.43	0.09	#N/A
Pa_1_3590	Pa_1_3590	-1	-0.26	1	-0.62	0.96	0.5	0.44	0.64	#N/A
Pa_4_2219	Pa_4_2219	-1	0.98	0.24	0.15	0.85	0.87	1	0.79	#N/A
Pa_1_9640	Pa_1_9640	-1	1	-0.43	-1	-0.37	-0.1	0.13	0.24	#N/A
Pa_1_6948	PaINP5x	0.48	0.24	-0.04	1	-1	-0.65	-0.72	-0.64	#N/A

## Sheet: Modules
id	module
Pa_3_5250	3
Pa_4_7460	3
Pa_1_11020	7
Pa_1_14810	1
Pa_6_1830	7
Pa_2_1770	3
Pa_5_5430	3
Pa_1_20030	7
Pa_2_1610	5
Pa_1_180	7
Pa_2_160	3
Pa_6_7530	3
Pa_1_5330	2
Pa_0_1500	2
Pa_5_4470	6
Pa_1_18770	6
Pa_7_2540	6
Pa_7_8050	6
Pa_2_6250	6
Pa_4_820	6
Pa_1_3080	2
Pa_6_2800	4
Pa_5_5550	2
Pa_1_13730	4
Pa_1_14210	2
Pa_7_9150	4
Pa_1_3330	4
Pa_2_12240	2
Pa_2_9570	4
Pa_5_9290	2
Pa_4_9630	1
Pa_3_6520	6
Pa_2_770	1
Pa_2_8840	2
Pa_7_5230	1
Pa_3_8790	3
Pa_1_23930	2
Pa_6_9150	1
Pa_2_7830	1
Pa_6_8430	1
Pa_1_9070	1
Pa_1_20610	2
Pa_1_24050	2
Pa_6_2070	6
Pa_5_5670	2
Pa_7_7040	3
Pa_7_10890	2
Pa_4_160	5
Pa_1_7460	2
Pa_3_7690	6
Pa_4_7300	4
Pa_4_6070	3
Pa_7_10450	2
Pa_2_12420	3
Pa_3_11100	3
Pa_2_12950	2
Pa_7_8090	3
Pa_2_5120	2
Pa_1_24080	6
Pa_7_4900	2
Pa_3_8910	3
Pa_7_5590	3
Pa_7_7880	1
Pa_2_5110	1
Pa_2_12360	1
Pa_5_5680	2
Pa_2_13340	2
Pa_1_12980	3
Pa_1_10350	2
Pa_1_20070	4

## Sheet: Reference interactions
id	source.id	target.id	source.id.ref	target.id.ref	ref.species.id	int.score	h.score.s	h.score.t	ref.author	ref.pubmed.id	ref.interactionType	ref.biological_role_source	ref.biological_role_target
1	Pa_3_5250	Pa_1_20610	P38182	P40344	559292	1	1	1	-	pubmed:10655498	-	MI:0000(unspecified)	MI:0000(unspecified)
1	Pa_3_5250	Pa_1_20610	P38182	P40344	559292	1	1	1	-	pubmed:11283351	-	MI:0000(unspecified)	MI:0000(unspecified)
1	Pa_3_5250	Pa_1_20610	P38182	P40344	559292	1	1	1	Ichimura Y (2000)	pubmed:11100732	MI:0915(physical association)	MI:0499(unspecified role)	MI:0499(unspecified role)
1	Pa_3_5250	Pa_1_20610	P38182	P40344	559292	1	1	1	Sakoh-Nakatogawa M (2013)	pubmed:23503366	MI:0407(direct interaction)	MI:0502(enzyme target)	MI:0501(enzyme)
1	Pa_3_5250	Pa_1_20610	P38182	P40344	559292	1	1	1	Hanada T (2007)	pubmed:17986448	MI:0407(direct interaction)	MI:0502(enzyme target)	MI:0501(enzyme)
1	Pa_3_5250	Pa_1_20610	P38182	P40344	559292	1	1	1	Jotwani A (2012)	pubmed:22325599	MI:0407(direct interaction)	MI:0502(enzyme target)	MI:0501(enzyme)
1	Pa_3_5250	Pa_1_20610	P38182	P40344	559292	1	1	1	Ichimura Y (2004)	pubmed:15277523	MI:0407(direct interaction)	MI:0502(enzyme target)	MI:0501(enzyme)
1	Pa_3_5250	Pa_1_20610	P38182	P40344	559292	1	1	1	Lu K (2014)	pubmed:25042851	MI:0915(physical association)	MI:0499(unspecified role)	MI:0499(unspecified role)
1	Pa_3_5250	Pa_1_20610	P38182	P40344	559292	1	1	1	Zens B (2014)	pubmed:25461810	MI:0407(direct interaction)	MI:0499(unspecified role)	MI:0499(unspecified role)
1	Pa_3_5250	Pa_1_20610	P38182	P40344	559292	1	1	1	Ito T (2001)	pubmed:11283351	MI:0407(direct interaction)	MI:0499(unspecified role)	MI:0499(unspecified role)
1	Pa_3_5250	Pa_1_20610	P38182	P40344	559292	1	1	1	Yamada Y (2007)	pubmed:17227760	MI:0407(direct interaction)	MI:0499(unspecified role)	MI:0499(unspecified role)
1	Pa_3_5250	Pa_1_20610	P38182	P40344	559292	1	1	1	Yu H (2008)	pubmed:18719252	MI:0407(direct interaction)	MI:0499(unspecified role)	MI:0499(unspecified role)
1	Pa_3_5250	Pa_1_20610	P38182	P40344	559292	1	1	1	Hanada T (2009)	pubmed:19285500	MI:0407(direct interaction)	MI:0499(unspecified role)	MI:0499(unspecified role)
1	Pa_3_5250	Pa_1_20610	P38182	P40344	559292	1	1	1	Yamaguchi M (2010)	pubmed:20615880	MI:0407(direct interaction)	MI:0499(unspecified role)	MI:0499(unspecified role)
1	Pa_3_5250	Pa_1_20610	P38182	P40344	559292	1	1	1	Hong SB (2011)	pubmed:22056771	MI:0407(direct interaction)	MI:0499(unspecified role)	MI:0499(unspecified role)
1	Pa_3_5250	Pa_1_20610	P38182	P40344	559292	1	1	1	Yi C (2012)	pubmed:22539722	MI:0915(physical association)	MI:0499(unspecified role)	MI:0499(unspecified role)
1	Pa_3_5250	Pa_1_20610	P38182	P40344	559292	1	1	1	-	pubmed:22056771	MI:0195(covalent binding)	MI:0000(unspecified)	MI:0000(unspecified)
1	Pa_3_5250	Pa_1_20610	P38182	P40344	559292	1	1	1	-	pubmed:11100732	MI:0195(covalent binding)	MI:0000(unspecified)	MI:0000(unspecified)
1	Pa_3_5250	Pa_1_20610	P38182	P40344	559292	1	1	1	-	pubmed:23142976	MI:0195(covalent binding)	MI:0000(unspecified)	MI:0000(unspecified)
1	Pa_3_5250	Pa_1_20610	P38182	P40344	559292	1	1	1	ito-2001-1	pubmed:11283351	MI:0915(physical association)	MI:0499(unspecified role)	MI:0499(unspecified role)
1	Pa_3_5250	Pa_1_20610	P38182	P40344	559292	1	1	1	yu-2008c-1	pubmed:18719252	MI:0915(physical association)	MI:0499(unspecified role)	MI:0499(unspecified role)
1	Pa_3_5250	Pa_1_20610	P38182	P40344	559292	1	1	1	hanada-2009-1	pubmed:19285500	MI:0407(direct interaction)	MI:0499(unspecified role)	MI:0499(unspecified role)
1	Pa_3_5250	Pa_1_20610	Q9BXW4	Q9NT62	9606	1	1	1	Behrends C (2010)	pubmed:20562859	MI:0915(physical association)	MI:0499(unspecified role)	MI:0499(unspecified role)
1	Pa_3_5250	Pa_1_20610	P60520	Q9NT62	9606	1	1	1	Sou YS (2006)	pubmed:16303767	MI:0407(direct interaction)	MI:0501(enzyme)	MI:0502(enzyme target)
1	Pa_3_5250	Pa_1_20610	P60520	Q9NT62	9606	1	1	1	Ewing RM (2007)	pubmed:17353931	MI:0915(physical association)	MI:0499(unspecified role)	MI:0499(unspecified role)
1	Pa_3_5250	Pa_1_20610	P60520	Q9NT62	9606	1	1	1	Behrends C (2010)	pubmed:20562859	MI:0915(physical association)	MI:0499(unspecified role)	MI:0499(unspecified role)
1	Pa_3_5250	Pa_1_20610	P60520	Q9NT62	9606	1	1	1	-	pubmed:16303767	-	MI:0000(unspecified)	MI:0000(unspecified)
1	Pa_3_5250	Pa_1_20610	P60520	Q9NT62	9606	1	1	1	sou-2006-1	pubmed:16303767	MI:0407(direct interaction)	MI:0499(unspecified role)	MI:0499(unspecified role)
1	Pa_3_5250	Pa_1_20610	P60520	Q9NT62	9606	1	1	1	ewing-2007-1	pubmed:17353931	MI:0915(physical association)	MI:0499(unspecified role)	MI:0499(unspecified role)
1	Pa_3_5250	Pa_1_20610	P60520	Q9NT62	9606	1	1	1	behrends-2010-3	pubmed:20562859	MI:0407(direct interaction)	MI:0499(unspecified role)	MI:0499(unspecified role)
1	Pa_3_5250	Pa_1_20610	Q9H492	Q9NT62	9606	1	1	1	Behrends C (2010)	pubmed:20562859	MI:0915(physical association)	MI:0499(unspecified role)	MI:0499(unspecified role)
1	Pa_3_5250	Pa_1_20610	Q9H492	Q9NT62	9606	1	1	1	Sou YS (2006)	pubmed:16303767	MI:0407(direct interaction)	MI:0501(enzyme)	MI:0502(enzyme target)
1	Pa_3_5250	Pa_1_20610	Q9H492	Q9NT62	9606	1	1	1	Lee JS (2009)	pubmed:19838173	MI:0915(physical association)	MI:0499(unspecified role)	MI:0499(unspecified role)
1	Pa_3_5250	Pa_1_20610	Q9H492	Q9NT62	9606	1	1	1	Gao Z (2010)	pubmed:20061800	MI:0407(direct interaction)	MI:0499(unspecified role)	MI:0499(unspecified role)
1	Pa_3_5250	Pa_1_20610	O95166	Q9NT62	9606	1	1	1	Sou YS (2006)	pubmed:16303767	MI:0407(direct interaction)	MI:0499(unspecified role)	MI:0499(unspecified role)
1	Pa_3_5250	Pa_1_20610	O95166	Q9NT62	9606	1	1	1	Behrends C (2010)	pubmed:20562859	MI:0915(physical association)	MI:0499(unspecified role)	MI:0499(unspecified role)
1	Pa_3_5250	Pa_1_20610	O95166	Q9NT62	9606	1	1	1	-	pubmed:11825910|pubmed:16303767	-	MI:0000(unspecified)	MI:0000(unspecified)
1	Pa_3_5250	Pa_1_20610	O95166	Q9NT62	9606	1	1	1	sou-2006-1	pubmed:16303767	MI:0407(direct interaction)	MI:0499(unspecified role)	MI:0499(unspecified role)
1	Pa_3_5250	Pa_1_20610	O95166	Q9NT62	9606	1	1	1	behrends-2010-3	pubmed:20562859	MI:0407(direct interaction)	MI:0499(unspecified role)	MI:0499(unspecified role)
2	Pa_3_5250	Pa_5_5430	P38182	P53867	559292	1	1	1	-	pubmed:9649430	-	MI:0000(unspecified)	MI:0000(unspecified)
2	Pa_3_5250	Pa_5_5430	P38182	P53867	559292	1	1	1	Lang T (1998)	pubmed:9649430	MI:0915(physical association)	MI:0499(unspecified role)	MI:0499(unspecified role)
2	Pa_3_5250	Pa_5_5430	P38182	P53867	559292	1	1	1	Kirisako T (2000)	pubmed:11038174	MI:0407(direct interaction)	MI:0499(unspecified role)	MI:0499(unspecified role)
2	Pa_3_5250	Pa_5_5430	P38182	P53867	559292	1	1	1	Perez-Perez ME (2014)	pubmed:25180519	MI:0407(direct interaction)	MI:0501(enzyme)	MI:0502(enzyme target)
2	Pa_3_5250	Pa_5_5430	P38182	P53867	559292	1	1	1	Yu H (2008)	pubmed:18719252	MI:0407(direct interaction)	MI:0499(unspecified role)	MI:0499(unspecified role)
2	Pa_3_5250	Pa_5_5430	P38182	P53867	559292	1	1	1	Cao Y (2008)	pubmed:18971623	MI:0407(direct interaction)	MI:0501(enzyme)	MI:0502(enzyme target)
2	Pa_3_5250	Pa_5_5430	P38182	P53867	559292	1	1	1	lang-1998-2	pubmed:9649430	MI:0915(physical association)	MI:0499(unspecified role)	MI:0499(unspecified role)
2	Pa_3_5250	Pa_5_5430	P38182	P53867	559292	1	1	1	yu-2008c-1	pubmed:18719252	MI:0915(physical association)	MI:0499(unspecified role)	MI:0499(unspecified role)
2	Pa_3_5250	Pa_5_5430	P38182	P53867	559292	1	1	1	lang-1998-1	pubmed:9649430	MI:0915(physical association)	MI:0499(unspecified role)	MI:0499(unspecified role)
2	Pa_3_5250	Pa_5_5430	P38182	P53867	559292	1	1	1	-	-	-	MI:0000(unspecified)	MI:0000(unspecified)
2	Pa_3_5250	Pa_5_5430	Q9H492	Q9Y4P1	9606	1	1	1	Satoo K (2009)	pubmed:19322194	MI:0914(association)	MI:0499(unspecified role)	MI:0499(unspecified role)
2	Pa_3_5250	Pa_5_5430	Q9H492	Q9Y4P1	9606	1	1	1	Betin VM (2009)	pubmed:19549685	MI:0407(direct interaction)	MI:0501(enzyme)	MI:0502(enzyme target)
2	Pa_3_5250	Pa_5_5430	Q9H492	Q9Y4P1	9606	1	1	1	Behrends C (2010)	pubmed:20562859	MI:0915(physical association)	MI:0499(unspecified role)	MI:0499(unspecified role)
2	Pa_3_5250	Pa_5_5430	O95166	Q9Y4P1	9606	1	1	1	Stelzl U (2005)	pubmed:16169070	MI:0407(direct interaction)	MI:0499(unspecified role)	MI:0499(unspecified role)
2	Pa_3_5250	Pa_5_5430	O95166	Q9Y4P1	9606	1	1	1	Behrends C (2010)	pubmed:20562859	MI:0915(physical association)	MI:0499(unspecified role)	MI:0499(unspecified role)
2	Pa_3_5250	Pa_5_5430	O95166	Q9Y4P1	9606	1	1	1	stelzl-2005-1	pubmed:16169070	MI:0915(physical association)	MI:0499(unspecified role)	MI:0499(unspecified role)
2	Pa_3_5250	Pa_5_5430	O95166	Q9Y4P1	9606	1	1	1	behrends-2010-3	pubmed:20562859	MI:0407(direct interaction)	MI:0499(unspecified role)	MI:0499(unspecified role)
2	Pa_3_5250	Pa_5_5430	P60520	Q9Y4P1	9606	1	1	1	Betin VM (2009)	pubmed:19549685	MI:0407(direct interaction)	MI:0501(enzyme)	MI:0502(enzyme target)
2	Pa_3_5250	Pa_5_5430	P60520	Q9Y4P1	9606	1	1	1	Ewing RM (2007)	pubmed:17353931	MI:0915(physical association)	MI:0499(unspecified role)	MI:0499(unspecified role)
2	Pa_3_5250	Pa_5_5430	P60520	Q9Y4P1	9606	1	1	1	Stelzl U (2005)	pubmed:16169070	MI:0407(direct interaction)	MI:0499(unspecified role)	MI:0499(unspecified role)
2	Pa_3_5250	Pa_5_5430	P60520	Q9Y4P1	9606	1	1	1	Behrends C (2010)	pubmed:20562859	MI:0915(physical association)	MI:0499(unspecified role)	MI:0499(unspecified role)
2	Pa_3_5250	Pa_5_5430	P60520	Q9Y4P1	9606	1	1	1	Vinayagam A (2011)	pubmed:21900206	MI:0407(direct interaction)	MI:0499(unspecified role)	MI:0499(unspecified role)
2	Pa_3_5250	Pa_5_5430	P60520	Q9Y4P1	9606	1	1	1	stelzl-2005-1	pubmed:16169070	MI:0915(physical association)	MI:0499(unspecified role)	MI:0499(unspecified role)
2	Pa_3_5250	Pa_5_5430	P60520	Q9Y4P1	9606	1	1	1	ewing-2007-1	pubmed:17353931	MI:0915(physical association)	MI:0499(unspecified role)	MI:0499(unspecified role)
2	Pa_3_5250	Pa_5_5430	P60520	Q9Y4P1	9606	1	1	1	behrends-2010-3	pubmed:20562859	MI:0407(direct interaction)	MI:0499(unspecified role)	MI:0499(unspecified role)
2	Pa_3_5250	Pa_5_5430	P60520	Q9Y4P1	9606	1	1	1	vinayagam-2011-1	pubmed:21900206	MI:0915(physical association)	MI:0499(unspecified role)	MI:0499(unspecified role)
2	Pa_3_5250	Pa_5_5430	O95166	Q9Y4P1	9606	1	1	1	-	pubmed:16169070	-	MI:0000(unspecified)	MI:0000(unspecified)
2	Pa_3_5250	Pa_5_5430	P60520	Q9Y4P1	9606	1	1	1	-	pubmed:16169070	-	MI:0000(unspecified)	MI:0000(unspecified)
2	Pa_3_5250	Pa_5_5430	Q9BXW4	Q9Y4P1	9606	1	1	1	behrends-2010-3	pubmed:20562859	MI:0407(direct interaction)	MI:0499(unspecified role)	MI:0499(unspecified role)
2	Pa_3_5250	Pa_5_5430	P60520	Q86TL0	9606	1	1	1	Betin VM (2009)	pubmed:19549685	MI:0407(direct interaction)	MI:0502(enzyme target)	MI:0501(enzyme)
2	Pa_3_5250	Pa_5_5430	P60520	Q8WYN0	9606	1	1	1	Scherz-Shouval R (2003)	pubmed:12473658	MI:0407(direct interaction)	MI:0502(enzyme target)	MI:0501(enzyme)
2	Pa_3_5250	Pa_5_5430	P60520	Q8WYN0	9606	1	1	1	-	pubmed:12473658	-	MI:0000(unspecified)	MI:0000(unspecified)
2	Pa_3_5250	Pa_5_5430	Q9H0R8	Q8WYN0	9606	1	1	1	rolland-2014-1	pubmed:25416956	MI:0915(physical association)	MI:0499(unspecified role)	MI:0499(unspecified role)
2	Pa_3_5250	Pa_5_5430	Q9H0R8	Q8WYN0	9606	1	1	1	rolland-2014-2	pubmed:25416956	MI:0915(physical association)	MI:0499(unspecified role)	MI:0499(unspecified role)
2	Pa_3_5250	Pa_5_5430	Q9H0R8	Q8WYN0	9606	1	1	1	rolland-2014-7	pubmed:25416956	MI:0915(physical association)	MI:0499(unspecified role)	MI:0499(unspecified role)
2	Pa_3_5250	Pa_5_5430	Q9GZQ8	Q8WYN0	9606	1	1	1	novak-2010-1	pubmed:20010802	MI:0915(physical association)	MI:0499(unspecified role)	MI:0499(unspecified role)
3	Pa_4_7460	Pa_1_20610	P38316	P40344	559292	1	1	1	-	pubmed:11283351	-	MI:0000(unspecified)	MI:0000(unspecified)
3	Pa_4_7460	Pa_1_20610	P38316	P40344	559292	1	1	1	-	pubmed:10688190	-	MI:0000(unspecified)	MI:0000(unspecified)
3	Pa_4_7460	Pa_1_20610	P38316	P40344	559292	1	1	1	Hanada T (2007)	pubmed:17986448	MI:0407(direct interaction)	MI:0499(unspecified role)	MI:0499(unspecified role)
3	Pa_4_7460	Pa_1_20610	P38316	P40344	559292	1	1	1	Uetz P (2000)	pubmed:10688190	MI:0407(direct interaction)	MI:0499(unspecified role)	MI:0499(unspecified role)
3	Pa_4_7460	Pa_1_20610	P38316	P40344	559292	1	1	1	uetz-2000-1	pubmed:10688190	MI:0915(physical association)	MI:0499(unspecified role)	MI:0499(unspecified role)
3	Pa_4_7460	Pa_1_20610	P38316	P40344	559292	1	1	1	ito-2001-1	pubmed:11283351	MI:0915(physical association)	MI:0499(unspecified role)	MI:0499(unspecified role)
3	Pa_4_7460	Pa_1_20610	P38316	P40344	559292	1	1	1	hazbun-2003-1	pubmed:14690591	MI:0915(physical association)	MI:0499(unspecified role)	MI:0499(unspecified role)
3	Pa_4_7460	Pa_1_20610	O94817	Q9NT62	9606	1	1	1	Radoshevich L (2010)	pubmed:20723759	MI:0915(physical association)	MI:0499(unspecified role)	MI:0499(unspecified role)
3	Pa_4_7460	Pa_1_20610	O94817	Q9NT62	9606	1	1	1	Qiu Y (2013)	pubmed:24186333	MI:0407(direct interaction)	MI:0499(unspecified role)	MI:0499(unspecified role)
3	Pa_4_7460	Pa_1_20610	O94817	Q9NT62	9606	1	1	1	Tanida I (2002)	pubmed:11825910	MI:0915(physical association)	MI:0499(unspecified role)	MI:0499(unspecified role)
3	Pa_4_7460	Pa_1_20610	O94817	Q9NT62	9606	1	1	1	Behrends C (2010)	pubmed:20562859	MI:0915(physical association)	MI:0499(unspecified role)	MI:0499(unspecified role)
3	Pa_4_7460	Pa_1_20610	O94817	Q9NT62	9606	1	1	1	-	pubmed:23202584	MI:0407(direct interaction)	MI:0000(unspecified)	MI:0000(unspecified)
3	Pa_4_7460	Pa_1_20610	O94817	Q9NT62	9606	1	1	1	-	pubmed:11825910	-	MI:0000(unspecified)	MI:0000(unspecified)
3	Pa_4_7460	Pa_1_20610	O94817	Q9NT62	9606	1	1	1	ewing-2007-1	pubmed:17353931	MI:0915(physical association)	MI:0499(unspecified role)	MI:0499(unspecified role)
4	Pa_3_5250	Pa_4_7460	P38182	P38316	559292	1	1	1	Hanada T (2007)	pubmed:17986448	MI:0407(direct interaction)	MI:0502(enzyme target)	MI:0501(enzyme)
4	Pa_3_5250	Pa_4_7460	O95166	O94817	9606	1	1	1	Behrends C (2010)	pubmed:20562859	MI:0915(physical association)	MI:0499(unspecified role)	MI:0499(unspecified role)
5	Pa_1_11020	Pa_1_20030	Q02948	P22543	559292	1	1	1	-	pubmed:11157979	-	MI:0000(unspecified)	MI:0000(unspecified)
5	Pa_1_11020	Pa_1_20030	Q02948	P22543	559292	1	1	1	Kihara A (2001)	pubmed:11157979	MI:0915(physical association)	MI:0499(unspecified role)	MI:0499(unspecified role)
5	Pa_1_11020	Pa_1_20030	Q02948	P22543	559292	1	1	1	Gavin AC (2006)	pubmed:16429126	MI:0915(physical association)	MI:0499(unspecified role)	MI:0499(unspecified role)
5	Pa_1_11020	Pa_1_20030	Q02948	P22543	559292	1	1	1	Obara K (2006)	pubmed:16421251	MI:0915(physical association)	MI:0499(unspecified role)	MI:0499(unspecified role)
5	Pa_1_11020	Pa_1_20030	Q02948	P22543	559292	1	1	1	Collins SR (2007)	pubmed:17200106	MI:0915(physical association)	MI:0499(unspecified role)	MI:0499(unspecified role)
5	Pa_1_11020	Pa_1_20030	Q02948	P22543	559292	1	1	1	Breitkreutz A (2010)	pubmed:20489023	MI:0915(physical association)	MI:0499(unspecified role)	MI:0499(unspecified role)
5	Pa_1_11020	Pa_1_20030	Q14457	Q8NEB9	9606	1	1	1	Xia P (2013)	pubmed:23974797	MI:0915(physical association)	MI:0499(unspecified role)	MI:0499(unspecified role)
5	Pa_1_11020	Pa_1_20030	Q14457	Q8NEB9	9606	1	1	1	Luciani A (2010)	pubmed:20711182	MI:0915(physical association)	MI:0499(unspecified role)	MI:0499(unspecified role)
5	Pa_1_11020	Pa_1_20030	Q14457	Q8NEB9	9606	1	1	1	Matsunaga K (2009)	pubmed:19270696	MI:0915(physical association)	MI:0499(unspecified role)	MI:0499(unspecified role)
5	Pa_1_11020	Pa_1_20030	Q14457	Q8NEB9	9606	1	1	1	Xia P (2014)	pubmed:24980959	MI:0915(physical association)	MI:0499(unspecified role)	MI:0499(unspecified role)
5	Pa_1_11020	Pa_1_20030	Q14457	Q8NEB9	9606	1	1	1	Ma B (2014)	pubmed:24980960	MI:0915(physical association)	MI:0499(unspecified role)	MI:0499(unspecified role)
5	Pa_1_11020	Pa_1_20030	Q14457	Q8NEB9	9606	1	1	1	Itakura E (2008)	pubmed:18843052	MI:0915(physical association)	MI:0499(unspecified role)	MI:0499(unspecified role)
5	Pa_1_11020	Pa_1_20030	Q14457	Q8NEB9	9606	1	1	1	Sun Q (2008)	pubmed:19050071	MI:0915(physical association)	MI:0499(unspecified role)	MI:0499(unspecified role)
5	Pa_1_11020	Pa_1_20030	Q14457	Q8NEB9	9606	1	1	1	Pattingre S (2005)	pubmed:16179260	MI:0915(physical association)	MI:0499(unspecified role)	MI:0499(unspecified role)
5	Pa_1_11020	Pa_1_20030	Q14457	Q8NEB9	9606	1	1	1	Luo S (2010)	pubmed:19713971	MI:0915(physical association)	MI:0499(unspecified role)	MI:0499(unspecified role)
5	Pa_1_11020	Pa_1_20030	Q14457	Q8NEB9	9606	1	1	1	Behrends C (2010)	pubmed:20562859	MI:0915(physical association)	MI:0499(unspecified role)	MI:0499(unspecified role)
5	Pa_1_11020	Pa_1_20030	Q14457	Q8NEB9	9606	1	1	1	Platta HW (2012)	pubmed:21936852	MI:0915(physical association)	MI:0499(unspecified role)	MI:0499(unspecified role)
5	Pa_1_11020	Pa_1_20030	Q14457	Q8NEB9	9606	1	1	1	Wang J (2008)	pubmed:18628207	MI:0915(physical association)	MI:0499(unspecified role)	MI:0499(unspecified role)
5	Pa_1_11020	Pa_1_20030	Q14457	Q8NEB9	9606	1	1	1	-	pubmed:19050071	MI:0915(physical association)	MI:0000(unspecified)	MI:0000(unspecified)
5	Pa_1_11020	Pa_1_20030	Q14457	Q8NEB9	9606	1	1	1	-	pubmed:23364696	MI:0915(physical association)	MI:0000(unspecified)	MI:0000(unspecified)
5	Pa_1_11020	Pa_1_20030	Q14457	Q8NEB9	9606	1	1	1	goyal-2014-1	pubmed:24472739	MI:0915(physical association)	MI:0499(unspecified role)	MI:0499(unspecified role)
5	Pa_1_11020	Pa_1_20030	Q14457	Q8NEB9	9606	1	1	1	ramachandra-2009-3	pubmed:19379691	MI:0915(physical association)	MI:0499(unspecified role)	MI:0499(unspecified role)
5	Pa_1_11020	Pa_1_20030	Q14457	Q8NEB9	9606	1	1	1	ramachandra-2009-2	pubmed:19379691	MI:0915(physical association)	MI:0499(unspecified role)	MI:0499(unspecified role)
6	Pa_1_14810	Pa_4_9630	P38873	P35169	559292	0.795	0.59	1	-	pubmed:14736892	-	MI:0000(unspecified)	MI:0000(unspecified)
6	Pa_1_14810	Pa_4_9630	P38873	P35169	559292	0.795	0.59	1	-	pubmed:12631735	-	MI:0000(unspecified)	MI:0000(unspecified)
6	Pa_1_14810	Pa_4_9630	P38873	P35169	559292	0.795	0.59	1	Takahara T (2012)	pubmed:22727621	MI:0915(physical association)	MI:0499(unspecified role)	MI:0499(unspecified role)
6	Pa_1_14810	Pa_4_9630	P38873	P35169	559292	0.795	0.59	1	Wedaman KP (2003)	pubmed:12631735	MI:0915(physical association)	MI:0499(unspecified role)	MI:0499(unspecified role)
6	Pa_1_14810	Pa_4_9630	P38873	P35169	559292	0.795	0.59	1	Loewith R (2002)	pubmed:12408816	MI:0915(physical association)	MI:0499(unspecified role)	MI:0499(unspecified role)
6	Pa_1_14810	Pa_4_9630	P38873	P35169	559292	0.795	0.59	1	Reinke A (2004)	pubmed:14736892	MI:0915(physical association)	MI:0499(unspecified role)	MI:0499(unspecified role)
6	Pa_1_14810	Pa_4_9630	P38873	P35169	559292	0.795	0.59	1	Kingsbury JM (2014)	pubmed:24514902	MI:0915(physical association)	MI:0499(unspecified role)	MI:0499(unspecified role)
6	Pa_1_14810	Pa_4_9630	P38873	P35169	559292	0.795	0.59	1	Reinke A (2006)	pubmed:16923813	MI:0915(physical association)	MI:0499(unspecified role)	MI:0499(unspecified role)
6	Pa_1_14810	Pa_4_9630	P38873	P35169	559292	0.795	0.59	1	Adami A (2007)	pubmed:17679098	MI:0914(association)	MI:0499(unspecified role)	MI:0499(unspecified role)
6	Pa_1_14810	Pa_4_9630	P38873	P35169	559292	0.795	0.59	1	Nakashima A (2008)	pubmed:18493323	MI:0915(physical association)	MI:0499(unspecified role)	MI:0499(unspecified role)
6	Pa_1_14810	Pa_4_9630	P38873	P35169	559292	0.795	0.59	1	Wanke V (2008)	pubmed:18513215	MI:0914(association)	MI:0499(unspecified role)	MI:0499(unspecified role)
6	Pa_1_14810	Pa_4_9630	P38873	P35169	559292	0.795	0.59	1	Kamada Y (2010)	pubmed:19995911	MI:0915(physical association)	MI:0499(unspecified role)	MI:0499(unspecified role)
6	Pa_1_14810	Pa_4_9630	P38873	P35169	559292	0.795	0.59	1	Ho HL (2008)	pubmed:18552287	MI:0915(physical association)	MI:0499(unspecified role)	MI:0499(unspecified role)
6	Pa_1_14810	Pa_4_9630	P38873	P35169	559292	0.795	0.59	1	Breitkreutz A (2010)	pubmed:20489023	MI:0915(physical association)	MI:0499(unspecified role)	MI:0499(unspecified role)
6	Pa_1_14810	Pa_4_9630	P38873	P35169	559292	0.795	0.59	1	Laxman S (2011)	pubmed:22043304	MI:0915(physical association)	MI:0499(unspecified role)	MI:0499(unspecified role)
6	Pa_1_14810	Pa_4_9630	P38873	P35169	559292	0.795	0.59	1	loewith-2002-2	pubmed:12408816	MI:0915(physical association)	MI:0499(unspecified role)	MI:0499(unspecified role)
6	Pa_1_14810	Pa_4_9630	P38873	P35169	559292	0.795	0.59	1	breitkreutz-2010-4	pubmed:20489023	MI:0915(physical association)	MI:0499(unspecified role)	MI:0499(unspecified role)
6	Pa_1_14810	Pa_4_9630	P38873	P32600	559292	0.795	0.59	1	loewith-2002-2	pubmed:12408816	MI:0915(physical association)	MI:0499(unspecified role)	MI:0499(unspecified role)
6	Pa_1_14810	Pa_4_9630	Q8N122	P42345	9606	1	1	1	-	pubmed:15718470	-	MI:0000(unspecified)	MI:0000(unspecified)
6	Pa_1_14810	Pa_4_9630	Q8N122	P42345	9606	1	1	1	-	pubmed:12150925	MI:0914(association)	MI:0499(unspecified role)	MI:0499(unspecified role)
6	Pa_1_14810	Pa_4_9630	Q8N122	P42345	9606	1	1	1	-	pubmed:12150926	MI:0914(association)	MI:0499(unspecified role)	MI:0499(unspecified role)
6	Pa_1_14810	Pa_4_9630	Q8N122	P42345	9606	1	1	1	-	pubmed:21614075	MI:0915(physical association)	MI:0000(unspecified)	MI:0000(unspecified)
6	Pa_1_14810	Pa_4_9630	Q8N122	P42345	9606	1	1	1	-	pubmed:23263282	MI:0915(physical association)	MI:0000(unspecified)	MI:0000(unspecified)
6	Pa_1_14810	Pa_4_9630	Q8N122	P42345	9606	1	1	1	-	pubmed:18955708	MI:0915(physical association)	MI:0000(unspecified)	MI:0000(unspecified)
6	Pa_1_14810	Pa_4_9630	Q8N122	P42345	9606	1	1	1	-	pubmed:12150925|pubmed:12150926|pubmed:15066126|pubmed:16354680|pubmed:1683716516603397	-	MI:0000(unspecified)	MI:0000(unspecified)
6	Pa_1_14810	Pa_4_9630	Q8N122	P42345	9606	1	1	1	hara-2002-3	pubmed:12150926	MI:0915(physical association)	MI:0499(unspecified role)	MI:0499(unspecified role)
6	Pa_1_14810	Pa_4_9630	Q8N122	P42345	9606	1	1	1	hara-2002-1	pubmed:12150926	MI:0915(physical association)	MI:0499(unspecified role)	MI:0499(unspecified role)
6	Pa_1_14810	Pa_4_9630	Q8N122	P42345	9606	1	1	1	loewith-2002-3	pubmed:12408816	MI:0915(physical association)	MI:0499(unspecified role)	MI:0499(unspecified role)
6	Pa_1_14810	Pa_4_9630	Q8N122	P42345	9606	1	1	1	su-2009-1	pubmed:19619545	MI:0914(association)	MI:0499(unspecified role)	MI:0499(unspecified role)
6	Pa_1_14810	Pa_4_9630	Q8N122	P42345	9606	1	1	1	koike_kumag-2009-1	pubmed:19875983	MI:0915(physical association)	MI:0499(unspecified role)	MI:0499(unspecified role)
6	Pa_1_14810	Pa_4_9630	Q8N122	P42345	9606	1	1	1	han-2012-1	pubmed:22424946	MI:0915(physical association)	MI:0499(unspecified role)	MI:0499(unspecified role)
6	Pa_1_14810	Pa_4_9630	Q8N122	P42345	9606	1	1	1	thedieck-2013-1	pubmed:23953116	MI:0915(physical association)	MI:0499(unspecified role)	MI:0499(unspecified role)
6	Pa_1_14810	Pa_4_9630	Q8N122	P42345	9606	1	1	1	thedieck-2013-2	pubmed:23953116	MI:0915(physical association)	MI:0499(unspecified role)	MI:0499(unspecified role)
6	Pa_1_14810	Pa_4_9630	Q8N122	P42345	9606	1	1	1	li-2014b-1	pubmed:24375676	MI:0915(physical association)	MI:0499(unspecified role)	MI:0499(unspecified role)
6	Pa_1_14810	Pa_4_9630	Q8N122	P42345	9606	1	1	1	thomas-2014-1	pubmed:25446900	MI:0915(physical association)	MI:0499(unspecified role)	MI:0499(unspecified role)
6	Pa_1_14810	Pa_4_9630	Q8N122	P42345	9606	1	1	1	Oshiro N (2004)	pubmed:15066126	MI:0915(physical association)	MI:0499(unspecified role)	MI:0499(unspecified role)
6	Pa_1_14810	Pa_4_9630	Q8N122	P42345	9606	1	1	1	McMahon LP (2005)	pubmed:15459249	MI:0915(physical association)	MI:0499(unspecified role)	MI:0499(unspecified role)
6	Pa_1_14810	Pa_4_9630	Q8N122	P42345	9606	1	1	1	Gwinn DM (2010)	pubmed:20169205	MI:0915(physical association)	MI:0499(unspecified role)	MI:0499(unspecified role)
6	Pa_1_14810	Pa_4_9630	Q8N122	P42345	9606	1	1	1	Wu D (2012)	pubmed:22356909	MI:0915(physical association)	MI:0499(unspecified role)	MI:0499(unspecified role)
6	Pa_1_14810	Pa_4_9630	Q8N122	P42345	9606	1	1	1	Agrawal P (2012)	pubmed:22544753	MI:0915(physical association)	MI:0499(unspecified role)	MI:0499(unspecified role)
6	Pa_1_14810	Pa_4_9630	Q8N122	P42345	9606	1	1	1	Kwak D (2012)	pubmed:22493283	MI:0915(physical association)	MI:0499(unspecified role)	MI:0499(unspecified role)
6	Pa_1_14810	Pa_4_9630	Q8N122	P42345	9606	1	1	1	Su WC (2009)	pubmed:19619545	MI:0915(physical association)	MI:0499(unspecified role)	MI:0499(unspecified role)
6	Pa_1_14810	Pa_4_9630	Q8N122	P42345	9606	1	1	1	Carriere A (2008)	pubmed:18722121	MI:0915(physical association)	MI:0499(unspecified role)	MI:0499(unspecified role)
6	Pa_1_14810	Pa_4_9630	Q8N122	P42345	9606	1	1	1	Carriere A (2011)	pubmed:21071439	MI:0915(physical association)	MI:0499(unspecified role)	MI:0499(unspecified role)
6	Pa_1_14810	Pa_4_9630	Q8N122	P42345	9606	1	1	1	Sancak Y (2007)	pubmed:17386266	MI:0915(physical association)	MI:0499(unspecified role)	MI:0499(unspecified role)
6	Pa_1_14810	Pa_4_9630	Q8N122	P42345	9606	1	1	1	Yang Q (2006)	pubmed:17043309	MI:0403(colocalization)	MI:0499(unspecified role)	MI:0499(unspecified role)
6	Pa_1_14810	Pa_4_9630	Q8N122	P42345	9606	1	1	1	Kim DH (2003)	pubmed:12718876	MI:0915(physical association)	MI:0499(unspecified role)	MI:0499(unspecified role)
6	Pa_1_14810	Pa_4_9630	Q8N122	P42345	9606	1	1	1	Rosner M (2010)	pubmed:19145465	MI:0915(physical association)	MI:0499(unspecified role)	MI:0499(unspecified role)
6	Pa_1_14810	Pa_4_9630	Q8N122	P42345	9606	1	1	1	Jacinto E (2006)	pubmed:16962653	MI:0915(physical association)	MI:0499(unspecified role)	MI:0499(unspecified role)
6	Pa_1_14810	Pa_4_9630	Q8N122	P42345	9606	1	1	1	Peterson TR (2009)	pubmed:19446321	MI:0915(physical association)	MI:0499(unspecified role)	MI:0499(unspecified role)
6	Pa_1_14810	Pa_4_9630	Q8N122	P42345	9606	1	1	1	Murata H (2011)	pubmed:21177249	MI:0915(physical association)	MI:0499(unspecified role)	MI:0499(unspecified role)
6	Pa_1_14810	Pa_4_9630	Q8N122	P42345	9606	1	1	1	Koike-Kumagai M (2009)	pubmed:19875983	MI:0915(physical association)	MI:0499(unspecified role)	MI:0499(unspecified role)
6	Pa_1_14810	Pa_4_9630	Q8N122	P42345	9606	1	1	1	Hussain S (2013)	pubmed:23297343	MI:0915(physical association)	MI:0499(unspecified role)	MI:0499(unspecified role)
6	Pa_1_14810	Pa_4_9630	Q8N122	P42345	9606	1	1	1	Yan X (2012)	pubmed:22258093	MI:0915(physical association)	MI:0499(unspecified role)	MI:0499(unspecified role)
6	Pa_1_14810	Pa_4_9630	Q8N122	P42345	9606	1	1	1	Hernandez-Negrete I (2007)	pubmed:17565979	MI:0915(physical association)	MI:0499(unspecified role)	MI:0499(unspecified role)
6	Pa_1_14810	Pa_4_9630	Q8N122	P42345	9606	1	1	1	Ramirez-Rangel I (2011)	pubmed:21321085	MI:0915(physical association)	MI:0499(unspecified role)	MI:0499(unspecified role)
6	Pa_1_14810	Pa_4_9630	Q8N122	P42345	9606	1	1	1	Coffman K (2014)	pubmed:24403073	MI:0915(physical association)	MI:0499(unspecified role)	MI:0499(unspecified role)
6	Pa_1_14810	Pa_4_9630	Q8N122	P42345	9606	1	1	1	Linares JF (2013)	pubmed:23911927	MI:0915(physical association)	MI:0499(unspecified role)	MI:0499(unspecified role)
6	Pa_1_14810	Pa_4_9630	Q8N122	P42345	9606	1	1	1	Martin J (2008)	pubmed:18505677	MI:0915(physical association)	MI:0499(unspecified role)	MI:0499(unspecified role)
6	Pa_1_14810	Pa_4_9630	Q8N122	P42345	9606	1	1	1	Hara K (2002)	pubmed:12150926	MI:0915(physical association)	MI:0499(unspecified role)	MI:0499(unspecified role)
6	Pa_1_14810	Pa_4_9630	Q8N122	P42345	9606	1	1	1	Jacinto E (2004)	pubmed:15467718	MI:0915(physical association)	MI:0499(unspecified role)	MI:0499(unspecified role)
6	Pa_1_14810	Pa_4_9630	Q8N122	P42345	9606	1	1	1	Oshiro N (2014)	pubmed:24337580	MI:0915(physical association)	MI:0499(unspecified role)	MI:0499(unspecified role)
6	Pa_1_14810	Pa_4_9630	Q8N122	P42345	9606	1	1	1	Dan HC (2008)	pubmed:18519641	MI:0915(physical association)	MI:0499(unspecified role)	MI:0499(unspecified role)
6	Pa_1_14810	Pa_4_9630	Q8N122	P42345	9606	1	1	1	Thedieck K (2007)	pubmed:18030348	MI:0915(physical association)	MI:0499(unspecified role)	MI:0499(unspecified role)
6	Pa_1_14810	Pa_4_9630	Q8N122	P42345	9606	1	1	1	Sancak Y (2010)	pubmed:20381137	MI:0403(colocalization)	MI:0499(unspecified role)	MI:0499(unspecified role)
6	Pa_1_14810	Pa_4_9630	Q8N122	P42345	9606	1	1	1	Hong F (2008)	pubmed:18570873	MI:0915(physical association)	MI:0499(unspecified role)	MI:0499(unspecified role)
6	Pa_1_14810	Pa_4_9630	Q8N122	P42345	9606	1	1	1	Toschi A (2009)	pubmed:19114562	MI:0915(physical association)	MI:0499(unspecified role)	MI:0499(unspecified role)
6	Pa_1_14810	Pa_4_9630	Q8N122	P42345	9606	1	1	1	Choo AY (2008)	pubmed:18955708	MI:0915(physical association)	MI:0499(unspecified role)	MI:0499(unspecified role)
6	Pa_1_14810	Pa_4_9630	Q8N122	P42345	9606	1	1	1	Loewith R (2002)	pubmed:12408816	MI:0915(physical association)	MI:0499(unspecified role)	MI:0499(unspecified role)
6	Pa_1_14810	Pa_4_9630	Q8N122	P42345	9606	1	1	1	Xu Y (2013)	pubmed:23872070	MI:0915(physical association)	MI:0499(unspecified role)	MI:0499(unspecified role)
6	Pa_1_14810	Pa_4_9630	Q8N122	P42345	9606	1	1	1	Schalm SS (2003)	pubmed:12747827	MI:0915(physical association)	MI:0499(unspecified role)	MI:0499(unspecified role)
6	Pa_1_14810	Pa_4_9630	Q8N122	P42345	9606	1	1	1	Sarbassov DD (2004)	pubmed:15268862	MI:0915(physical association)	MI:0499(unspecified role)	MI:0499(unspecified role)
6	Pa_1_14810	Pa_4_9630	Q8N122	P42345	9606	1	1	1	Wang L (2006)	pubmed:16798736	MI:0915(physical association)	MI:0499(unspecified role)	MI:0499(unspecified role)
6	Pa_1_14810	Pa_4_9630	Q8N122	P42345	9606	1	1	1	Ha SH (2006)	pubmed:16837165	MI:0915(physical association)	MI:0499(unspecified role)	MI:0499(unspecified role)
6	Pa_1_14810	Pa_4_9630	Q8N122	P42345	9606	1	1	1	Frias MA (2006)	pubmed:16919458	MI:0915(physical association)	MI:0499(unspecified role)	MI:0499(unspecified role)
6	Pa_1_14810	Pa_4_9630	Q8N122	P42345	9606	1	1	1	Buerger C (2006)	pubmed:16631613	MI:0915(physical association)	MI:0499(unspecified role)	MI:0499(unspecified role)
6	Pa_1_14810	Pa_4_9630	Q8N122	P42345	9606	1	1	1	Sarbassov DD (2006)	pubmed:16603397	MI:0915(physical association)	MI:0499(unspecified role)	MI:0499(unspecified role)
6	Pa_1_14810	Pa_4_9630	Q8N122	P42345	9606	1	1	1	Choi KM (2003)	pubmed:12665511	MI:0915(physical association)	MI:0499(unspecified role)	MI:0499(unspecified role)
6	Pa_1_14810	Pa_4_9630	Q8N122	P42345	9606	1	1	1	Kawai S (2003)	pubmed:12719976	MI:0915(physical association)	MI:0499(unspecified role)	MI:0499(unspecified role)
6	Pa_1_14810	Pa_4_9630	Q8N122	P42345	9606	1	1	1	Schieke SM (2006)	pubmed:16847060	MI:0915(physical association)	MI:0499(unspecified role)	MI:0499(unspecified role)
6	Pa_1_14810	Pa_4_9630	Q8N122	P42345	9606	1	1	1	Kim DH (2002)	pubmed:12150925	MI:0915(physical association)	MI:0499(unspecified role)	MI:0499(unspecified role)
6	Pa_1_14810	Pa_4_9630	Q8N122	P42345	9606	1	1	1	Sarbassov DD (2005)	pubmed:16183647	MI:0915(physical association)	MI:0499(unspecified role)	MI:0499(unspecified role)
6	Pa_1_14810	Pa_4_9630	Q8N122	P42345	9606	1	1	1	Tzatsos A (2006)	pubmed:16354680	MI:0407(direct interaction)	MI:0501(enzyme)	MI:0502(enzyme target)
6	Pa_1_14810	Pa_4_9630	Q8N122	P42345	9606	1	1	1	Oh WJ (2010)	pubmed:21045808	MI:0915(physical association)	MI:0499(unspecified role)	MI:0499(unspecified role)
6	Pa_1_14810	Pa_4_9630	Q8N122	P42345	9606	1	1	1	Kaizuka T (2010)	pubmed:20427287	MI:0915(physical association)	MI:0499(unspecified role)	MI:0499(unspecified role)
6	Pa_1_14810	Pa_4_9630	Q8N122	P42345	9606	1	1	1	Pearce LR (2007)	pubmed:17461779	MI:0915(physical association)	MI:0499(unspecified role)	MI:0499(unspecified role)
7	Pa_6_1830	Pa_1_20030	P22219	P22543	559292	1	1	1	Stack JH (1993)	pubmed:8387919	MI:0915(physical association)	MI:0499(unspecified role)	MI:0499(unspecified role)
7	Pa_6_1830	Pa_1_20030	P22219	P22543	559292	1	1	1	Budovskaya YV (2002)	pubmed:11689570	MI:0915(physical association)	MI:0499(unspecified role)	MI:0499(unspecified role)
7	Pa_6_1830	Pa_1_20030	P22219	P22543	559292	1	1	1	Breitkreutz A (2010)	pubmed:20489023	MI:0915(physical association)	MI:0499(unspecified role)	MI:0499(unspecified role)
7	Pa_6_1830	Pa_1_20030	P22219	P22543	559292	1	1	1	-	pubmed:8387919	MI:0407(direct interaction)	MI:0000(unspecified)	MI:0000(unspecified)
7	Pa_6_1830	Pa_1_20030	P22219	P22543	559292	1	1	1	breitkreutz-2010-1	pubmed:20489023	MI:0914(association)	MI:0499(unspecified role)	MI:0499(unspecified role)
7	Pa_6_1830	Pa_1_20030	P22219	P22543	559292	1	1	1	-	pubmed:11157979|pubmed:8387919	-	MI:0000(unspecified)	MI:0000(unspecified)
7	Pa_6_1830	Pa_1_20030	Q99570	Q8NEB9	9606	0.875	0.75	1	Behrends C (2010)	pubmed:20562859	MI:0915(physical association)	MI:0499(unspecified role)	MI:0499(unspecified role)
7	Pa_6_1830	Pa_1_20030	Q99570	Q8NEB9	9606	0.875	0.75	1	-	pubmed:7628435	MI:0914(association)	MI:0499(unspecified role)	MI:0499(unspecified role)
7	Pa_6_1830	Pa_1_20030	Q99570	Q8NEB9	9606	0.875	0.75	1	-	pubmed:8999962	-	MI:0000(unspecified)	MI:0000(unspecified)
8	Pa_1_11020	Pa_6_1830	Q02948	P22219	559292	1	1	1	Obara K (2006)	pubmed:16421251	MI:0915(physical association)	MI:0499(unspecified role)	MI:0499(unspecified role)
8	Pa_1_11020	Pa_6_1830	Q02948	P22219	559292	1	1	1	Gavin AC (2006)	pubmed:16429126	MI:0915(physical association)	MI:0499(unspecified role)	MI:0499(unspecified role)
8	Pa_1_11020	Pa_6_1830	Q02948	P22219	559292	1	1	1	Collins SR (2007)	pubmed:17200106	MI:0915(physical association)	MI:0499(unspecified role)	MI:0499(unspecified role)
8	Pa_1_11020	Pa_6_1830	Q14457	Q99570	9606	0.875	1	0.75	Luciani A (2010)	pubmed:20711182	MI:0915(physical association)	MI:0499(unspecified role)	MI:0499(unspecified role)
8	Pa_1_11020	Pa_6_1830	Q14457	Q99570	9606	0.875	1	0.75	Matsunaga K (2009)	pubmed:19270696	MI:0915(physical association)	MI:0499(unspecified role)	MI:0499(unspecified role)
8	Pa_1_11020	Pa_6_1830	Q14457	Q99570	9606	0.875	1	0.75	Sun Q (2008)	pubmed:19050071	MI:0915(physical association)	MI:0499(unspecified role)	MI:0499(unspecified role)
8	Pa_1_11020	Pa_6_1830	Q14457	Q99570	9606	0.875	1	0.75	Behrends C (2010)	pubmed:20562859	MI:0915(physical association)	MI:0499(unspecified role)	MI:0499(unspecified role)
8	Pa_1_11020	Pa_6_1830	Q14457	Q99570	9606	0.875	1	0.75	-	pubmed:19050071	MI:0915(physical association)	MI:0000(unspecified)	MI:0000(unspecified)
9	Pa_2_1770	Pa_3_5250	P38862	P38182	559292	0.815	0.63	1	-	pubmed:10688190	-	MI:0000(unspecified)	MI:0000(unspecified)
9	Pa_2_1770	Pa_3_5250	P38862	P38182	559292	0.815	0.63	1	Ho KH (2009)	pubmed:19398890	MI:0407(direct interaction)	MI:0499(unspecified role)	MI:0499(unspecified role)
9	Pa_2_1770	Pa_3_5250	P38862	P38182	559292	0.815	0.63	1	Yamazaki-Sato H (2003)	pubmed:12965207	MI:0407(direct interaction)	MI:0499(unspecified role)	MI:0499(unspecified role)
9	Pa_2_1770	Pa_3_5250	P38862	P38182	559292	0.815	0.63	1	Ichimura Y (2000)	pubmed:11100732	MI:0915(physical association)	MI:0499(unspecified role)	MI:0499(unspecified role)
9	Pa_2_1770	Pa_3_5250	P38862	P38182	559292	0.815	0.63	1	Komatsu M (2001)	pubmed:11139573	MI:0915(physical association)	MI:0499(unspecified role)	MI:0499(unspecified role)
9	Pa_2_1770	Pa_3_5250	P38862	P38182	559292	0.815	0.63	1	Jotwani A (2012)	pubmed:22325599	MI:0407(direct interaction)	MI:0499(unspecified role)	MI:0499(unspecified role)
9	Pa_2_1770	Pa_3_5250	P38862	P38182	559292	0.815	0.63	1	Hong SB (2011)	pubmed:22056771	MI:0914(association)	MI:0499(unspecified role)	MI:0499(unspecified role)
9	Pa_2_1770	Pa_3_5250	P38862	P38182	559292	0.815	0.63	1	Noda NN (2011)	pubmed:22055191	MI:0914(association)	MI:0499(unspecified role)	MI:0499(unspecified role)
9	Pa_2_1770	Pa_3_5250	P38862	P38182	559292	0.815	0.63	1	Uetz P (2000)	pubmed:10688190	MI:0407(direct interaction)	MI:0499(unspecified role)	MI:0499(unspecified role)
9	Pa_2_1770	Pa_3_5250	P38862	P38182	559292	0.815	0.63	1	Lu K (2014)	pubmed:25042851	MI:0915(physical association)	MI:0499(unspecified role)	MI:0499(unspecified role)
9	Pa_2_1770	Pa_3_5250	P38862	P38182	559292	0.815	0.63	1	Yu H (2008)	pubmed:18719252	MI:0407(direct interaction)	MI:0499(unspecified role)	MI:0499(unspecified role)
9	Pa_2_1770	Pa_3_5250	P38862	P38182	559292	0.815	0.63	1	-	pubmed:11100732	MI:0195(covalent binding)	MI:0000(unspecified)	MI:0000(unspecified)
9	Pa_2_1770	Pa_3_5250	P38862	P38182	559292	0.815	0.63	1	-	pubmed:22056771	MI:0195(covalent binding)	MI:0000(unspecified)	MI:0000(unspecified)
9	Pa_2_1770	Pa_3_5250	P38862	P38182	559292	0.815	0.63	1	-	pubmed:23142976	MI:0195(covalent binding)	MI:0000(unspecified)	MI:0000(unspecified)
9	Pa_2_1770	Pa_3_5250	P38862	P38182	559292	0.815	0.63	1	-	pubmed:11139573	MI:0195(covalent binding)	MI:0000(unspecified)	MI:0000(unspecified)
9	Pa_2_1770	Pa_3_5250	P38862	P38182	559292	0.815	0.63	1	uetz-2000-1	pubmed:10688190	MI:0915(physical association)	MI:0499(unspecified role)	MI:0499(unspecified role)
9	Pa_2_1770	Pa_3_5250	P38862	P38182	559292	0.815	0.63	1	yamazaki_sa-2003-1	pubmed:12965207	MI:0915(physical association)	MI:0499(unspecified role)	MI:0499(unspecified role)
9	Pa_2_1770	Pa_3_5250	P38862	P38182	559292	0.815	0.63	1	yu-2008c-1	pubmed:18719252	MI:0915(physical association)	MI:0499(unspecified role)	MI:0499(unspecified role)
9	Pa_2_1770	Pa_3_5250	O95352	Q9H492	9606	1	1	1	Sou YS (2006)	pubmed:16303767	MI:0407(direct interaction)	MI:0499(unspecified role)	MI:0499(unspecified role)
9	Pa_2_1770	Pa_3_5250	O95352	Q9H492	9606	1	1	1	Behrends C (2010)	pubmed:20562859	MI:0915(physical association)	MI:0499(unspecified role)	MI:0499(unspecified role)
9	Pa_2_1770	Pa_3_5250	O95352	Q9H492	9606	1	1	1	Tanida I (2001)	pubmed:11096062	MI:0915(physical association)	MI:0499(unspecified role)	MI:0499(unspecified role)
9	Pa_2_1770	Pa_3_5250	O95352	Q9BXW4	9606	1	1	1	Behrends C (2010)	pubmed:20562859	MI:0915(physical association)	MI:0499(unspecified role)	MI:0499(unspecified role)
9	Pa_2_1770	Pa_3_5250	O95352	P60520	9606	1	1	1	-	pubmed:11890701|pubmed:16303767	-	MI:0000(unspecified)	MI:0000(unspecified)
9	Pa_2_1770	Pa_3_5250	O95352	O95166	9606	1	1	1	-	pubmed:11890701|pubmed:16303767	-	MI:0000(unspecified)	MI:0000(unspecified)
9	Pa_2_1770	Pa_3_5250	O95352	O95166	9606	1	1	1	Sou YS (2006)	pubmed:16303767	MI:0407(direct interaction)	MI:0501(enzyme)	MI:0502(enzyme target)
9	Pa_2_1770	Pa_3_5250	O95352	O95166	9606	1	1	1	Behrends C (2010)	pubmed:20562859	MI:0915(physical association)	MI:0499(unspecified role)	MI:0499(unspecified role)
9	Pa_2_1770	Pa_3_5250	O95352	O95166	9606	1	1	1	Tanida I (2001)	pubmed:11096062	MI:0915(physical association)	MI:0499(unspecified role)	MI:0499(unspecified role)
9	Pa_2_1770	Pa_3_5250	O95352	O95166	9606	1	1	1	sou-2006-1	pubmed:16303767	MI:0407(direct interaction)	MI:0499(unspecified role)	MI:0499(unspecified role)
9	Pa_2_1770	Pa_3_5250	O95352	O95166	9606	1	1	1	behrends-2010-3	pubmed:20562859	MI:0407(direct interaction)	MI:0499(unspecified role)	MI:0499(unspecified role)
9	Pa_2_1770	Pa_3_5250	O95352	P60520	9606	1	1	1	Sou YS (2006)	pubmed:16303767	MI:0407(direct interaction)	MI:0501(enzyme)	MI:0502(enzyme target)
9	Pa_2_1770	Pa_3_5250	O95352	P60520	9606	1	1	1	Behrends C (2010)	pubmed:20562859	MI:0915(physical association)	MI:0499(unspecified role)	MI:0499(unspecified role)
9	Pa_2_1770	Pa_3_5250	O95352	P60520	9606	1	1	1	Tanida I (2001)	pubmed:11096062	MI:0915(physical association)	MI:0499(unspecified role)	MI:0499(unspecified role)
9	Pa_2_1770	Pa_3_5250	O95352	P60520	9606	1	1	1	sou-2006-1	pubmed:16303767	MI:0407(direct interaction)	MI:0499(unspecified role)	MI:0499(unspecified role)
9	Pa_2_1770	Pa_3_5250	O95352	P60520	9606	1	1	1	behrends-2010-3	pubmed:20562859	MI:0407(direct interaction)	MI:0499(unspecified role)	MI:0499(unspecified role)
10	Pa_4_7460	Pa_2_1770	P38316	P38862	559292	0.815	1	0.63	-	pubmed:10688190	-	MI:0000(unspecified)	MI:0000(unspecified)
10	Pa_4_7460	Pa_2_1770	P38316	P38862	559292	0.815	1	0.63	-	pubmed:11283351	-	MI:0000(unspecified)	MI:0000(unspecified)
10	Pa_4_7460	Pa_2_1770	P38316	P38862	559292	0.815	1	0.63	Tanida I (1999)	pubmed:10233150	MI:0407(direct interaction)	MI:0499(unspecified role)	MI:0499(unspecified role)
10	Pa_4_7460	Pa_2_1770	P38316	P38862	559292	0.815	1	0.63	Yamazaki-Sato H (2003)	pubmed:12965207	MI:0407(direct interaction)	MI:0499(unspecified role)	MI:0499(unspecified role)
10	Pa_4_7460	Pa_2_1770	P38316	P38862	559292	0.815	1	0.63	Komatsu M (2001)	pubmed:11139573	MI:0407(direct interaction)	MI:0499(unspecified role)	MI:0499(unspecified role)
10	Pa_4_7460	Pa_2_1770	P38316	P38862	559292	0.815	1	0.63	Ito T (2001)	pubmed:11283351	MI:0407(direct interaction)	MI:0499(unspecified role)	MI:0499(unspecified role)
10	Pa_4_7460	Pa_2_1770	P38316	P38862	559292	0.815	1	0.63	Uetz P (2000)	pubmed:10688190	MI:0407(direct interaction)	MI:0499(unspecified role)	MI:0499(unspecified role)
10	Pa_4_7460	Pa_2_1770	P38316	P38862	559292	0.815	1	0.63	-	pubmed:11139573	MI:0915(physical association)	MI:0000(unspecified)	MI:0000(unspecified)
10	Pa_4_7460	Pa_2_1770	P38316	P38862	559292	0.815	1	0.63	-	pubmed:10233150	MI:0915(physical association)	MI:0000(unspecified)	MI:0000(unspecified)
10	Pa_4_7460	Pa_2_1770	P38316	P38862	559292	0.815	1	0.63	uetz-2000-1	pubmed:10688190	MI:0915(physical association)	MI:0499(unspecified role)	MI:0499(unspecified role)
10	Pa_4_7460	Pa_2_1770	P38316	P38862	559292	0.815	1	0.63	ito-2001-1	pubmed:11283351	MI:0915(physical association)	MI:0499(unspecified role)	MI:0499(unspecified role)
10	Pa_4_7460	Pa_2_1770	P38316	P38862	559292	0.815	1	0.63	yamazaki_sa-2003-1	pubmed:12965207	MI:0915(physical association)	MI:0499(unspecified role)	MI:0499(unspecified role)
10	Pa_4_7460	Pa_2_1770	P38316	P38862	559292	0.815	1	0.63	-	-	-	MI:0000(unspecified)	MI:0000(unspecified)
10	Pa_4_7460	Pa_2_1770	O94817	O95352	9606	1	1	1	Behrends C (2010)	pubmed:20562859	MI:0915(physical association)	MI:0499(unspecified role)	MI:0499(unspecified role)
10	Pa_4_7460	Pa_2_1770	O94817	O95352	9606	1	1	1	Tanida I (2001)	pubmed:11096062	MI:0407(direct interaction)	MI:0499(unspecified role)	MI:0499(unspecified role)
10	Pa_4_7460	Pa_2_1770	O94817	O95352	9606	1	1	1	-	pubmed:11890701|pubmed:12482611	-	MI:0000(unspecified)	MI:0000(unspecified)
11	Pa_2_1770	Pa_1_20610	P38862	P40344	559292	0.815	0.63	1	-	pubmed:10688190	-	MI:0000(unspecified)	MI:0000(unspecified)
11	Pa_2_1770	Pa_1_20610	P38862	P40344	559292	0.815	0.63	1	-	pubmed:11283351	-	MI:0000(unspecified)	MI:0000(unspecified)
11	Pa_2_1770	Pa_1_20610	P38862	P40344	559292	0.815	0.63	1	Kaiser SE (2012)	pubmed:23142976	MI:0914(association)	MI:0499(unspecified role)	MI:0499(unspecified role)
11	Pa_2_1770	Pa_1_20610	P38862	P40344	559292	0.815	0.63	1	Yamazaki-Sato H (2003)	pubmed:12965207	MI:0407(direct interaction)	MI:0499(unspecified role)	MI:0499(unspecified role)
11	Pa_2_1770	Pa_1_20610	P38862	P40344	559292	0.815	0.63	1	Komatsu M (2001)	pubmed:11139573	MI:0407(direct interaction)	MI:0499(unspecified role)	MI:0499(unspecified role)
11	Pa_2_1770	Pa_1_20610	P38862	P40344	559292	0.815	0.63	1	Hanada T (2007)	pubmed:17986448	MI:0407(direct interaction)	MI:0499(unspecified role)	MI:0499(unspecified role)
11	Pa_2_1770	Pa_1_20610	P38862	P40344	559292	0.815	0.63	1	Jotwani A (2012)	pubmed:22325599	MI:0407(direct interaction)	MI:0499(unspecified role)	MI:0499(unspecified role)
11	Pa_2_1770	Pa_1_20610	P38862	P40344	559292	0.815	0.63	1	Ito T (2001)	pubmed:11283351	MI:0407(direct interaction)	MI:0499(unspecified role)	MI:0499(unspecified role)
11	Pa_2_1770	Pa_1_20610	P38862	P40344	559292	0.815	0.63	1	Yamada Y (2007)	pubmed:17227760	MI:0407(direct interaction)	MI:0499(unspecified role)	MI:0499(unspecified role)
11	Pa_2_1770	Pa_1_20610	P38862	P40344	559292	0.815	0.63	1	Yu H (2008)	pubmed:18719252	MI:0407(direct interaction)	MI:0499(unspecified role)	MI:0499(unspecified role)
11	Pa_2_1770	Pa_1_20610	P38862	P40344	559292	0.815	0.63	1	Noda NN (2011)	pubmed:22055191	MI:0407(direct interaction)	MI:0499(unspecified role)	MI:0499(unspecified role)
11	Pa_2_1770	Pa_1_20610	P38862	P40344	559292	0.815	0.63	1	Hong SB (2011)	pubmed:22056771	MI:0407(direct interaction)	MI:0499(unspecified role)	MI:0499(unspecified role)
11	Pa_2_1770	Pa_1_20610	P38862	P40344	559292	0.815	0.63	1	Uetz P (2000)	pubmed:10688190	MI:0407(direct interaction)	MI:0499(unspecified role)	MI:0499(unspecified role)
11	Pa_2_1770	Pa_1_20610	P38862	P40344	559292	0.815	0.63	1	-	pubmed:22056771	MI:0407(direct interaction)	MI:0000(unspecified)	MI:0000(unspecified)
11	Pa_2_1770	Pa_1_20610	P38862	P40344	559292	0.815	0.63	1	-	pubmed:23142976	MI:0407(direct interaction)	MI:0000(unspecified)	MI:0000(unspecified)
11	Pa_2_1770	Pa_1_20610	P38862	P40344	559292	0.815	0.63	1	-	pubmed:11139573	MI:0407(direct interaction)	MI:0000(unspecified)	MI:0000(unspecified)
11	Pa_2_1770	Pa_1_20610	P38862	P40344	559292	0.815	0.63	1	uetz-2000-1	pubmed:10688190	MI:0915(physical association)	MI:0499(unspecified role)	MI:0499(unspecified role)
11	Pa_2_1770	Pa_1_20610	P38862	P40344	559292	0.815	0.63	1	ito-2001-1	pubmed:11283351	MI:0915(physical association)	MI:0499(unspecified role)	MI:0499(unspecified role)
11	Pa_2_1770	Pa_1_20610	P38862	P40344	559292	0.815	0.63	1	yamazaki_sa-2003-1	pubmed:12965207	MI:0915(physical association)	MI:0499(unspecified role)	MI:0499(unspecified role)
11	Pa_2_1770	Pa_1_20610	P38862	P40344	559292	0.815	0.63	1	yu-2008c-1	pubmed:18719252	MI:0915(physical association)	MI:0499(unspecified role)	MI:0499(unspecified role)
11	Pa_2_1770	Pa_1_20610	O95352	Q9NT62	9606	1	1	1	Qiu Y (2013)	pubmed:24186333	MI:0407(direct interaction)	MI:0499(unspecified role)	MI:0499(unspecified role)
11	Pa_2_1770	Pa_1_20610	O95352	Q9NT62	9606	1	1	1	Tanida I (2002)	pubmed:11825910	MI:0915(physical association)	MI:0499(unspecified role)	MI:0499(unspecified role)
11	Pa_2_1770	Pa_1_20610	O95352	Q9NT62	9606	1	1	1	Behrends C (2010)	pubmed:20562859	MI:0915(physical association)	MI:0499(unspecified role)	MI:0499(unspecified role)
11	Pa_2_1770	Pa_1_20610	O95352	Q9NT62	9606	1	1	1	-	pubmed:11825910	-	MI:0000(unspecified)	MI:0000(unspecified)
12	Pa_5_5430	Pa_1_20610	Q9Y4P1	Q9NT62	9606	1	1	1	Behrends C (2010)	pubmed:20562859	MI:0915(physical association)	MI:0499(unspecified role)	MI:0499(unspecified role)
13	Pa_3_5250	Pa_2_12420	P60520	Q14596	9606	1	1	1	Kirkin V (2009)	pubmed:19250911	MI:0407(direct interaction)	MI:0499(unspecified role)	MI:0499(unspecified role)
13	Pa_3_5250	Pa_2_12420	P60520	Q14596	9606	1	1	1	Behrends C (2010)	pubmed:20562859	MI:0915(physical association)	MI:0499(unspecified role)	MI:0499(unspecified role)
13	Pa_3_5250	Pa_2_12420	P60520	Q14596	9606	1	1	1	kirkin-2009-5	pubmed:19250911	MI:0407(direct interaction)	MI:0499(unspecified role)	MI:0499(unspecified role)
13	Pa_3_5250	Pa_2_12420	P60520	Q14596	9606	1	1	1	kirkin-2009-4	pubmed:19250911	MI:0407(direct interaction)	MI:0499(unspecified role)	MI:0499(unspecified role)
13	Pa_3_5250	Pa_2_12420	P60520	Q14596	9606	1	1	1	kirkin-2009-3	pubmed:19250911	MI:0915(physical association)	MI:0499(unspecified role)	MI:0499(unspecified role)
13	Pa_3_5250	Pa_2_12420	P60520	Q14596	9606	1	1	1	kirkin-2009-1	pubmed:19250911	MI:0915(physical association)	MI:0499(unspecified role)	MI:0499(unspecified role)
13	Pa_3_5250	Pa_2_12420	P60520	Q14596	9606	1	1	1	kirkin-2009-2	pubmed:19250911	MI:0915(physical association)	MI:0499(unspecified role)	MI:0499(unspecified role)
13	Pa_3_5250	Pa_2_12420	P60520	Q14596	9606	1	1	1	behrends-2010-3	pubmed:20562859	MI:0407(direct interaction)	MI:0499(unspecified role)	MI:0499(unspecified role)
13	Pa_3_5250	Pa_2_12420	Q9H492	Q14596	9606	1	1	1	Kirkin V (2009)	pubmed:19250911	MI:0915(physical association)	MI:0499(unspecified role)	MI:0499(unspecified role)
13	Pa_3_5250	Pa_2_12420	Q9H492	Q14596	9606	1	1	1	Waters S (2009)	pubmed:19427866	MI:0407(direct interaction)	MI:0499(unspecified role)	MI:0499(unspecified role)
13	Pa_3_5250	Pa_2_12420	Q9H492	Q14596	9606	1	1	1	DAgostino C (2011)	pubmed:21935636	MI:0915(physical association)	MI:0499(unspecified role)	MI:0499(unspecified role)
13	Pa_3_5250	Pa_2_12420	Q9H492	Q14596	9606	1	1	1	kirkin-2009-3	pubmed:19250911	MI:0915(physical association)	MI:0499(unspecified role)	MI:0499(unspecified role)
13	Pa_3_5250	Pa_2_12420	Q9H492	Q14596	9606	1	1	1	waters-2009-2	pubmed:19427866	MI:0915(physical association)	MI:0499(unspecified role)	MI:0499(unspecified role)
13	Pa_3_5250	Pa_2_12420	Q9H492	Q14596	9606	1	1	1	waters-2009-3	pubmed:19427866	MI:0403(colocalization)	MI:0499(unspecified role)	MI:0499(unspecified role)
13	Pa_3_5250	Pa_2_12420	Q9H492	Q14596	9606	1	1	1	kirkin-2009-4	pubmed:19250911	MI:0407(direct interaction)	MI:0499(unspecified role)	MI:0499(unspecified role)
13	Pa_3_5250	Pa_2_12420	O95166	Q14596	9606	1	1	1	Kirkin V (2009)	pubmed:19250911	MI:0915(physical association)	MI:0499(unspecified role)	MI:0499(unspecified role)
13	Pa_3_5250	Pa_2_12420	O95166	Q14596	9606	1	1	1	Nicot AS (2014)	pubmed:24879152	MI:0407(direct interaction)	MI:0499(unspecified role)	MI:0499(unspecified role)
13	Pa_3_5250	Pa_2_12420	O95166	Q14596	9606	1	1	1	Behrends C (2010)	pubmed:20562859	MI:0915(physical association)	MI:0499(unspecified role)	MI:0499(unspecified role)
13	Pa_3_5250	Pa_2_12420	O95166	Q14596	9606	1	1	1	kirkin-2009-3	pubmed:19250911	MI:0915(physical association)	MI:0499(unspecified role)	MI:0499(unspecified role)
13	Pa_3_5250	Pa_2_12420	O95166	Q14596	9606	1	1	1	kirkin-2009-5	pubmed:19250911	MI:0407(direct interaction)	MI:0499(unspecified role)	MI:0499(unspecified role)
13	Pa_3_5250	Pa_2_12420	O95166	Q14596	9606	1	1	1	kirkin-2009-4	pubmed:19250911	MI:0407(direct interaction)	MI:0499(unspecified role)	MI:0499(unspecified role)
13	Pa_3_5250	Pa_2_12420	O95166	Q14596	9606	1	1	1	behrends-2010-3	pubmed:20562859	MI:0407(direct interaction)	MI:0499(unspecified role)	MI:0499(unspecified role)
13	Pa_3_5250	Pa_2_12420	Q9BXW4	Q14596	9606	1	1	1	Kirkin V (2009)	pubmed:19250911	MI:0915(physical association)	MI:0499(unspecified role)	MI:0499(unspecified role)
13	Pa_3_5250	Pa_2_12420	Q9BXW4	Q14596	9606	1	1	1	kirkin-2009-4	pubmed:19250911	MI:0407(direct interaction)	MI:0499(unspecified role)	MI:0499(unspecified role)
13	Pa_3_5250	Pa_2_12420	Q9BXW4	Q14596	9606	1	1	1	kirkin-2009-3	pubmed:19250911	MI:0915(physical association)	MI:0499(unspecified role)	MI:0499(unspecified role)
13	Pa_3_5250	Pa_2_12420	Q9BXW4	Q14596	9606	1	1	1	behrends-2010-3	pubmed:20562859	MI:0407(direct interaction)	MI:0499(unspecified role)	MI:0499(unspecified role)
14	Pa_1_20030	Pa_3_5250	Q8NEB9	Q9BXW4	9606	1	1	1	Behrends C (2010)	pubmed:20562859	MI:0915(physical association)	MI:0499(unspecified role)	MI:0499(unspecified role)
15	Pa_2_1610	Pa_1_20610	Q5T0N5	Q9NT62	9606	1	1	1	Huett A (2009)	pubmed:19342671	MI:0915(physical association)	MI:0499(unspecified role)	MI:0499(unspecified role)
16	Pa_1_180	Pa_1_20030	Q9P2Y5	Q8NEB9	9606	1	1	1	Ma B (2014)	pubmed:24980960	MI:0915(physical association)	MI:0499(unspecified role)	MI:0499(unspecified role)
16	Pa_1_180	Pa_1_20030	Q9P2Y5	Q8NEB9	9606	1	1	1	Itakura E (2008)	pubmed:18843052	MI:0915(physical association)	MI:0499(unspecified role)	MI:0499(unspecified role)
16	Pa_1_180	Pa_1_20030	Q9P2Y5	Q8NEB9	9606	1	1	1	Behrends C (2010)	pubmed:20562859	MI:0915(physical association)	MI:0499(unspecified role)	MI:0499(unspecified role)
17	Pa_2_160	Pa_3_5250	Q9H1Y0	Q9BXW4	9606	1	1	1	Behrends C (2010)	pubmed:20562859	MI:0915(physical association)	MI:0499(unspecified role)	MI:0499(unspecified role)
17	Pa_2_160	Pa_3_5250	Q9H1Y0	P60520	9606	1	1	1	behrends-2010-4	pubmed:20562859	MI:0915(physical association)	MI:0499(unspecified role)	MI:0499(unspecified role)
17	Pa_2_160	Pa_3_5250	Q9H1Y0	Q9H0R8	9606	1	1	1	behrends-2010-4	pubmed:20562859	MI:0915(physical association)	MI:0499(unspecified role)	MI:0499(unspecified role)
17	Pa_2_160	Pa_3_5250	Q9H1Y0	O95166	9606	1	1	1	behrends-2010-3	pubmed:20562859	MI:0407(direct interaction)	MI:0499(unspecified role)	MI:0499(unspecified role)
17	Pa_2_160	Pa_3_5250	Q9H1Y0	O95166	9606	1	1	1	behrends-2010-4	pubmed:20562859	MI:0915(physical association)	MI:0499(unspecified role)	MI:0499(unspecified role)
18	Pa_4_7460	Pa_2_160	O94817	Q9H1Y0	9606	1	1	1	Chen D (2012)	pubmed:22342342	MI:0915(physical association)	MI:0499(unspecified role)	MI:0499(unspecified role)
18	Pa_4_7460	Pa_2_160	O94817	Q9H1Y0	9606	1	1	1	Otomo C (2013)	pubmed:23202584	MI:0914(association)	MI:0499(unspecified role)	MI:0499(unspecified role)
18	Pa_4_7460	Pa_2_160	O94817	Q9H1Y0	9606	1	1	1	Nemoto T (2003)	pubmed:12890687	MI:0915(physical association)	MI:0499(unspecified role)	MI:0499(unspecified role)
18	Pa_4_7460	Pa_2_160	O94817	Q9H1Y0	9606	1	1	1	Ewing RM (2007)	pubmed:17353931	MI:0915(physical association)	MI:0499(unspecified role)	MI:0499(unspecified role)
18	Pa_4_7460	Pa_2_160	O94817	Q9H1Y0	9606	1	1	1	Behrends C (2010)	pubmed:20562859	MI:0915(physical association)	MI:0499(unspecified role)	MI:0499(unspecified role)
18	Pa_4_7460	Pa_2_160	O94817	Q9H1Y0	9606	1	1	1	-	pubmed:11825910|pubmed:12482611	-	MI:0000(unspecified)	MI:0000(unspecified)
18	Pa_4_7460	Pa_2_160	O94817	Q9H1Y0	9606	1	1	1	ewing-2007-1	pubmed:17353931	MI:0915(physical association)	MI:0499(unspecified role)	MI:0499(unspecified role)
19	Pa_4_7460	Pa_5_5430	O94817	Q9Y4P1	9606	1	1	1	Behrends C (2010)	pubmed:20562859	MI:0915(physical association)	MI:0499(unspecified role)	MI:0499(unspecified role)
20	Pa_1_11020	Pa_1_20610	Q14457	Q9NT62	9606	1	1	1	Qiu Y (2013)	pubmed:24186333	MI:0407(direct interaction)	MI:0499(unspecified role)	MI:0499(unspecified role)
21	Pa_1_11020	Pa_1_180	Q14457	Q9P2Y5	9606	1	1	1	Matsunaga K (2009)	pubmed:19270696	MI:0915(physical association)	MI:0499(unspecified role)	MI:0499(unspecified role)
21	Pa_1_11020	Pa_1_180	Q14457	Q9P2Y5	9606	1	1	1	Noble CG (2008)	pubmed:18641390	MI:0407(direct interaction)	MI:0499(unspecified role)	MI:0499(unspecified role)
21	Pa_1_11020	Pa_1_180	Q14457	Q9P2Y5	9606	1	1	1	Itakura E (2008)	pubmed:18843052	MI:0915(physical association)	MI:0499(unspecified role)	MI:0499(unspecified role)
21	Pa_1_11020	Pa_1_180	Q14457	Q9P2Y5	9606	1	1	1	Sun Q (2008)	pubmed:19050071	MI:0915(physical association)	MI:0499(unspecified role)	MI:0499(unspecified role)
21	Pa_1_11020	Pa_1_180	Q14457	Q9P2Y5	9606	1	1	1	Behrends C (2010)	pubmed:20562859	MI:0915(physical association)	MI:0499(unspecified role)	MI:0499(unspecified role)
21	Pa_1_11020	Pa_1_180	Q14457	Q9P2Y5	9606	1	1	1	-	pubmed:19050071	MI:0407(direct interaction)	MI:0000(unspecified)	MI:0000(unspecified)
21	Pa_1_11020	Pa_1_180	Q14457	Q9P2Y5	9606	1	1	1	yin-2011-3	pubmed:21597469	MI:0914(association)	MI:0499(unspecified role)	MI:0499(unspecified role)
21	Pa_1_11020	Pa_1_180	Q14457	Q9P2Y5	9606	1	1	1	criollo-2011-2	pubmed:22081109	MI:0915(physical association)	MI:0499(unspecified role)	MI:0499(unspecified role)
22	Pa_2_1770	Pa_3_11100	O95352	Q13286	9606	1	1	1	Behrends C (2010)	pubmed:20562859	MI:0915(physical association)	MI:0499(unspecified role)	MI:0499(unspecified role)
23	Pa_2_160	Pa_1_20610	Q9H1Y0	Q9NT62	9606	1	1	1	Qiu Y (2013)	pubmed:24186333	MI:0407(direct interaction)	MI:0499(unspecified role)	MI:0499(unspecified role)
23	Pa_2_160	Pa_1_20610	Q9H1Y0	Q9NT62	9606	1	1	1	Behrends C (2010)	pubmed:20562859	MI:0915(physical association)	MI:0499(unspecified role)	MI:0499(unspecified role)
24	Pa_6_7530	Pa_3_5250	Q96QK1	P60520	9606	1	1	1	ewing-2007-1	pubmed:17353931	MI:0915(physical association)	MI:0499(unspecified role)	MI:0499(unspecified role)
25	Pa_3_5250	Pa_2_12950	O95166	Q2TAZ0	9606	1	1	1	behrends-2010-4	pubmed:20562859	MI:0915(physical association)	MI:0499(unspecified role)	MI:0499(unspecified role)
25	Pa_3_5250	Pa_2_12950	O95166	Q2TAZ0	9606	1	1	1	behrends-2010-3	pubmed:20562859	MI:0407(direct interaction)	MI:0499(unspecified role)	MI:0499(unspecified role)
25	Pa_3_5250	Pa_2_12950	P60520	Q2TAZ0	9606	1	1	1	behrends-2010-4	pubmed:20562859	MI:0915(physical association)	MI:0499(unspecified role)	MI:0499(unspecified role)
25	Pa_3_5250	Pa_2_12950	P60520	Q2TAZ0	9606	1	1	1	behrends-2010-3	pubmed:20562859	MI:0407(direct interaction)	MI:0499(unspecified role)	MI:0499(unspecified role)
25	Pa_3_5250	Pa_2_12950	Q9GZQ8	Q2TAZ0	9606	1	1	1	behrends-2010-3	pubmed:20562859	MI:0407(direct interaction)	MI:0499(unspecified role)	MI:0499(unspecified role)
25	Pa_3_5250	Pa_2_12950	Q9GZQ8	Q2TAZ0	9606	1	1	1	behrends-2010-4	pubmed:20562859	MI:0915(physical association)	MI:0499(unspecified role)	MI:0499(unspecified role)
25	Pa_3_5250	Pa_2_12950	Q9BXW4	Q2TAZ0	9606	1	1	1	behrends-2010-3	pubmed:20562859	MI:0407(direct interaction)	MI:0499(unspecified role)	MI:0499(unspecified role)
26	Pa_3_5250	Pa_7_8090	Q9H0R8	Q9BSB4	9606	1	1	1	behrends-2010-3	pubmed:20562859	MI:0407(direct interaction)	MI:0499(unspecified role)	MI:0499(unspecified role)
26	Pa_3_5250	Pa_7_8090	P60520	Q9BSB4	9606	1	1	1	behrends-2010-3	pubmed:20562859	MI:0407(direct interaction)	MI:0499(unspecified role)	MI:0499(unspecified role)
27	Pa_1_5330	Pa_1_23930	P32561	P32485	559292	1	1	1	-	pubmed:14737171	-	MI:0000(unspecified)	MI:0000(unspecified)
27	Pa_1_5330	Pa_1_23930	P32561	P32485	559292	1	1	1	De Nadal E (2004)	pubmed:14737171	MI:0915(physical association)	MI:0499(unspecified role)	MI:0499(unspecified role)
28	Pa_0_1500	Pa_2_5120	Q06628	P39968	559292	1	1	1	-	pubmed:10888680	-	MI:0000(unspecified)	MI:0000(unspecified)
28	Pa_0_1500	Pa_2_5120	Q06628	P39968	559292	1	1	1	Scott SV (2000)	pubmed:10837477	MI:0407(direct interaction)	MI:0499(unspecified role)	MI:0499(unspecified role)
28	Pa_0_1500	Pa_2_5120	Q06628	P39968	559292	1	1	1	Pan X (2000)	pubmed:10888680	MI:0915(physical association)	MI:0499(unspecified role)	MI:0499(unspecified role)
28	Pa_0_1500	Pa_2_5120	Q06628	P39968	559292	1	1	1	Cheong H (2005)	pubmed:15901835	MI:0407(direct interaction)	MI:0499(unspecified role)	MI:0499(unspecified role)
28	Pa_0_1500	Pa_2_5120	Q06628	P39968	559292	1	1	1	Tang F (2006)	pubmed:16824055	MI:0407(direct interaction)	MI:0499(unspecified role)	MI:0499(unspecified role)
28	Pa_0_1500	Pa_2_5120	Q06628	P39968	559292	1	1	1	-	pubmed:10837477	MI:0915(physical association)	MI:0000(unspecified)	MI:0000(unspecified)
28	Pa_0_1500	Pa_2_5120	Q06628	P39968	559292	1	1	1	scott-2000-3	pubmed:10837477	MI:0915(physical association)	MI:0499(unspecified role)	MI:0499(unspecified role)
28	Pa_0_1500	Pa_2_5120	Q06628	P39968	559292	1	1	1	scott-2000-2	pubmed:10837477	MI:0915(physical association)	MI:0499(unspecified role)	MI:0499(unspecified role)
28	Pa_0_1500	Pa_2_5120	Q06628	P39968	559292	1	1	1	scott-2000-1	pubmed:10837477	MI:0915(physical association)	MI:0499(unspecified role)	MI:0499(unspecified role)
28	Pa_0_1500	Pa_2_5120	Q06628	P39968	559292	1	1	1	pan-2000-1	pubmed:10888680	MI:0915(physical association)	MI:0499(unspecified role)	MI:0499(unspecified role)
28	Pa_0_1500	Pa_2_5120	Q06628	P39968	559292	1	1	1	pan-2000-2	pubmed:10888680	MI:0915(physical association)	MI:0499(unspecified role)	MI:0499(unspecified role)
28	Pa_0_1500	Pa_2_5120	Q06628	P39968	559292	1	1	1	-	pubmed:20346969	-	MI:0000(unspecified)	MI:0000(unspecified)
29	Pa_5_4470	Pa_1_24080	Q03660	P46944	559292	1	1	1	-	pubmed:10727015	-	MI:0000(unspecified)	MI:0000(unspecified)
29	Pa_5_4470	Pa_1_24080	Q03660	P46944	559292	1	1	1	Collins SR (2007)	pubmed:17200106	MI:0915(physical association)	MI:0499(unspecified role)	MI:0499(unspecified role)
30	Pa_5_4470	Pa_2_6250	Q03660	Q03337	559292	1	1	1	-	pubmed:10727015	-	MI:0000(unspecified)	MI:0000(unspecified)
30	Pa_5_4470	Pa_2_6250	Q03660	Q03337	559292	1	1	1	Gavin AC (2006)	pubmed:16429126	MI:0915(physical association)	MI:0499(unspecified role)	MI:0499(unspecified role)
30	Pa_5_4470	Pa_2_6250	Q03660	Q03337	559292	1	1	1	Collins SR (2007)	pubmed:17200106	MI:0915(physical association)	MI:0499(unspecified role)	MI:0499(unspecified role)
31	Pa_1_18770	Pa_1_24080	Q03784	P46944	559292	1	1	1	-	pubmed:10727015	-	MI:0000(unspecified)	MI:0000(unspecified)
31	Pa_1_18770	Pa_1_24080	Q03784	P46944	559292	1	1	1	Lynch-Day MA (2010)	pubmed:20375281	MI:0915(physical association)	MI:0499(unspecified role)	MI:0499(unspecified role)
31	Pa_1_18770	Pa_1_24080	Q03784	P46944	559292	1	1	1	Choi C (2011)	pubmed:21453443	MI:0915(physical association)	MI:0499(unspecified role)	MI:0499(unspecified role)
31	Pa_1_18770	Pa_1_24080	Q03784	P46944	559292	1	1	1	Collins SR (2007)	pubmed:17200106	MI:0915(physical association)	MI:0499(unspecified role)	MI:0499(unspecified role)
31	Pa_1_18770	Pa_1_24080	Q03784	P46944	559292	1	1	1	-	pubmed:20375281	MI:0915(physical association)	MI:0000(unspecified)	MI:0000(unspecified)
32	Pa_1_18770	Pa_5_4470	Q03784	Q03660	559292	1	1	1	-	pubmed:10727015	-	MI:0000(unspecified)	MI:0000(unspecified)
32	Pa_1_18770	Pa_5_4470	Q03784	Q03660	559292	1	1	1	Collins SR (2007)	pubmed:17200106	MI:0915(physical association)	MI:0499(unspecified role)	MI:0499(unspecified role)
33	Pa_1_18770	Pa_7_8050	Q03784	Q03630	559292	1	1	1	-	pubmed:9611195	-	MI:0000(unspecified)	MI:0000(unspecified)
33	Pa_1_18770	Pa_7_8050	Q03784	Q03630	559292	1	1	1	Brunet S (2012)	pubmed:22645708	MI:0407(direct interaction)	MI:0499(unspecified role)	MI:0499(unspecified role)
33	Pa_1_18770	Pa_7_8050	Q03784	Q03630	559292	1	1	1	Collins SR (2007)	pubmed:17200106	MI:0915(physical association)	MI:0499(unspecified role)	MI:0499(unspecified role)
33	Pa_1_18770	Pa_7_8050	Q03784	Q03630	559292	1	1	1	Menon S (2006)	pubmed:17027922	MI:0407(direct interaction)	MI:0499(unspecified role)	MI:0499(unspecified role)
33	Pa_1_18770	Pa_7_8050	Q03784	Q03630	559292	1	1	1	-	pubmed:98232495	-	MI:0000(unspecified)	MI:0000(unspecified)
34	Pa_7_2540	Pa_2_6250	P38334	Q03337	559292	1	1	1	-	pubmed:10688190	-	MI:0000(unspecified)	MI:0000(unspecified)
34	Pa_7_2540	Pa_2_6250	P38334	Q03337	559292	1	1	1	-	pubmed:11283351	-	MI:0000(unspecified)	MI:0000(unspecified)
34	Pa_7_2540	Pa_2_6250	P38334	Q03337	559292	1	1	1	Gavin AC (2006)	pubmed:16429126	MI:0915(physical association)	MI:0499(unspecified role)	MI:0499(unspecified role)
34	Pa_7_2540	Pa_2_6250	P38334	Q03337	559292	1	1	1	Menon S (2006)	pubmed:17027922	MI:0407(direct interaction)	MI:0499(unspecified role)	MI:0499(unspecified role)
34	Pa_7_2540	Pa_2_6250	P38334	Q03337	559292	1	1	1	Collins SR (2007)	pubmed:17200106	MI:0915(physical association)	MI:0499(unspecified role)	MI:0499(unspecified role)
34	Pa_7_2540	Pa_2_6250	P38334	Q03337	559292	1	1	1	Ito T (2001)	pubmed:11283351	MI:0407(direct interaction)	MI:0499(unspecified role)	MI:0499(unspecified role)
34	Pa_7_2540	Pa_2_6250	P38334	Q03337	559292	1	1	1	Gavin AC (2002)	pubmed:11805826	MI:0915(physical association)	MI:0499(unspecified role)	MI:0499(unspecified role)
34	Pa_7_2540	Pa_2_6250	P38334	Q03337	559292	1	1	1	Uetz P (2000)	pubmed:10688190	MI:0407(direct interaction)	MI:0499(unspecified role)	MI:0499(unspecified role)
34	Pa_7_2540	Pa_2_6250	P38334	Q03337	559292	1	1	1	-	pubmed:11805826	MI:0915(physical association)	MI:0000(unspecified)	MI:0000(unspecified)
34	Pa_7_2540	Pa_2_6250	P38334	Q03337	559292	1	1	1	uetz-2000-1	pubmed:10688190	MI:0915(physical association)	MI:0499(unspecified role)	MI:0499(unspecified role)
34	Pa_7_2540	Pa_2_6250	P38334	Q03337	559292	1	1	1	ito-2001-1	pubmed:11283351	MI:0915(physical association)	MI:0499(unspecified role)	MI:0499(unspecified role)
34	Pa_7_2540	Pa_2_6250	P38334	Q03337	559292	1	1	1	-	pubmed:10727015	-	MI:0000(unspecified)	MI:0000(unspecified)
35	Pa_7_2540	Pa_1_18770	P38334	Q03784	559292	1	1	1	-	pubmed:9611195	-	MI:0000(unspecified)	MI:0000(unspecified)
35	Pa_7_2540	Pa_1_18770	P38334	Q03784	559292	1	1	1	Gavin AC (2006)	pubmed:16429126	MI:0915(physical association)	MI:0499(unspecified role)	MI:0499(unspecified role)
35	Pa_7_2540	Pa_1_18770	P38334	Q03784	559292	1	1	1	Collins SR (2007)	pubmed:17200106	MI:0915(physical association)	MI:0499(unspecified role)	MI:0499(unspecified role)
35	Pa_7_2540	Pa_1_18770	P38334	Q03784	559292	1	1	1	Gavin AC (2002)	pubmed:11805826	MI:0915(physical association)	MI:0499(unspecified role)	MI:0499(unspecified role)
35	Pa_7_2540	Pa_1_18770	P38334	Q03784	559292	1	1	1	Brunet S (2012)	pubmed:22645708	MI:0403(colocalization)	MI:0499(unspecified role)	MI:0499(unspecified role)
35	Pa_7_2540	Pa_1_18770	P38334	Q03784	559292	1	1	1	-	pubmed:11805826	MI:0915(physical association)	MI:0000(unspecified)	MI:0000(unspecified)
35	Pa_7_2540	Pa_1_18770	P38334	Q03784	559292	1	1	1	-	pubmed:98232495	-	MI:0000(unspecified)	MI:0000(unspecified)
36	Pa_4_7460	Pa_7_4900	P38316	Q06410	559292	1	1	1	-	pubmed:11283351	-	MI:0000(unspecified)	MI:0000(unspecified)
36	Pa_4_7460	Pa_7_4900	P38316	Q06410	559292	1	1	1	Ito T (2001)	pubmed:11283351	MI:0407(direct interaction)	MI:0499(unspecified role)	MI:0499(unspecified role)
36	Pa_4_7460	Pa_7_4900	P38316	Q06410	559292	1	1	1	Ho Y (2002)	pubmed:11805837	MI:0915(physical association)	MI:0499(unspecified role)	MI:0499(unspecified role)
36	Pa_4_7460	Pa_7_4900	P38316	Q06410	559292	1	1	1	-	pubmed:11805837	MI:0915(physical association)	MI:0000(unspecified)	MI:0000(unspecified)
36	Pa_4_7460	Pa_7_4900	P38316	Q06410	559292	1	1	1	ito-2001-1	pubmed:11283351	MI:0915(physical association)	MI:0499(unspecified role)	MI:0499(unspecified role)
37	Pa_1_18770	Pa_2_6250	Q03784	Q03337	559292	1	1	1	-	pubmed:10727015	-	MI:0000(unspecified)	MI:0000(unspecified)
37	Pa_1_18770	Pa_2_6250	Q03784	Q03337	559292	1	1	1	Menon S (2006)	pubmed:17027922	MI:0407(direct interaction)	MI:0499(unspecified role)	MI:0499(unspecified role)
37	Pa_1_18770	Pa_2_6250	Q03784	Q03337	559292	1	1	1	Krogan NJ (2006)	pubmed:16554755	MI:0915(physical association)	MI:0499(unspecified role)	MI:0499(unspecified role)
37	Pa_1_18770	Pa_2_6250	Q03784	Q03337	559292	1	1	1	Collins SR (2007)	pubmed:17200106	MI:0915(physical association)	MI:0499(unspecified role)	MI:0499(unspecified role)
37	Pa_1_18770	Pa_2_6250	Q03784	Q03337	559292	1	1	1	Brunet S (2012)	pubmed:22645708	MI:0403(colocalization)	MI:0499(unspecified role)	MI:0499(unspecified role)
37	Pa_1_18770	Pa_2_6250	Q03784	Q03337	559292	1	1	1	krogan-2006-1	pubmed:16554755	MI:0915(physical association)	MI:0499(unspecified role)	MI:0499(unspecified role)
37	Pa_1_18770	Pa_2_6250	Q03784	Q03337	559292	1	1	1	krogan-2006-2	pubmed:16554755	MI:0915(physical association)	MI:0499(unspecified role)	MI:0499(unspecified role)
38	Pa_7_2540	Pa_4_820	P38334	P36149	559292	1	1	1	-	pubmed:9611195	-	MI:0000(unspecified)	MI:0000(unspecified)
38	Pa_7_2540	Pa_4_820	P38334	P36149	559292	1	1	1	-	pubmed:10655498	-	MI:0000(unspecified)	MI:0000(unspecified)
38	Pa_7_2540	Pa_4_820	P38334	P36149	559292	1	1	1	-	pubmed:11283351	-	MI:0000(unspecified)	MI:0000(unspecified)
38	Pa_7_2540	Pa_4_820	P38334	P36149	559292	1	1	1	Sacher M (2001)	pubmed:11239471	MI:0915(physical association)	MI:0499(unspecified role)	MI:0499(unspecified role)
38	Pa_7_2540	Pa_4_820	P38334	P36149	559292	1	1	1	Sacher M (1998)	pubmed:9564032	MI:0915(physical association)	MI:0499(unspecified role)	MI:0499(unspecified role)
38	Pa_7_2540	Pa_4_820	P38334	P36149	559292	1	1	1	Sacher M (2000)	pubmed:10727015	MI:0915(physical association)	MI:0499(unspecified role)	MI:0499(unspecified role)
38	Pa_7_2540	Pa_4_820	P38334	P36149	559292	1	1	1	Krogan NJ (2006)	pubmed:16554755	MI:0915(physical association)	MI:0499(unspecified role)	MI:0499(unspecified role)
38	Pa_7_2540	Pa_4_820	P38334	P36149	559292	1	1	1	Gavin AC (2006)	pubmed:16429126	MI:0915(physical association)	MI:0499(unspecified role)	MI:0499(unspecified role)
38	Pa_7_2540	Pa_4_820	P38334	P36149	559292	1	1	1	Menon S (2006)	pubmed:17027922	MI:0407(direct interaction)	MI:0499(unspecified role)	MI:0499(unspecified role)
38	Pa_7_2540	Pa_4_820	P38334	P36149	559292	1	1	1	Collins SR (2007)	pubmed:17200106	MI:0915(physical association)	MI:0499(unspecified role)	MI:0499(unspecified role)
38	Pa_7_2540	Pa_4_820	P38334	P36149	559292	1	1	1	Ito T (2001)	pubmed:11283351	MI:0407(direct interaction)	MI:0499(unspecified role)	MI:0499(unspecified role)
38	Pa_7_2540	Pa_4_820	P38334	P36149	559292	1	1	1	Yu H (2008)	pubmed:18719252	MI:0407(direct interaction)	MI:0499(unspecified role)	MI:0499(unspecified role)
38	Pa_7_2540	Pa_4_820	P38334	P36149	559292	1	1	1	Lynch-Day MA (2010)	pubmed:20375281	MI:0915(physical association)	MI:0499(unspecified role)	MI:0499(unspecified role)
38	Pa_7_2540	Pa_4_820	P38334	P36149	559292	1	1	1	Gavin AC (2002)	pubmed:11805826	MI:0915(physical association)	MI:0499(unspecified role)	MI:0499(unspecified role)
38	Pa_7_2540	Pa_4_820	P38334	P36149	559292	1	1	1	-	pubmed:9564032	MI:0915(physical association)	MI:0000(unspecified)	MI:0000(unspecified)
38	Pa_7_2540	Pa_4_820	P38334	P36149	559292	1	1	1	-	pubmed:11805826	MI:0915(physical association)	MI:0000(unspecified)	MI:0000(unspecified)
38	Pa_7_2540	Pa_4_820	P38334	P36149	559292	1	1	1	ito-2001-1	pubmed:11283351	MI:0915(physical association)	MI:0499(unspecified role)	MI:0499(unspecified role)
38	Pa_7_2540	Pa_4_820	P38334	P36149	559292	1	1	1	krogan-2006-2	pubmed:16554755	MI:0915(physical association)	MI:0499(unspecified role)	MI:0499(unspecified role)
38	Pa_7_2540	Pa_4_820	P38334	P36149	559292	1	1	1	yu-2008c-1	pubmed:18719252	MI:0915(physical association)	MI:0499(unspecified role)	MI:0499(unspecified role)
38	Pa_7_2540	Pa_4_820	P38334	P36149	559292	1	1	1	-	pubmed:98232495	-	MI:0000(unspecified)	MI:0000(unspecified)
39	Pa_7_2540	Pa_7_8050	P38334	Q03630	559292	1	1	1	-	pubmed:9611195	-	MI:0000(unspecified)	MI:0000(unspecified)
39	Pa_7_2540	Pa_7_8050	P38334	Q03630	559292	1	1	1	Gavin AC (2006)	pubmed:16429126	MI:0915(physical association)	MI:0499(unspecified role)	MI:0499(unspecified role)
39	Pa_7_2540	Pa_7_8050	P38334	Q03630	559292	1	1	1	Menon S (2006)	pubmed:17027922	MI:0407(direct interaction)	MI:0499(unspecified role)	MI:0499(unspecified role)
39	Pa_7_2540	Pa_7_8050	P38334	Q03630	559292	1	1	1	Collins SR (2007)	pubmed:17200106	MI:0915(physical association)	MI:0499(unspecified role)	MI:0499(unspecified role)
39	Pa_7_2540	Pa_7_8050	P38334	Q03630	559292	1	1	1	Gavin AC (2002)	pubmed:11805826	MI:0915(physical association)	MI:0499(unspecified role)	MI:0499(unspecified role)
39	Pa_7_2540	Pa_7_8050	P38334	Q03630	559292	1	1	1	-	pubmed:11805826	MI:0915(physical association)	MI:0000(unspecified)	MI:0000(unspecified)
39	Pa_7_2540	Pa_7_8050	P38334	Q03630	559292	1	1	1	-	pubmed:98232495	-	MI:0000(unspecified)	MI:0000(unspecified)
40	Pa_7_8050	Pa_2_6250	Q03630	Q03337	559292	1	1	1	-	pubmed:10727015	-	MI:0000(unspecified)	MI:0000(unspecified)
40	Pa_7_8050	Pa_2_6250	Q03630	Q03337	559292	1	1	1	-	pubmed:11283351	-	MI:0000(unspecified)	MI:0000(unspecified)
40	Pa_7_8050	Pa_2_6250	Q03630	Q03337	559292	1	1	1	Menon S (2006)	pubmed:17027922	MI:0407(direct interaction)	MI:0499(unspecified role)	MI:0499(unspecified role)
40	Pa_7_8050	Pa_2_6250	Q03630	Q03337	559292	1	1	1	Collins SR (2007)	pubmed:17200106	MI:0915(physical association)	MI:0499(unspecified role)	MI:0499(unspecified role)
40	Pa_7_8050	Pa_2_6250	Q03630	Q03337	559292	1	1	1	ito-2001-1	pubmed:11283351	MI:0915(physical association)	MI:0499(unspecified role)	MI:0499(unspecified role)
41	Pa_7_8050	Pa_5_4470	Q03630	Q03660	559292	1	1	1	-	pubmed:10727015	-	MI:0000(unspecified)	MI:0000(unspecified)
41	Pa_7_8050	Pa_5_4470	Q03630	Q03660	559292	1	1	1	Liang Y (2007)	pubmed:17475775	MI:0407(direct interaction)	MI:0499(unspecified role)	MI:0499(unspecified role)
41	Pa_7_8050	Pa_5_4470	Q03630	Q03660	559292	1	1	1	Collins SR (2007)	pubmed:17200106	MI:0915(physical association)	MI:0499(unspecified role)	MI:0499(unspecified role)
41	Pa_7_8050	Pa_5_4470	Q03630	Q03660	559292	1	1	1	Morozova N (2006)	pubmed:17041589	MI:0915(physical association)	MI:0499(unspecified role)	MI:0499(unspecified role)
41	Pa_7_8050	Pa_5_4470	Q03630	Q03660	559292	1	1	1	Tokarev AA (2009)	pubmed:19843283	MI:0915(physical association)	MI:0499(unspecified role)	MI:0499(unspecified role)
42	Pa_2_6250	Pa_1_24080	Q03337	P46944	559292	1	1	1	-	pubmed:10727015	-	MI:0000(unspecified)	MI:0000(unspecified)
42	Pa_2_6250	Pa_1_24080	Q03337	P46944	559292	1	1	1	Krogan NJ (2006)	pubmed:16554755	MI:0915(physical association)	MI:0499(unspecified role)	MI:0499(unspecified role)
42	Pa_2_6250	Pa_1_24080	Q03337	P46944	559292	1	1	1	Gavin AC (2006)	pubmed:16429126	MI:0915(physical association)	MI:0499(unspecified role)	MI:0499(unspecified role)
42	Pa_2_6250	Pa_1_24080	Q03337	P46944	559292	1	1	1	Collins SR (2007)	pubmed:17200106	MI:0915(physical association)	MI:0499(unspecified role)	MI:0499(unspecified role)
42	Pa_2_6250	Pa_1_24080	Q03337	P46944	559292	1	1	1	Lynch-Day MA (2010)	pubmed:20375281	MI:0915(physical association)	MI:0499(unspecified role)	MI:0499(unspecified role)
42	Pa_2_6250	Pa_1_24080	Q03337	P46944	559292	1	1	1	Choi C (2011)	pubmed:21453443	MI:0915(physical association)	MI:0499(unspecified role)	MI:0499(unspecified role)
42	Pa_2_6250	Pa_1_24080	Q03337	P46944	559292	1	1	1	-	pubmed:20375281	MI:0915(physical association)	MI:0000(unspecified)	MI:0000(unspecified)
42	Pa_2_6250	Pa_1_24080	Q03337	P46944	559292	1	1	1	krogan-2006-1	pubmed:16554755	MI:0915(physical association)	MI:0499(unspecified role)	MI:0499(unspecified role)
43	Pa_4_820	Pa_1_24080	P36149	P46944	559292	1	1	1	-	pubmed:10727015	-	MI:0000(unspecified)	MI:0000(unspecified)
43	Pa_4_820	Pa_1_24080	P36149	P46944	559292	1	1	1	Sacher M (2000)	pubmed:10727015	MI:0915(physical association)	MI:0499(unspecified role)	MI:0499(unspecified role)
43	Pa_4_820	Pa_1_24080	P36149	P46944	559292	1	1	1	Sacher M (2001)	pubmed:11239471	MI:0915(physical association)	MI:0499(unspecified role)	MI:0499(unspecified role)
43	Pa_4_820	Pa_1_24080	P36149	P46944	559292	1	1	1	Gavin AC (2006)	pubmed:16429126	MI:0915(physical association)	MI:0499(unspecified role)	MI:0499(unspecified role)
43	Pa_4_820	Pa_1_24080	P36149	P46944	559292	1	1	1	Collins SR (2007)	pubmed:17200106	MI:0915(physical association)	MI:0499(unspecified role)	MI:0499(unspecified role)
43	Pa_4_820	Pa_1_24080	P36149	P46944	559292	1	1	1	Lynch-Day MA (2010)	pubmed:20375281	MI:0915(physical association)	MI:0499(unspecified role)	MI:0499(unspecified role)
43	Pa_4_820	Pa_1_24080	P36149	P46944	559292	1	1	1	Gavin AC (2002)	pubmed:11805826	MI:0915(physical association)	MI:0499(unspecified role)	MI:0499(unspecified role)
43	Pa_4_820	Pa_1_24080	P36149	P46944	559292	1	1	1	Choi C (2011)	pubmed:21453443	MI:0915(physical association)	MI:0499(unspecified role)	MI:0499(unspecified role)
43	Pa_4_820	Pa_1_24080	P36149	P46944	559292	1	1	1	-	pubmed:20375281	MI:0915(physical association)	MI:0000(unspecified)	MI:0000(unspecified)
43	Pa_4_820	Pa_1_24080	P36149	P46944	559292	1	1	1	-	pubmed:11805826	MI:0915(physical association)	MI:0000(unspecified)	MI:0000(unspecified)
44	Pa_7_8050	Pa_1_24080	Q03630	P46944	559292	1	1	1	-	pubmed:10727015	-	MI:0000(unspecified)	MI:0000(unspecified)
44	Pa_7_8050	Pa_1_24080	Q03630	P46944	559292	1	1	1	Collins SR (2007)	pubmed:17200106	MI:0915(physical association)	MI:0499(unspecified role)	MI:0499(unspecified role)
44	Pa_7_8050	Pa_1_24080	Q03630	P46944	559292	1	1	1	Lynch-Day MA (2010)	pubmed:20375281	MI:0915(physical association)	MI:0499(unspecified role)	MI:0499(unspecified role)
44	Pa_7_8050	Pa_1_24080	Q03630	P46944	559292	1	1	1	Choi C (2011)	pubmed:21453443	MI:0915(physical association)	MI:0499(unspecified role)	MI:0499(unspecified role)
44	Pa_7_8050	Pa_1_24080	Q03630	P46944	559292	1	1	1	-	pubmed:20375281	MI:0915(physical association)	MI:0000(unspecified)	MI:0000(unspecified)
45	Pa_1_3080	Pa_7_4900	Q06096	Q06410	559292	1	1	1	-	pubmed:11283351	-	MI:0000(unspecified)	MI:0000(unspecified)
45	Pa_1_3080	Pa_7_4900	Q06096	Q06410	559292	1	1	1	Yen WL (2010)	pubmed:20065092	MI:0915(physical association)	MI:0499(unspecified role)	MI:0499(unspecified role)
45	Pa_1_3080	Pa_7_4900	Q06096	Q06410	559292	1	1	1	ito-2001-1	pubmed:11283351	MI:0915(physical association)	MI:0499(unspecified role)	MI:0499(unspecified role)
46	Pa_4_820	Pa_2_6250	P36149	Q03337	559292	1	1	1	-	pubmed:10727015	-	MI:0000(unspecified)	MI:0000(unspecified)
46	Pa_4_820	Pa_2_6250	P36149	Q03337	559292	1	1	1	-	pubmed:10688190	-	MI:0000(unspecified)	MI:0000(unspecified)
46	Pa_4_820	Pa_2_6250	P36149	Q03337	559292	1	1	1	-	pubmed:10655498	-	MI:0000(unspecified)	MI:0000(unspecified)
46	Pa_4_820	Pa_2_6250	P36149	Q03337	559292	1	1	1	-	pubmed:11283351	-	MI:0000(unspecified)	MI:0000(unspecified)
46	Pa_4_820	Pa_2_6250	P36149	Q03337	559292	1	1	1	Sacher M (2001)	pubmed:11239471	MI:0915(physical association)	MI:0499(unspecified role)	MI:0499(unspecified role)
46	Pa_4_820	Pa_2_6250	P36149	Q03337	559292	1	1	1	Sacher M (2000)	pubmed:10727015	MI:0915(physical association)	MI:0499(unspecified role)	MI:0499(unspecified role)
46	Pa_4_820	Pa_2_6250	P36149	Q03337	559292	1	1	1	Gavin AC (2006)	pubmed:16429126	MI:0915(physical association)	MI:0499(unspecified role)	MI:0499(unspecified role)
46	Pa_4_820	Pa_2_6250	P36149	Q03337	559292	1	1	1	Menon S (2006)	pubmed:17027922	MI:0407(direct interaction)	MI:0499(unspecified role)	MI:0499(unspecified role)
46	Pa_4_820	Pa_2_6250	P36149	Q03337	559292	1	1	1	Collins SR (2007)	pubmed:17200106	MI:0915(physical association)	MI:0499(unspecified role)	MI:0499(unspecified role)
46	Pa_4_820	Pa_2_6250	P36149	Q03337	559292	1	1	1	Ito T (2001)	pubmed:11283351	MI:0407(direct interaction)	MI:0499(unspecified role)	MI:0499(unspecified role)
46	Pa_4_820	Pa_2_6250	P36149	Q03337	559292	1	1	1	Yu H (2008)	pubmed:18719252	MI:0407(direct interaction)	MI:0499(unspecified role)	MI:0499(unspecified role)
46	Pa_4_820	Pa_2_6250	P36149	Q03337	559292	1	1	1	Lynch-Day MA (2010)	pubmed:20375281	MI:0915(physical association)	MI:0499(unspecified role)	MI:0499(unspecified role)
46	Pa_4_820	Pa_2_6250	P36149	Q03337	559292	1	1	1	Gavin AC (2002)	pubmed:11805826	MI:0915(physical association)	MI:0499(unspecified role)	MI:0499(unspecified role)
46	Pa_4_820	Pa_2_6250	P36149	Q03337	559292	1	1	1	Uetz P (2000)	pubmed:10688190	MI:0407(direct interaction)	MI:0499(unspecified role)	MI:0499(unspecified role)
46	Pa_4_820	Pa_2_6250	P36149	Q03337	559292	1	1	1	-	pubmed:11805826	MI:0915(physical association)	MI:0000(unspecified)	MI:0000(unspecified)
46	Pa_4_820	Pa_2_6250	P36149	Q03337	559292	1	1	1	uetz-2000-1	pubmed:10688190	MI:0915(physical association)	MI:0499(unspecified role)	MI:0499(unspecified role)
46	Pa_4_820	Pa_2_6250	P36149	Q03337	559292	1	1	1	ito-2001-1	pubmed:11283351	MI:0915(physical association)	MI:0499(unspecified role)	MI:0499(unspecified role)
46	Pa_4_820	Pa_2_6250	P36149	Q03337	559292	1	1	1	yu-2008c-1	pubmed:18719252	MI:0915(physical association)	MI:0499(unspecified role)	MI:0499(unspecified role)
47	Pa_4_820	Pa_1_18770	P36149	Q03784	559292	1	1	1	-	pubmed:9611195	-	MI:0000(unspecified)	MI:0000(unspecified)
47	Pa_4_820	Pa_1_18770	P36149	Q03784	559292	1	1	1	Sacher M (1998)	pubmed:9564032	MI:0915(physical association)	MI:0499(unspecified role)	MI:0499(unspecified role)
47	Pa_4_820	Pa_1_18770	P36149	Q03784	559292	1	1	1	Sacher M (2001)	pubmed:11239471	MI:0915(physical association)	MI:0499(unspecified role)	MI:0499(unspecified role)
47	Pa_4_820	Pa_1_18770	P36149	Q03784	559292	1	1	1	Sacher M (2000)	pubmed:10727015	MI:0915(physical association)	MI:0499(unspecified role)	MI:0499(unspecified role)
47	Pa_4_820	Pa_1_18770	P36149	Q03784	559292	1	1	1	Gavin AC (2006)	pubmed:16429126	MI:0915(physical association)	MI:0499(unspecified role)	MI:0499(unspecified role)
47	Pa_4_820	Pa_1_18770	P36149	Q03784	559292	1	1	1	Menon S (2006)	pubmed:17027922	MI:0914(association)	MI:0499(unspecified role)	MI:0499(unspecified role)
47	Pa_4_820	Pa_1_18770	P36149	Q03784	559292	1	1	1	Collins SR (2007)	pubmed:17200106	MI:0915(physical association)	MI:0499(unspecified role)	MI:0499(unspecified role)
47	Pa_4_820	Pa_1_18770	P36149	Q03784	559292	1	1	1	Lynch-Day MA (2010)	pubmed:20375281	MI:0915(physical association)	MI:0499(unspecified role)	MI:0499(unspecified role)
47	Pa_4_820	Pa_1_18770	P36149	Q03784	559292	1	1	1	Gavin AC (2002)	pubmed:11805826	MI:0915(physical association)	MI:0499(unspecified role)	MI:0499(unspecified role)
47	Pa_4_820	Pa_1_18770	P36149	Q03784	559292	1	1	1	Brunet S (2012)	pubmed:22645708	MI:0915(physical association)	MI:0499(unspecified role)	MI:0499(unspecified role)
47	Pa_4_820	Pa_1_18770	P36149	Q03784	559292	1	1	1	-	pubmed:9564032	MI:0915(physical association)	MI:0000(unspecified)	MI:0000(unspecified)
47	Pa_4_820	Pa_1_18770	P36149	Q03784	559292	1	1	1	-	pubmed:11805826	MI:0915(physical association)	MI:0000(unspecified)	MI:0000(unspecified)
47	Pa_4_820	Pa_1_18770	P36149	Q03784	559292	1	1	1	meier-2012-1	pubmed:23267104	MI:0407(direct interaction)	MI:0499(unspecified role)	MI:0499(unspecified role)
47	Pa_4_820	Pa_1_18770	P36149	Q03784	559292	1	1	1	-	pubmed:98232495	-	MI:0000(unspecified)	MI:0000(unspecified)
48	Pa_4_820	Pa_7_8050	P36149	Q03630	559292	1	1	1	-	pubmed:9564032	-	MI:0000(unspecified)	MI:0000(unspecified)
48	Pa_4_820	Pa_7_8050	P36149	Q03630	559292	1	1	1	-	pubmed:9611195	-	MI:0000(unspecified)	MI:0000(unspecified)
48	Pa_4_820	Pa_7_8050	P36149	Q03630	559292	1	1	1	Sacher M (1998)	pubmed:9564032	MI:0915(physical association)	MI:0499(unspecified role)	MI:0499(unspecified role)
48	Pa_4_820	Pa_7_8050	P36149	Q03630	559292	1	1	1	Sacher M (2001)	pubmed:11239471	MI:0915(physical association)	MI:0499(unspecified role)	MI:0499(unspecified role)
48	Pa_4_820	Pa_7_8050	P36149	Q03630	559292	1	1	1	Sacher M (2000)	pubmed:10727015	MI:0915(physical association)	MI:0499(unspecified role)	MI:0499(unspecified role)
48	Pa_4_820	Pa_7_8050	P36149	Q03630	559292	1	1	1	Jiang Y (1998)	pubmed:9611195	MI:0915(physical association)	MI:0499(unspecified role)	MI:0499(unspecified role)
48	Pa_4_820	Pa_7_8050	P36149	Q03630	559292	1	1	1	Gavin AC (2006)	pubmed:16429126	MI:0915(physical association)	MI:0499(unspecified role)	MI:0499(unspecified role)
48	Pa_4_820	Pa_7_8050	P36149	Q03630	559292	1	1	1	Kim MS (2005)	pubmed:16262728	MI:0915(physical association)	MI:0499(unspecified role)	MI:0499(unspecified role)
48	Pa_4_820	Pa_7_8050	P36149	Q03630	559292	1	1	1	Menon S (2006)	pubmed:17027922	MI:0407(direct interaction)	MI:0499(unspecified role)	MI:0499(unspecified role)
48	Pa_4_820	Pa_7_8050	P36149	Q03630	559292	1	1	1	Collins SR (2007)	pubmed:17200106	MI:0915(physical association)	MI:0499(unspecified role)	MI:0499(unspecified role)
48	Pa_4_820	Pa_7_8050	P36149	Q03630	559292	1	1	1	Gavin AC (2002)	pubmed:11805826	MI:0915(physical association)	MI:0499(unspecified role)	MI:0499(unspecified role)
48	Pa_4_820	Pa_7_8050	P36149	Q03630	559292	1	1	1	-	pubmed:11805826	MI:0915(physical association)	MI:0000(unspecified)	MI:0000(unspecified)
48	Pa_4_820	Pa_7_8050	P36149	Q03630	559292	1	1	1	meier-2012-1	pubmed:23267104	MI:0407(direct interaction)	MI:0499(unspecified role)	MI:0499(unspecified role)
48	Pa_4_820	Pa_7_8050	P36149	Q03630	559292	1	1	1	-	pubmed:98232495	-	MI:0000(unspecified)	MI:0000(unspecified)
48	Pa_4_820	Pa_7_8050	P36149	Q03630	559292	1	1	1	-	pubmed:98278802	-	MI:0000(unspecified)	MI:0000(unspecified)
49	Pa_4_820	Pa_5_4470	P36149	Q03660	559292	1	1	1	-	pubmed:10727015	-	MI:0000(unspecified)	MI:0000(unspecified)
49	Pa_4_820	Pa_5_4470	P36149	Q03660	559292	1	1	1	Sacher M (2001)	pubmed:11239471	MI:0915(physical association)	MI:0499(unspecified role)	MI:0499(unspecified role)
49	Pa_4_820	Pa_5_4470	P36149	Q03660	559292	1	1	1	Sacher M (2000)	pubmed:10727015	MI:0915(physical association)	MI:0499(unspecified role)	MI:0499(unspecified role)
49	Pa_4_820	Pa_5_4470	P36149	Q03660	559292	1	1	1	Gavin AC (2006)	pubmed:16429126	MI:0915(physical association)	MI:0499(unspecified role)	MI:0499(unspecified role)
49	Pa_4_820	Pa_5_4470	P36149	Q03660	559292	1	1	1	Collins SR (2007)	pubmed:17200106	MI:0915(physical association)	MI:0499(unspecified role)	MI:0499(unspecified role)
49	Pa_4_820	Pa_5_4470	P36149	Q03660	559292	1	1	1	Gavin AC (2002)	pubmed:11805826	MI:0915(physical association)	MI:0499(unspecified role)	MI:0499(unspecified role)
49	Pa_4_820	Pa_5_4470	P36149	Q03660	559292	1	1	1	-	pubmed:11805826	MI:0915(physical association)	MI:0000(unspecified)	MI:0000(unspecified)
50	Pa_6_2800	Pa_2_5120	P47170	P39968	559292	1	1	1	Tarassov K (2008)	pubmed:18467557	MI:0407(direct interaction)	MI:0499(unspecified role)	MI:0499(unspecified role)
50	Pa_6_2800	Pa_2_5120	P47170	P39968	559292	1	1	1	tarassov-2008-1	pubmed:18467557	MI:0915(physical association)	MI:0499(unspecified role)	MI:0499(unspecified role)
51	Pa_5_5550	Pa_2_12950	Q12142	P53855	559292	1	1	1	Wang CW (2001)	pubmed:11382760	MI:0915(physical association)	MI:0499(unspecified role)	MI:0499(unspecified role)
51	Pa_5_5550	Pa_2_12950	Q12142	P53855	559292	1	1	1	Romanyuk D (2011)	pubmed:21887408	MI:0407(direct interaction)	MI:0499(unspecified role)	MI:0499(unspecified role)
52	Pa_3_5250	Pa_3_8910	P38182	Q08412	559292	1	1	1	Lu K (2014)	pubmed:25042851	MI:0915(physical association)	MI:0499(unspecified role)	MI:0499(unspecified role)
52	Pa_3_5250	Pa_3_8910	P38182	Q08412	559292	1	1	1	lu-2014c-1	pubmed:25042851	MI:0915(physical association)	MI:0499(unspecified role)	MI:0499(unspecified role)
52	Pa_3_5250	Pa_3_8910	P38182	Q08412	559292	1	1	1	lu-2014c-2	pubmed:25042851	MI:0407(direct interaction)	MI:0499(unspecified role)	MI:0499(unspecified role)
53	Pa_7_2540	Pa_5_4470	P38334	Q03660	559292	1	1	1	Gavin AC (2006)	pubmed:16429126	MI:0915(physical association)	MI:0499(unspecified role)	MI:0499(unspecified role)
53	Pa_7_2540	Pa_5_4470	P38334	Q03660	559292	1	1	1	Collins SR (2007)	pubmed:17200106	MI:0915(physical association)	MI:0499(unspecified role)	MI:0499(unspecified role)
53	Pa_7_2540	Pa_5_4470	P38334	Q03660	559292	1	1	1	Choi C (2011)	pubmed:21453443	MI:0915(physical association)	MI:0499(unspecified role)	MI:0499(unspecified role)
53	Pa_7_2540	Pa_5_4470	P38334	Q03660	559292	1	1	1	Gavin AC (2002)	pubmed:11805826	MI:0915(physical association)	MI:0499(unspecified role)	MI:0499(unspecified role)
53	Pa_7_2540	Pa_5_4470	P38334	Q03660	559292	1	1	1	-	pubmed:11805826	MI:0915(physical association)	MI:0000(unspecified)	MI:0000(unspecified)
53	Pa_7_2540	Pa_5_4470	P38334	Q03660	559292	1	1	1	choi-2011a-3	pubmed:21453443	MI:0915(physical association)	MI:0499(unspecified role)	MI:0499(unspecified role)
53	Pa_7_2540	Pa_5_4470	P38334	Q03660	559292	1	1	1	-	pubmed:10727015	-	MI:0000(unspecified)	MI:0000(unspecified)
54	Pa_7_2540	Pa_1_24080	P38334	P46944	559292	1	1	1	Gavin AC (2006)	pubmed:16429126	MI:0915(physical association)	MI:0499(unspecified role)	MI:0499(unspecified role)
54	Pa_7_2540	Pa_1_24080	P38334	P46944	559292	1	1	1	Collins SR (2007)	pubmed:17200106	MI:0915(physical association)	MI:0499(unspecified role)	MI:0499(unspecified role)
54	Pa_7_2540	Pa_1_24080	P38334	P46944	559292	1	1	1	Lynch-Day MA (2010)	pubmed:20375281	MI:0915(physical association)	MI:0499(unspecified role)	MI:0499(unspecified role)
54	Pa_7_2540	Pa_1_24080	P38334	P46944	559292	1	1	1	Choi C (2011)	pubmed:21453443	MI:0915(physical association)	MI:0499(unspecified role)	MI:0499(unspecified role)
54	Pa_7_2540	Pa_1_24080	P38334	P46944	559292	1	1	1	Gavin AC (2002)	pubmed:11805826	MI:0915(physical association)	MI:0499(unspecified role)	MI:0499(unspecified role)
54	Pa_7_2540	Pa_1_24080	P38334	P46944	559292	1	1	1	-	pubmed:20375281	MI:0915(physical association)	MI:0000(unspecified)	MI:0000(unspecified)
54	Pa_7_2540	Pa_1_24080	P38334	P46944	559292	1	1	1	-	pubmed:11805826	MI:0915(physical association)	MI:0000(unspecified)	MI:0000(unspecified)
54	Pa_7_2540	Pa_1_24080	P38334	P46944	559292	1	1	1	choi-2011a-3	pubmed:21453443	MI:0915(physical association)	MI:0499(unspecified role)	MI:0499(unspecified role)
54	Pa_7_2540	Pa_1_24080	P38334	P46944	559292	1	1	1	-	pubmed:10727015	-	MI:0000(unspecified)	MI:0000(unspecified)
55	Pa_3_5250	Pa_3_6520	P38182	P32602	559292	1	1	1	Legesse-Miller A (2000)	pubmed:10837468	MI:0915(physical association)	MI:0499(unspecified role)	MI:0499(unspecified role)
56	Pa_3_5250	Pa_7_5590	P38182	P25694	559292	1	1	1	Krick R (2010)	pubmed:20855502	MI:0407(direct interaction)	MI:0499(unspecified role)	MI:0499(unspecified role)
57	Pa_1_13730	Pa_6_2800	P38742	P47170	559292	1	1	1	Dokudovskaya S (2011)	pubmed:21454883	MI:0915(physical association)	MI:0499(unspecified role)	MI:0499(unspecified role)
57	Pa_1_13730	Pa_6_2800	P38742	P47170	559292	1	1	1	Wu X (2011)	pubmed:21900499	MI:0915(physical association)	MI:0499(unspecified role)	MI:0499(unspecified role)
58	Pa_1_14210	Pa_5_5550	Q12527	Q12142	559292	1	1	1	He C (2006)	pubmed:17178909	MI:0407(direct interaction)	MI:0499(unspecified role)	MI:0499(unspecified role)
58	Pa_1_14210	Pa_5_5550	Q12527	Q12142	559292	1	1	1	He C (2008)	pubmed:18829864	MI:0407(direct interaction)	MI:0499(unspecified role)	MI:0499(unspecified role)
59	Pa_1_14210	Pa_4_7460	Q12527	P38316	559292	1	1	1	Ho Y (2002)	pubmed:11805837	MI:0915(physical association)	MI:0499(unspecified role)	MI:0499(unspecified role)
59	Pa_1_14210	Pa_4_7460	Q12527	P38316	559292	1	1	1	-	pubmed:11805837	MI:0915(physical association)	MI:0000(unspecified)	MI:0000(unspecified)
60	Pa_7_9150	Pa_6_2800	P38164	P47170	559292	1	1	1	Dokudovskaya S (2011)	pubmed:21454883	MI:0915(physical association)	MI:0499(unspecified role)	MI:0499(unspecified role)
61	Pa_1_3330	Pa_6_2800	P39923	P47170	559292	1	1	1	Dokudovskaya S (2011)	pubmed:21454883	MI:0915(physical association)	MI:0499(unspecified role)	MI:0499(unspecified role)
61	Pa_1_3330	Pa_6_2800	P39923	P47170	559292	1	1	1	Wu X (2011)	pubmed:21900499	MI:0915(physical association)	MI:0499(unspecified role)	MI:0499(unspecified role)
62	Pa_7_9150	Pa_1_3330	P38164	P39923	559292	1	1	1	Dokudovskaya S (2011)	pubmed:21454883	MI:0915(physical association)	MI:0499(unspecified role)	MI:0499(unspecified role)
63	Pa_7_9150	Pa_1_13730	P38164	P38742	559292	1	1	1	Dokudovskaya S (2011)	pubmed:21454883	MI:0915(physical association)	MI:0499(unspecified role)	MI:0499(unspecified role)
64	Pa_1_14210	Pa_1_24080	Q12527	P46944	559292	1	1	1	Lipatova Z (2012)	pubmed:22509044	MI:0407(direct interaction)	MI:0499(unspecified role)	MI:0499(unspecified role)
65	Pa_2_12240	Pa_1_20610	P43572	P40344	559292	1	1	1	Yi C (2012)	pubmed:22539722	MI:0915(physical association)	MI:0499(unspecified role)	MI:0499(unspecified role)
66	Pa_1_14210	Pa_7_4900	Q12527	Q06410	559292	1	1	1	Yorimitsu T (2005)	pubmed:15659643	MI:0407(direct interaction)	MI:0499(unspecified role)	MI:0499(unspecified role)
66	Pa_1_14210	Pa_7_4900	Q12527	Q06410	559292	1	1	1	Krogan NJ (2006)	pubmed:16554755	MI:0915(physical association)	MI:0499(unspecified role)	MI:0499(unspecified role)
66	Pa_1_14210	Pa_7_4900	Q12527	Q06410	559292	1	1	1	Gavin AC (2006)	pubmed:16429126	MI:0915(physical association)	MI:0499(unspecified role)	MI:0499(unspecified role)
66	Pa_1_14210	Pa_7_4900	Q12527	Q06410	559292	1	1	1	Collins SR (2007)	pubmed:17200106	MI:0915(physical association)	MI:0499(unspecified role)	MI:0499(unspecified role)
66	Pa_1_14210	Pa_7_4900	Q12527	Q06410	559292	1	1	1	krogan-2006-1	pubmed:16554755	MI:0915(physical association)	MI:0499(unspecified role)	MI:0499(unspecified role)
66	Pa_1_14210	Pa_7_4900	Q12527	Q06410	559292	1	1	1	krogan-2006-2	pubmed:16554755	MI:0915(physical association)	MI:0499(unspecified role)	MI:0499(unspecified role)
67	Pa_1_13730	Pa_1_3330	P38742	P39923	559292	1	1	1	Neklesa TK (2009)	pubmed:19521502	MI:0915(physical association)	MI:0499(unspecified role)	MI:0499(unspecified role)
67	Pa_1_13730	Pa_1_3330	P38742	P39923	559292	1	1	1	Wu X (2011)	pubmed:21900499	MI:0915(physical association)	MI:0499(unspecified role)	MI:0499(unspecified role)
67	Pa_1_13730	Pa_1_3330	P38742	P39923	559292	1	1	1	Dokudovskaya S (2011)	pubmed:21454883	MI:0915(physical association)	MI:0499(unspecified role)	MI:0499(unspecified role)
67	Pa_1_13730	Pa_1_3330	P38742	P39923	559292	1	1	1	neklesa-2009-1	pubmed:19521502	MI:0915(physical association)	MI:0499(unspecified role)	MI:0499(unspecified role)
68	Pa_2_9570	Pa_5_5670	P48415	P40482	559292	1	1	1	Gimeno RE (1996)	pubmed:8930902	MI:0915(physical association)	MI:0499(unspecified role)	MI:0499(unspecified role)
68	Pa_2_9570	Pa_5_5670	P48415	P40482	559292	1	1	1	Supek F (2002)	pubmed:12235121	MI:0407(direct interaction)	MI:0499(unspecified role)	MI:0499(unspecified role)
68	Pa_2_9570	Pa_5_5670	P48415	P40482	559292	1	1	1	Yorimitsu T (2012)	pubmed:22675024	MI:0915(physical association)	MI:0499(unspecified role)	MI:0499(unspecified role)
68	Pa_2_9570	Pa_5_5670	P48415	P40482	559292	1	1	1	Gavin AC (2006)	pubmed:16429126	MI:0915(physical association)	MI:0499(unspecified role)	MI:0499(unspecified role)
68	Pa_2_9570	Pa_5_5670	P48415	P40482	559292	1	1	1	-	pubmed:8930902	MI:0915(physical association)	MI:0000(unspecified)	MI:0000(unspecified)
69	Pa_5_9290	Pa_1_3080	P40094	Q06096	559292	1	1	1	Suvorova ES (2002)	pubmed:12011112	MI:0915(physical association)	MI:0499(unspecified role)	MI:0499(unspecified role)
69	Pa_5_9290	Pa_1_3080	P40094	Q06096	559292	1	1	1	Kim DW (2001)	pubmed:11733049	MI:0407(direct interaction)	MI:0499(unspecified role)	MI:0499(unspecified role)
69	Pa_5_9290	Pa_1_3080	P40094	Q06096	559292	1	1	1	Fotso P (2005)	pubmed:15932880	MI:0407(direct interaction)	MI:0499(unspecified role)	MI:0499(unspecified role)
69	Pa_5_9290	Pa_1_3080	P40094	Q06096	559292	1	1	1	Krogan NJ (2006)	pubmed:16554755	MI:0915(physical association)	MI:0499(unspecified role)	MI:0499(unspecified role)
69	Pa_5_9290	Pa_1_3080	P40094	Q06096	559292	1	1	1	Gavin AC (2006)	pubmed:16429126	MI:0915(physical association)	MI:0499(unspecified role)	MI:0499(unspecified role)
69	Pa_5_9290	Pa_1_3080	P40094	Q06096	559292	1	1	1	Collins SR (2007)	pubmed:17200106	MI:0915(physical association)	MI:0499(unspecified role)	MI:0499(unspecified role)
69	Pa_5_9290	Pa_1_3080	P40094	Q06096	559292	1	1	1	-	pubmed:11733049	MI:0915(physical association)	MI:0000(unspecified)	MI:0000(unspecified)
69	Pa_5_9290	Pa_1_3080	P40094	Q06096	559292	1	1	1	-	pubmed:12011112	MI:0915(physical association)	MI:0000(unspecified)	MI:0000(unspecified)
69	Pa_5_9290	Pa_1_3080	P40094	Q06096	559292	1	1	1	suvorova-2002-2	pubmed:12011112	MI:0915(physical association)	MI:0499(unspecified role)	MI:0499(unspecified role)
69	Pa_5_9290	Pa_1_3080	P40094	Q06096	559292	1	1	1	krogan-2006-1	pubmed:16554755	MI:0915(physical association)	MI:0499(unspecified role)	MI:0499(unspecified role)
69	Pa_5_9290	Pa_1_3080	P40094	Q06096	559292	1	1	1	fotso-2005-2	pubmed:15932880	MI:0915(physical association)	MI:0499(unspecified role)	MI:0499(unspecified role)
69	Pa_5_9290	Pa_1_3080	P40094	Q06096	559292	1	1	1	krogan-2006-2	pubmed:16554755	MI:0915(physical association)	MI:0499(unspecified role)	MI:0499(unspecified role)
70	Pa_5_5550	Pa_3_5250	Q12142	P38182	559292	1	1	1	Yamamoto H (2012)	pubmed:22826123	MI:0403(colocalization)	MI:0499(unspecified role)	MI:0499(unspecified role)
71	Pa_5_5550	Pa_1_24080	Q12142	P46944	559292	1	1	1	Kakuta S (2012)	pubmed:23129774	MI:0915(physical association)	MI:0499(unspecified role)	MI:0499(unspecified role)
72	Pa_5_5550	Pa_7_4900	Q12142	Q06410	559292	1	1	1	Sekito T (2009)	pubmed:19371383	MI:0915(physical association)	MI:0499(unspecified role)	MI:0499(unspecified role)
73	Pa_5_5550	Pa_5_9290	Q12142	P40094	559292	1	1	1	Yen WL (2010)	pubmed:20065092	MI:0407(direct interaction)	MI:0499(unspecified role)	MI:0499(unspecified role)
74	Pa_5_5550	Pa_1_3080	Q12142	Q06096	559292	1	1	1	Yen WL (2010)	pubmed:20065092	MI:0407(direct interaction)	MI:0499(unspecified role)	MI:0499(unspecified role)
75	Pa_1_5330	Pa_1_20610	P32561	P40344	559292	1	1	1	Yi C (2012)	pubmed:22539722	MI:0915(physical association)	MI:0499(unspecified role)	MI:0499(unspecified role)
76	Pa_0_1500	Pa_7_4900	Q06628	Q06410	559292	1	1	1	Kabeya Y (2005)	pubmed:15743910	MI:0915(physical association)	MI:0499(unspecified role)	MI:0499(unspecified role)
76	Pa_0_1500	Pa_7_4900	Q06628	Q06410	559292	1	1	1	Cheong H (2005)	pubmed:15901835	MI:0915(physical association)	MI:0499(unspecified role)	MI:0499(unspecified role)
76	Pa_0_1500	Pa_7_4900	Q06628	Q06410	559292	1	1	1	Yeh YY (2011)	pubmed:21712380	MI:0915(physical association)	MI:0499(unspecified role)	MI:0499(unspecified role)
76	Pa_0_1500	Pa_7_4900	Q06628	Q06410	559292	1	1	1	-	pubmed:24793651	MI:0407(direct interaction)	MI:0000(unspecified)	MI:0000(unspecified)
76	Pa_0_1500	Pa_7_4900	Q06628	Q06410	559292	1	1	1	-	pubmed:19805182	MI:0407(direct interaction)	MI:0000(unspecified)	MI:0000(unspecified)
77	Pa_4_9630	Pa_7_7880	P35169	P47030	559292	1	1	1	Breitkreutz A (2010)	pubmed:20489023	MI:0915(physical association)	MI:0499(unspecified role)	MI:0499(unspecified role)
78	Pa_4_9630	Pa_0_1500	P35169	Q06628	559292	1	1	1	Kamada Y (2010)	pubmed:19995911	MI:0407(direct interaction)	MI:0502(enzyme target)	MI:0501(enzyme)
79	Pa_5_9290	Pa_7_4900	P40094	Q06410	559292	1	1	1	Yen WL (2010)	pubmed:20065092	MI:0407(direct interaction)	MI:0499(unspecified role)	MI:0499(unspecified role)
80	Pa_4_7460	Pa_7_5590	P38316	P25694	559292	1	1	1	-	pubmed:11805837	MI:0915(physical association)	MI:0000(unspecified)	MI:0000(unspecified)
81	Pa_3_6520	Pa_4_820	P32602	P36149	559292	1	1	1	-	pubmed:8590804	-	MI:0000(unspecified)	MI:0000(unspecified)
82	Pa_2_770	Pa_2_5110	Q13131	Q9UGI9	9606	0.77	0.54	1	-	pubmed:8626596	-	MI:0000(unspecified)	MI:0000(unspecified)
82	Pa_2_770	Pa_2_5110	Q13131	P54619	9606	0.77	0.54	1	rolland-2014-1	pubmed:25416956	MI:0915(physical association)	MI:0499(unspecified role)	MI:0499(unspecified role)
82	Pa_2_770	Pa_2_5110	Q13131	P54619	9606	0.77	0.54	1	rolland-2014-2	pubmed:25416956	MI:0915(physical association)	MI:0499(unspecified role)	MI:0499(unspecified role)
82	Pa_2_770	Pa_2_5110	Q13131	P54619	9606	0.77	0.54	1	rolland-2014-7	pubmed:25416956	MI:0915(physical association)	MI:0499(unspecified role)	MI:0499(unspecified role)
82	Pa_2_770	Pa_2_5110	P54646	P54619	9606	0.785	0.57	1	rolland-2014-1	pubmed:25416956	MI:0915(physical association)	MI:0499(unspecified role)	MI:0499(unspecified role)
82	Pa_2_770	Pa_2_5110	P54646	P54619	9606	0.785	0.57	1	rolland-2014-2	pubmed:25416956	MI:0915(physical association)	MI:0499(unspecified role)	MI:0499(unspecified role)
82	Pa_2_770	Pa_2_5110	P54646	P54619	9606	0.785	0.57	1	rolland-2014-7	pubmed:25416956	MI:0915(physical association)	MI:0499(unspecified role)	MI:0499(unspecified role)
83	Pa_4_9630	Pa_2_12360	P32600	P41318	559292	0.87	1	0.74	-	pubmed:12631735	-	MI:0000(unspecified)	MI:0000(unspecified)
83	Pa_4_9630	Pa_2_12360	P32600	P41318	559292	0.87	1	0.74	Wedaman KP (2003)	pubmed:12631735	MI:0915(physical association)	MI:0499(unspecified role)	MI:0499(unspecified role)
83	Pa_4_9630	Pa_2_12360	P32600	P41318	559292	0.87	1	0.74	Chen EJ (2003)	pubmed:12719473	MI:0915(physical association)	MI:0499(unspecified role)	MI:0499(unspecified role)
83	Pa_4_9630	Pa_2_12360	P32600	P41318	559292	0.87	1	0.74	Loewith R (2002)	pubmed:12408816	MI:0915(physical association)	MI:0499(unspecified role)	MI:0499(unspecified role)
83	Pa_4_9630	Pa_2_12360	P32600	P41318	559292	0.87	1	0.74	Reinke A (2004)	pubmed:14736892	MI:0915(physical association)	MI:0499(unspecified role)	MI:0499(unspecified role)
83	Pa_4_9630	Pa_2_12360	P32600	P41318	559292	0.87	1	0.74	Wullschleger S (2005)	pubmed:16002396	MI:0915(physical association)	MI:0499(unspecified role)	MI:0499(unspecified role)
83	Pa_4_9630	Pa_2_12360	P32600	P41318	559292	0.87	1	0.74	Ho HL (2008)	pubmed:18552287	MI:0915(physical association)	MI:0499(unspecified role)	MI:0499(unspecified role)
83	Pa_4_9630	Pa_2_12360	P32600	P41318	559292	0.87	1	0.74	Breitkreutz A (2010)	pubmed:20489023	MI:0915(physical association)	MI:0499(unspecified role)	MI:0499(unspecified role)
83	Pa_4_9630	Pa_2_12360	P32600	P41318	559292	0.87	1	0.74	-	pubmed:14736892	MI:0915(physical association)	MI:0000(unspecified)	MI:0000(unspecified)
83	Pa_4_9630	Pa_2_12360	P32600	P41318	559292	0.87	1	0.74	-	pubmed:12719473	MI:0915(physical association)	MI:0000(unspecified)	MI:0000(unspecified)
83	Pa_4_9630	Pa_2_12360	P32600	P41318	559292	0.87	1	0.74	loewith-2002-2	pubmed:12408816	MI:0915(physical association)	MI:0499(unspecified role)	MI:0499(unspecified role)
83	Pa_4_9630	Pa_2_12360	P35169	P41318	559292	0.87	1	0.74	-	pubmed:12631735	-	MI:0000(unspecified)	MI:0000(unspecified)
83	Pa_4_9630	Pa_2_12360	P35169	P41318	559292	0.87	1	0.74	-	pubmed:14736892	-	MI:0000(unspecified)	MI:0000(unspecified)
83	Pa_4_9630	Pa_2_12360	P35169	P41318	559292	0.87	1	0.74	Loewith R (2002)	pubmed:12408816	MI:0915(physical association)	MI:0499(unspecified role)	MI:0499(unspecified role)
83	Pa_4_9630	Pa_2_12360	P35169	P41318	559292	0.87	1	0.74	Wedaman KP (2003)	pubmed:12631735	MI:0915(physical association)	MI:0499(unspecified role)	MI:0499(unspecified role)
83	Pa_4_9630	Pa_2_12360	P35169	P41318	559292	0.87	1	0.74	Chen EJ (2003)	pubmed:12719473	MI:0915(physical association)	MI:0499(unspecified role)	MI:0499(unspecified role)
83	Pa_4_9630	Pa_2_12360	P35169	P41318	559292	0.87	1	0.74	Reinke A (2004)	pubmed:14736892	MI:0915(physical association)	MI:0499(unspecified role)	MI:0499(unspecified role)
83	Pa_4_9630	Pa_2_12360	P35169	P41318	559292	0.87	1	0.74	Wanke V (2008)	pubmed:18513215	MI:0914(association)	MI:0499(unspecified role)	MI:0499(unspecified role)
83	Pa_4_9630	Pa_2_12360	P35169	P41318	559292	0.87	1	0.74	Ho HL (2008)	pubmed:18552287	MI:0915(physical association)	MI:0499(unspecified role)	MI:0499(unspecified role)
83	Pa_4_9630	Pa_2_12360	P35169	P41318	559292	0.87	1	0.74	Breitkreutz A (2010)	pubmed:20489023	MI:0915(physical association)	MI:0499(unspecified role)	MI:0499(unspecified role)
83	Pa_4_9630	Pa_2_12360	P35169	P41318	559292	0.87	1	0.74	-	pubmed:12719473	MI:0915(physical association)	MI:0000(unspecified)	MI:0000(unspecified)
83	Pa_4_9630	Pa_2_12360	P35169	P41318	559292	0.87	1	0.74	loewith-2002-2	pubmed:12408816	MI:0915(physical association)	MI:0499(unspecified role)	MI:0499(unspecified role)
84	Pa_2_8840	Pa_7_10450	P38821	P38821	559292	0.725	0.45	1	-	pubmed:11283351	-	MI:0000(unspecified)	MI:0000(unspecified)
84	Pa_2_8840	Pa_7_10450	P38821	P38821	559292	0.725	0.45	1	-	pubmed:10655498	-	MI:0000(unspecified)	MI:0000(unspecified)
84	Pa_2_8840	Pa_7_10450	P38821	P38821	559292	0.725	0.45	1	Yu H (2008)	pubmed:18719252	MI:0407(direct interaction)	MI:0499(unspecified role)	MI:0499(unspecified role)
84	Pa_2_8840	Pa_7_10450	P38821	P38821	559292	0.725	0.45	1	Ito T (2001)	pubmed:11283351	MI:0407(direct interaction)	MI:0499(unspecified role)	MI:0499(unspecified role)
84	Pa_2_8840	Pa_7_10450	P38821	P38821	559292	0.725	0.45	1	ito-2001-1	pubmed:11283351	MI:0915(physical association)	MI:0499(unspecified role)	MI:0499(unspecified role)
84	Pa_2_8840	Pa_7_10450	P14904	P38821	559292	0.775	0.55	1	Yu H (2008)	pubmed:18719252	MI:0407(direct interaction)	MI:0499(unspecified role)	MI:0499(unspecified role)
84	Pa_2_8840	Pa_7_10450	P14904	P38821	559292	0.775	0.55	1	yu-2008c-1	pubmed:18719252	MI:0915(physical association)	MI:0499(unspecified role)	MI:0499(unspecified role)
85	Pa_7_5230	Pa_1_14810	Q9NQL2	Q8N122	9606	0.725	0.45	1	Sancak Y (2008)	pubmed:18497260	MI:0915(physical association)	MI:0499(unspecified role)	MI:0499(unspecified role)
85	Pa_7_5230	Pa_1_14810	Q9NQL2	Q8N122	9606	0.725	0.45	1	Han JM (2012)	pubmed:22424946	MI:0915(physical association)	MI:0499(unspecified role)	MI:0499(unspecified role)
85	Pa_7_5230	Pa_1_14810	Q9NQL2	Q8N122	9606	0.725	0.45	1	Oshiro N (2014)	pubmed:24337580	MI:0915(physical association)	MI:0499(unspecified role)	MI:0499(unspecified role)
85	Pa_7_5230	Pa_1_14810	Q9HB90	Q8N122	9606	0.73	0.46	1	Duran A (2011)	pubmed:21981924	MI:0915(physical association)	MI:0499(unspecified role)	MI:0499(unspecified role)
85	Pa_7_5230	Pa_1_14810	Q9HB90	Q8N122	9606	0.73	0.46	1	Sancak Y (2008)	pubmed:18497260	MI:0915(physical association)	MI:0499(unspecified role)	MI:0499(unspecified role)
85	Pa_7_5230	Pa_1_14810	Q9HB90	Q8N122	9606	0.73	0.46	1	Oshiro N (2014)	pubmed:24337580	MI:0915(physical association)	MI:0499(unspecified role)	MI:0499(unspecified role)
85	Pa_7_5230	Pa_1_14810	Q9HB90	Q8N122	9606	0.73	0.46	1	Gong R (2011)	pubmed:21816923	MI:0407(direct interaction)	MI:0499(unspecified role)	MI:0499(unspecified role)
85	Pa_7_5230	Pa_1_14810	Q9HB90	Q8N122	9606	0.73	0.46	1	thomas-2014-4	pubmed:25446900	MI:0915(physical association)	MI:0499(unspecified role)	MI:0499(unspecified role)
86	Pa_1_5330	Pa_1_7460	P32561	P32561	559292	0.785	1	0.57	Carrozza MJ (2005)	pubmed:16314178	MI:0915(physical association)	MI:0499(unspecified role)	MI:0499(unspecified role)
86	Pa_1_5330	Pa_1_7460	P32561	P32561	559292	0.785	1	0.57	Keogh MC (2005)	pubmed:16286008	MI:0915(physical association)	MI:0499(unspecified role)	MI:0499(unspecified role)
87	Pa_3_8790	Pa_7_5590	P25694	P25694	559292	0.77	0.54	1	Babu M (2012)	pubmed:22940862	MI:0915(physical association)	MI:0499(unspecified role)	MI:0499(unspecified role)
87	Pa_3_8790	Pa_7_5590	P25694	P25694	559292	0.77	0.54	1	Decottignies A (2004)	pubmed:14755638	MI:0407(direct interaction)	MI:0499(unspecified role)	MI:0499(unspecified role)
87	Pa_3_8790	Pa_7_5590	P25694	P25694	559292	0.77	0.54	1	Tran JR (2014)	pubmed:24351022	MI:0914(association)	MI:0499(unspecified role)	MI:0499(unspecified role)
88	Pa_1_23930	Pa_5_5680	P32485	P32485	559292	0.74	1	0.48	Choi MY (2008)	pubmed:18596410	MI:0407(direct interaction)	MI:0502(enzyme target)	MI:0501(enzyme)
88	Pa_1_23930	Pa_5_5680	P32485	P32485	559292	0.74	1	0.48	gavin-2002-1	pubmed:11805826	MI:0915(physical association)	MI:0499(unspecified role)	MI:0499(unspecified role)
89	Pa_7_5230	Pa_4_9630	Q9NQL2	P42345	9606	0.725	0.45	1	Sancak Y (2008)	pubmed:18497260	MI:0915(physical association)	MI:0499(unspecified role)	MI:0499(unspecified role)
89	Pa_7_5230	Pa_4_9630	Q9HB90	P42345	9606	0.73	0.46	1	Duran A (2011)	pubmed:21981924	MI:0915(physical association)	MI:0499(unspecified role)	MI:0499(unspecified role)
89	Pa_7_5230	Pa_4_9630	Q9HB90	P42345	9606	0.73	0.46	1	Oshiro N (2014)	pubmed:24337580	MI:0915(physical association)	MI:0499(unspecified role)	MI:0499(unspecified role)
89	Pa_7_5230	Pa_4_9630	Q9HB90	P42345	9606	0.73	0.46	1	thomas-2014-4	pubmed:25446900	MI:0915(physical association)	MI:0499(unspecified role)	MI:0499(unspecified role)
90	Pa_6_9150	Pa_4_9630	P31749	P42345	9606	0.715	0.43	1	Sarbassov DD (2005)	pubmed:15718470	MI:0407(direct interaction)	MI:0501(enzyme)	MI:0502(enzyme target)
90	Pa_6_9150	Pa_4_9630	P31749	P42345	9606	0.715	0.43	1	Ikenoue T (2008)	pubmed:18566587	MI:0407(direct interaction)	MI:0501(enzyme)	MI:0502(enzyme target)
90	Pa_6_9150	Pa_4_9630	P31749	P42345	9606	0.715	0.43	1	Murata H (2011)	pubmed:21177249	MI:0407(direct interaction)	MI:0501(enzyme)	MI:0502(enzyme target)
90	Pa_6_9150	Pa_4_9630	P31749	P42345	9606	0.715	0.43	1	Martin J (2008)	pubmed:18505677	MI:0407(direct interaction)	MI:0501(enzyme)	MI:0502(enzyme target)
90	Pa_6_9150	Pa_4_9630	P31749	P42345	9606	0.715	0.43	1	Facchinetti V (2008)	pubmed:18566586	MI:0915(physical association)	MI:0499(unspecified role)	MI:0499(unspecified role)
90	Pa_6_9150	Pa_4_9630	P31749	P42345	9606	0.715	0.43	1	Glidden EJ (2012)	pubmed:22084251	MI:0407(direct interaction)	MI:0501(enzyme)	MI:0502(enzyme target)
90	Pa_6_9150	Pa_4_9630	P31749	P42345	9606	0.715	0.43	1	Chen CH (2011)	pubmed:21343617	MI:0407(direct interaction)	MI:0501(enzyme)	MI:0502(enzyme target)
90	Pa_6_9150	Pa_4_9630	P31749	P42345	9606	0.715	0.43	1	Xu Y (2013)	pubmed:23872070	MI:0407(direct interaction)	MI:0501(enzyme)	MI:0502(enzyme target)
90	Pa_6_9150	Pa_4_9630	P31749	P42345	9606	0.715	0.43	1	Cheng SW (2004)	pubmed:14970221	MI:0407(direct interaction)	MI:0499(unspecified role)	MI:0499(unspecified role)
90	Pa_6_9150	Pa_4_9630	P31749	P42345	9606	0.715	0.43	1	Sekulic A (2000)	pubmed:10910062	MI:0407(direct interaction)	MI:0499(unspecified role)	MI:0499(unspecified role)
90	Pa_6_9150	Pa_4_9630	P31749	P42345	9606	0.715	0.43	1	Oh WJ (2010)	pubmed:21045808	MI:0407(direct interaction)	MI:0501(enzyme)	MI:0502(enzyme target)
90	Pa_6_9150	Pa_4_9630	P31749	P42345	9606	0.715	0.43	1	-	pubmed:24670654	MI:0407(direct interaction)	MI:0000(unspecified)	MI:0000(unspecified)
90	Pa_6_9150	Pa_4_9630	P31749	P42345	9606	0.715	0.43	1	-	pubmed:10910062|pubmed:11438723	-	MI:0000(unspecified)	MI:0000(unspecified)
90	Pa_6_9150	Pa_4_9630	P31749	P42345	9606	0.715	0.43	1	remy-2001-1	pubmed:11438723	MI:0915(physical association)	MI:0499(unspecified role)	MI:0499(unspecified role)
90	Pa_6_9150	Pa_4_9630	P31749	P42345	9606	0.715	0.43	1	chen-2013-2	pubmed:25241761	MI:0915(physical association)	MI:0499(unspecified role)	MI:0499(unspecified role)
91	Pa_1_23930	Pa_2_13340	P32485	P32485	559292	0.715	1	0.43	Choi MY (2008)	pubmed:18596410	MI:0407(direct interaction)	MI:0502(enzyme target)	MI:0501(enzyme)
91	Pa_1_23930	Pa_2_13340	P32485	P32485	559292	0.715	1	0.43	gavin-2002-1	pubmed:11805826	MI:0915(physical association)	MI:0499(unspecified role)	MI:0499(unspecified role)
92	Pa_2_7830	Pa_1_14810	Q5VZM2	Q8N122	9606	0.7	0.4	1	Sancak Y (2008)	pubmed:18497260	MI:0407(direct interaction)	MI:0499(unspecified role)	MI:0499(unspecified role)
92	Pa_2_7830	Pa_1_14810	Q5VZM2	Q8N122	9606	0.7	0.4	1	Duran A (2011)	pubmed:21981924	MI:0915(physical association)	MI:0499(unspecified role)	MI:0499(unspecified role)
92	Pa_2_7830	Pa_1_14810	Q5VZM2	Q8N122	9606	0.7	0.4	1	Oshiro N (2014)	pubmed:24337580	MI:0407(direct interaction)	MI:0499(unspecified role)	MI:0499(unspecified role)
92	Pa_2_7830	Pa_1_14810	Q7L523	Q8N122	9606	0.72	0.44	1	Sancak Y (2008)	pubmed:18497260	MI:0915(physical association)	MI:0499(unspecified role)	MI:0499(unspecified role)
92	Pa_2_7830	Pa_1_14810	Q7L523	Q8N122	9606	0.72	0.44	1	Li L (2013)	pubmed:23184942	MI:0915(physical association)	MI:0499(unspecified role)	MI:0499(unspecified role)
92	Pa_2_7830	Pa_1_14810	Q7L523	Q8N122	9606	0.72	0.44	1	Oshiro N (2014)	pubmed:24337580	MI:0407(direct interaction)	MI:0499(unspecified role)	MI:0499(unspecified role)
92	Pa_2_7830	Pa_1_14810	Q7L523	Q8N122	9606	0.72	0.44	1	Gong R (2011)	pubmed:21816923	MI:0407(direct interaction)	MI:0499(unspecified role)	MI:0499(unspecified role)
93	Pa_6_8430	Pa_4_9630	P31749	P42345	9606	0.71	0.42	1	Sarbassov DD (2005)	pubmed:15718470	MI:0407(direct interaction)	MI:0501(enzyme)	MI:0502(enzyme target)
93	Pa_6_8430	Pa_4_9630	P31749	P42345	9606	0.71	0.42	1	Ikenoue T (2008)	pubmed:18566587	MI:0407(direct interaction)	MI:0501(enzyme)	MI:0502(enzyme target)
93	Pa_6_8430	Pa_4_9630	P31749	P42345	9606	0.71	0.42	1	Murata H (2011)	pubmed:21177249	MI:0407(direct interaction)	MI:0501(enzyme)	MI:0502(enzyme target)
93	Pa_6_8430	Pa_4_9630	P31749	P42345	9606	0.71	0.42	1	Martin J (2008)	pubmed:18505677	MI:0407(direct interaction)	MI:0501(enzyme)	MI:0502(enzyme target)
93	Pa_6_8430	Pa_4_9630	P31749	P42345	9606	0.71	0.42	1	Facchinetti V (2008)	pubmed:18566586	MI:0915(physical association)	MI:0499(unspecified role)	MI:0499(unspecified role)
93	Pa_6_8430	Pa_4_9630	P31749	P42345	9606	0.71	0.42	1	Glidden EJ (2012)	pubmed:22084251	MI:0407(direct interaction)	MI:0501(enzyme)	MI:0502(enzyme target)
93	Pa_6_8430	Pa_4_9630	P31749	P42345	9606	0.71	0.42	1	Chen CH (2011)	pubmed:21343617	MI:0407(direct interaction)	MI:0501(enzyme)	MI:0502(enzyme target)
93	Pa_6_8430	Pa_4_9630	P31749	P42345	9606	0.71	0.42	1	Xu Y (2013)	pubmed:23872070	MI:0407(direct interaction)	MI:0501(enzyme)	MI:0502(enzyme target)
93	Pa_6_8430	Pa_4_9630	P31749	P42345	9606	0.71	0.42	1	Cheng SW (2004)	pubmed:14970221	MI:0407(direct interaction)	MI:0499(unspecified role)	MI:0499(unspecified role)
93	Pa_6_8430	Pa_4_9630	P31749	P42345	9606	0.71	0.42	1	Sekulic A (2000)	pubmed:10910062	MI:0407(direct interaction)	MI:0499(unspecified role)	MI:0499(unspecified role)
93	Pa_6_8430	Pa_4_9630	P31749	P42345	9606	0.71	0.42	1	Oh WJ (2010)	pubmed:21045808	MI:0407(direct interaction)	MI:0501(enzyme)	MI:0502(enzyme target)
93	Pa_6_8430	Pa_4_9630	P31749	P42345	9606	0.71	0.42	1	-	pubmed:24670654	MI:0407(direct interaction)	MI:0000(unspecified)	MI:0000(unspecified)
93	Pa_6_8430	Pa_4_9630	P31749	P42345	9606	0.71	0.42	1	-	pubmed:10910062|pubmed:11438723	-	MI:0000(unspecified)	MI:0000(unspecified)
93	Pa_6_8430	Pa_4_9630	P31749	P42345	9606	0.71	0.42	1	remy-2001-1	pubmed:11438723	MI:0915(physical association)	MI:0499(unspecified role)	MI:0499(unspecified role)
93	Pa_6_8430	Pa_4_9630	P31749	P42345	9606	0.71	0.42	1	chen-2013-2	pubmed:25241761	MI:0915(physical association)	MI:0499(unspecified role)	MI:0499(unspecified role)
94	Pa_1_9070	Pa_4_9630	P31749	P42345	9606	0.7	0.4	1	Sarbassov DD (2005)	pubmed:15718470	MI:0407(direct interaction)	MI:0501(enzyme)	MI:0502(enzyme target)
94	Pa_1_9070	Pa_4_9630	P31749	P42345	9606	0.7	0.4	1	Ikenoue T (2008)	pubmed:18566587	MI:0407(direct interaction)	MI:0501(enzyme)	MI:0502(enzyme target)
94	Pa_1_9070	Pa_4_9630	P31749	P42345	9606	0.7	0.4	1	Murata H (2011)	pubmed:21177249	MI:0407(direct interaction)	MI:0501(enzyme)	MI:0502(enzyme target)
94	Pa_1_9070	Pa_4_9630	P31749	P42345	9606	0.7	0.4	1	Martin J (2008)	pubmed:18505677	MI:0407(direct interaction)	MI:0501(enzyme)	MI:0502(enzyme target)
94	Pa_1_9070	Pa_4_9630	P31749	P42345	9606	0.7	0.4	1	Facchinetti V (2008)	pubmed:18566586	MI:0915(physical association)	MI:0499(unspecified role)	MI:0499(unspecified role)
94	Pa_1_9070	Pa_4_9630	P31749	P42345	9606	0.7	0.4	1	Glidden EJ (2012)	pubmed:22084251	MI:0407(direct interaction)	MI:0501(enzyme)	MI:0502(enzyme target)
94	Pa_1_9070	Pa_4_9630	P31749	P42345	9606	0.7	0.4	1	Chen CH (2011)	pubmed:21343617	MI:0407(direct interaction)	MI:0501(enzyme)	MI:0502(enzyme target)
94	Pa_1_9070	Pa_4_9630	P31749	P42345	9606	0.7	0.4	1	Xu Y (2013)	pubmed:23872070	MI:0407(direct interaction)	MI:0501(enzyme)	MI:0502(enzyme target)
94	Pa_1_9070	Pa_4_9630	P31749	P42345	9606	0.7	0.4	1	Cheng SW (2004)	pubmed:14970221	MI:0407(direct interaction)	MI:0499(unspecified role)	MI:0499(unspecified role)
94	Pa_1_9070	Pa_4_9630	P31749	P42345	9606	0.7	0.4	1	Sekulic A (2000)	pubmed:10910062	MI:0407(direct interaction)	MI:0499(unspecified role)	MI:0499(unspecified role)
94	Pa_1_9070	Pa_4_9630	P31749	P42345	9606	0.7	0.4	1	Oh WJ (2010)	pubmed:21045808	MI:0407(direct interaction)	MI:0501(enzyme)	MI:0502(enzyme target)
94	Pa_1_9070	Pa_4_9630	P31749	P42345	9606	0.7	0.4	1	-	pubmed:24670654	MI:0407(direct interaction)	MI:0000(unspecified)	MI:0000(unspecified)
94	Pa_1_9070	Pa_4_9630	P31749	P42345	9606	0.7	0.4	1	-	pubmed:10910062|pubmed:11438723	-	MI:0000(unspecified)	MI:0000(unspecified)
94	Pa_1_9070	Pa_4_9630	P31749	P42345	9606	0.7	0.4	1	remy-2001-1	pubmed:11438723	MI:0915(physical association)	MI:0499(unspecified role)	MI:0499(unspecified role)
94	Pa_1_9070	Pa_4_9630	P31749	P42345	9606	0.7	0.4	1	chen-2013-2	pubmed:25241761	MI:0915(physical association)	MI:0499(unspecified role)	MI:0499(unspecified role)
95	Pa_3_5250	Pa_1_12980	Q9H492	Q8IZQ1	9606	0.895	1	0.79	Clausen TH (2010)	pubmed:20168092	MI:0915(physical association)	MI:0499(unspecified role)	MI:0499(unspecified role)
96	Pa_2_160	Pa_1_12980	Q9H1Y0	Q8IZQ1	9606	0.895	1	0.79	Filimonenko M (2010)	pubmed:20417604	MI:0915(physical association)	MI:0499(unspecified role)	MI:0499(unspecified role)
96	Pa_2_160	Pa_1_12980	Q9H1Y0	Q8IZQ1	9606	0.895	1	0.79	filimonenko-2010-1	pubmed:20417604	MI:0915(physical association)	MI:0499(unspecified role)	MI:0499(unspecified role)
96	Pa_2_160	Pa_1_12980	Q9H1Y0	Q8IZQ1	9606	0.895	1	0.79	filimonenko-2010-2	pubmed:20417604	MI:0403(colocalization)	MI:0499(unspecified role)	MI:0499(unspecified role)
96	Pa_2_160	Pa_1_12980	Q9H1Y0	Q8IZQ1	9606	0.895	1	0.79	filimonenko-2010-11	pubmed:20417604	MI:0403(colocalization)	MI:0499(unspecified role)	MI:0499(unspecified role)
96	Pa_2_160	Pa_1_12980	Q9H1Y0	Q8IZQ1	9606	0.895	1	0.79	filimonenko-2010-3	pubmed:20417604	MI:0915(physical association)	MI:0499(unspecified role)	MI:0499(unspecified role)
96	Pa_2_160	Pa_1_12980	Q9H1Y0	Q8IZQ1	9606	0.895	1	0.79	filimonenko-2010-4	pubmed:20417604	MI:0915(physical association)	MI:0499(unspecified role)	MI:0499(unspecified role)
97	Pa_4_7460	Pa_1_12980	O94817	Q8IZQ1	9606	0.895	1	0.79	Filimonenko M (2010)	pubmed:20417604	MI:0915(physical association)	MI:0499(unspecified role)	MI:0499(unspecified role)
98	Pa_1_14210	Pa_1_24050	Q12527	Q08649	559292	0.895	1	0.79	Lin YY (2009)	pubmed:19303850	MI:0407(direct interaction)	MI:0501(enzyme)	MI:0502(enzyme target)
99	Pa_1_20610	Pa_1_24050	P40344	Q08649	559292	0.895	1	0.79	Lin YY (2009)	pubmed:19303850	MI:0407(direct interaction)	MI:0501(enzyme)	MI:0502(enzyme target)
99	Pa_1_20610	Pa_1_24050	P40344	Q08649	559292	0.895	1	0.79	Yi C (2012)	pubmed:22539722	MI:0407(direct interaction)	MI:0501(enzyme)	MI:0502(enzyme target)
100	Pa_1_23930	Pa_1_24050	P32485	Q08649	559292	0.895	1	0.79	Mitchell L (2013)	pubmed:23572591	MI:0915(physical association)	MI:0499(unspecified role)	MI:0499(unspecified role)
101	Pa_1_24050	Pa_5_5670	Q08649	P40482	559292	0.895	0.79	1	Mitchell L (2013)	pubmed:23572591	MI:0915(physical association)	MI:0499(unspecified role)	MI:0499(unspecified role)
102	Pa_2_12240	Pa_1_24050	P43572	Q08649	559292	0.895	1	0.79	Galarneau L (2000)	pubmed:10911987	MI:0915(physical association)	MI:0499(unspecified role)	MI:0499(unspecified role)
102	Pa_2_12240	Pa_1_24050	P43572	Q08649	559292	0.895	1	0.79	Boudreault AA (2003)	pubmed:12782659	MI:0915(physical association)	MI:0499(unspecified role)	MI:0499(unspecified role)
102	Pa_2_12240	Pa_1_24050	P43572	Q08649	559292	0.895	1	0.79	Kimura A (2003)	pubmed:12654312	MI:0915(physical association)	MI:0499(unspecified role)	MI:0499(unspecified role)
102	Pa_2_12240	Pa_1_24050	P43572	Q08649	559292	0.895	1	0.79	Mitchell L (2013)	pubmed:23572591	MI:0915(physical association)	MI:0499(unspecified role)	MI:0499(unspecified role)
102	Pa_2_12240	Pa_1_24050	P43572	Q08649	559292	0.895	1	0.79	Gavin AC (2002)	pubmed:11805826	MI:0915(physical association)	MI:0499(unspecified role)	MI:0499(unspecified role)
102	Pa_2_12240	Pa_1_24050	P43572	Q08649	559292	0.895	1	0.79	Nourani A (2001)	pubmed:11604499	MI:0914(association)	MI:0499(unspecified role)	MI:0499(unspecified role)
102	Pa_2_12240	Pa_1_24050	P43572	Q08649	559292	0.895	1	0.79	Krogan NJ (2006)	pubmed:16554755	MI:0915(physical association)	MI:0499(unspecified role)	MI:0499(unspecified role)
102	Pa_2_12240	Pa_1_24050	P43572	Q08649	559292	0.895	1	0.79	Gavin AC (2006)	pubmed:16429126	MI:0915(physical association)	MI:0499(unspecified role)	MI:0499(unspecified role)
102	Pa_2_12240	Pa_1_24050	P43572	Q08649	559292	0.895	1	0.79	Collins SR (2007)	pubmed:17200106	MI:0915(physical association)	MI:0499(unspecified role)	MI:0499(unspecified role)
102	Pa_2_12240	Pa_1_24050	P43572	Q08649	559292	0.895	1	0.79	Auger A (2008)	pubmed:18212047	MI:0915(physical association)	MI:0499(unspecified role)	MI:0499(unspecified role)
102	Pa_2_12240	Pa_1_24050	P43572	Q08649	559292	0.895	1	0.79	Mitchell L (2008)	pubmed:18212056	MI:0915(physical association)	MI:0499(unspecified role)	MI:0499(unspecified role)
102	Pa_2_12240	Pa_1_24050	P43572	Q08649	559292	0.895	1	0.79	Ginsburg DS (2009)	pubmed:19822662	MI:0915(physical association)	MI:0499(unspecified role)	MI:0499(unspecified role)
102	Pa_2_12240	Pa_1_24050	P43572	Q08649	559292	0.895	1	0.79	Altaf M (2010)	pubmed:20332092	MI:0915(physical association)	MI:0499(unspecified role)	MI:0499(unspecified role)
102	Pa_2_12240	Pa_1_24050	P43572	Q08649	559292	0.895	1	0.79	Chittuluru JR (2011)	pubmed:21984211	MI:0914(association)	MI:0499(unspecified role)	MI:0499(unspecified role)
102	Pa_2_12240	Pa_1_24050	P43572	Q08649	559292	0.895	1	0.79	-	pubmed:21984211	MI:0915(physical association)	MI:0000(unspecified)	MI:0000(unspecified)
102	Pa_2_12240	Pa_1_24050	P43572	Q08649	559292	0.895	1	0.79	-	pubmed:11805826	MI:0915(physical association)	MI:0000(unspecified)	MI:0000(unspecified)
102	Pa_2_12240	Pa_1_24050	P43572	Q08649	559292	0.895	1	0.79	-	pubmed:10911987	MI:0915(physical association)	MI:0000(unspecified)	MI:0000(unspecified)
102	Pa_2_12240	Pa_1_24050	P43572	Q08649	559292	0.895	1	0.79	krogan-2006-1	pubmed:16554755	MI:0915(physical association)	MI:0499(unspecified role)	MI:0499(unspecified role)
102	Pa_2_12240	Pa_1_24050	P43572	Q08649	559292	0.895	1	0.79	krogan-2006-2	pubmed:16554755	MI:0915(physical association)	MI:0499(unspecified role)	MI:0499(unspecified role)
103	Pa_6_1830	Pa_3_5250	Q99570	Q9BXW4	9606	0.875	0.75	1	Behrends C (2010)	pubmed:20562859	MI:0915(physical association)	MI:0499(unspecified role)	MI:0499(unspecified role)
104	Pa_6_1830	Pa_1_180	Q99570	Q9P2Y5	9606	0.875	0.75	1	Behrends C (2010)	pubmed:20562859	MI:0915(physical association)	MI:0499(unspecified role)	MI:0499(unspecified role)
105	Pa_6_2070	Pa_2_6250	P39993	Q03337	559292	0.85	0.7	1	Chen S (2011)	pubmed:21813735	MI:0407(direct interaction)	MI:0499(unspecified role)	MI:0499(unspecified role)
106	Pa_6_2070	Pa_4_820	P39993	P36149	559292	0.85	0.7	1	Chen S (2011)	pubmed:21813735	MI:0407(direct interaction)	MI:0499(unspecified role)	MI:0499(unspecified role)
107	Pa_6_2070	Pa_1_3080	P39993	Q06096	559292	0.85	0.7	1	Chen S (2011)	pubmed:21813735	MI:0407(direct interaction)	MI:0499(unspecified role)	MI:0499(unspecified role)
108	Pa_6_2070	Pa_5_4470	P39993	Q03660	559292	0.85	0.7	1	Chen S (2011)	pubmed:21813735	MI:0407(direct interaction)	MI:0499(unspecified role)	MI:0499(unspecified role)
109	Pa_3_5250	Pa_7_7040	P38182	P17157	559292	0.83	1	0.66	Ptacek J (2005)	pubmed:16319894	MI:0407(direct interaction)	MI:0501(enzyme)	MI:0502(enzyme target)
110	Pa_1_20610	Pa_7_7040	P40344	P17157	559292	0.83	1	0.66	Ptacek J (2005)	pubmed:16319894	MI:0407(direct interaction)	MI:0501(enzyme)	MI:0502(enzyme target)
111	Pa_5_5670	Pa_7_7040	P40482	P17157	559292	0.83	1	0.66	Ptacek J (2005)	pubmed:16319894	MI:0407(direct interaction)	MI:0501(enzyme)	MI:0502(enzyme target)
112	Pa_7_7040	Pa_7_5590	P17157	P25694	559292	0.83	0.66	1	-	pubmed:11805837	MI:0915(physical association)	MI:0000(unspecified)	MI:0000(unspecified)
113	Pa_0_1500	Pa_7_10890	Q06628	P53104	559292	0.825	1	0.65	-	pubmed:10688190	-	MI:0000(unspecified)	MI:0000(unspecified)
113	Pa_0_1500	Pa_7_10890	Q06628	P53104	559292	0.825	1	0.65	Nakatogawa H (2012)	pubmed:22778255	MI:0915(physical association)	MI:0499(unspecified role)	MI:0499(unspecified role)
113	Pa_0_1500	Pa_7_10890	Q06628	P53104	559292	0.825	1	0.65	Kamada Y (2000)	pubmed:10995454	MI:0915(physical association)	MI:0499(unspecified role)	MI:0499(unspecified role)
113	Pa_0_1500	Pa_7_10890	Q06628	P53104	559292	0.825	1	0.65	Kraft C (2012)	pubmed:22885598	MI:0915(physical association)	MI:0499(unspecified role)	MI:0499(unspecified role)
113	Pa_0_1500	Pa_7_10890	Q06628	P53104	559292	0.825	1	0.65	Kabeya Y (2005)	pubmed:15743910	MI:0915(physical association)	MI:0499(unspecified role)	MI:0499(unspecified role)
113	Pa_0_1500	Pa_7_10890	Q06628	P53104	559292	0.825	1	0.65	Cao Y (2009)	pubmed:19337029	MI:0407(direct interaction)	MI:0499(unspecified role)	MI:0499(unspecified role)
113	Pa_0_1500	Pa_7_10890	Q06628	P53104	559292	0.825	1	0.65	Kawamata T (2008)	pubmed:18287526	MI:0915(physical association)	MI:0499(unspecified role)	MI:0499(unspecified role)
113	Pa_0_1500	Pa_7_10890	Q06628	P53104	559292	0.825	1	0.65	Cheong H (2008)	pubmed:18077553	MI:0915(physical association)	MI:0499(unspecified role)	MI:0499(unspecified role)
113	Pa_0_1500	Pa_7_10890	Q06628	P53104	559292	0.825	1	0.65	He C (2008)	pubmed:18829864	MI:0915(physical association)	MI:0499(unspecified role)	MI:0499(unspecified role)
113	Pa_0_1500	Pa_7_10890	Q06628	P53104	559292	0.825	1	0.65	Kamada Y (2010)	pubmed:19995911	MI:0915(physical association)	MI:0499(unspecified role)	MI:0499(unspecified role)
113	Pa_0_1500	Pa_7_10890	Q06628	P53104	559292	0.825	1	0.65	Breitkreutz A (2010)	pubmed:20489023	MI:0915(physical association)	MI:0499(unspecified role)	MI:0499(unspecified role)
113	Pa_0_1500	Pa_7_10890	Q06628	P53104	559292	0.825	1	0.65	Yeh YY (2011)	pubmed:21460632	MI:0915(physical association)	MI:0499(unspecified role)	MI:0499(unspecified role)
113	Pa_0_1500	Pa_7_10890	Q06628	P53104	559292	0.825	1	0.65	Yeh YY (2011)	pubmed:21712380	MI:0915(physical association)	MI:0499(unspecified role)	MI:0499(unspecified role)
113	Pa_0_1500	Pa_7_10890	Q06628	P53104	559292	0.825	1	0.65	Uetz P (2000)	pubmed:10688190	MI:0407(direct interaction)	MI:0499(unspecified role)	MI:0499(unspecified role)
113	Pa_0_1500	Pa_7_10890	Q06628	P53104	559292	0.825	1	0.65	Kijanska M (2010)	pubmed:20953146	MI:0915(physical association)	MI:0499(unspecified role)	MI:0499(unspecified role)
113	Pa_0_1500	Pa_7_10890	Q06628	P53104	559292	0.825	1	0.65	-	pubmed:24793651	MI:0407(direct interaction)	MI:0000(unspecified)	MI:0000(unspecified)
113	Pa_0_1500	Pa_7_10890	Q06628	P53104	559292	0.825	1	0.65	-	pubmed:19805182	MI:0407(direct interaction)	MI:0000(unspecified)	MI:0000(unspecified)
113	Pa_0_1500	Pa_7_10890	Q06628	P53104	559292	0.825	1	0.65	-	pubmed:10995454	MI:0407(direct interaction)	MI:0000(unspecified)	MI:0000(unspecified)
113	Pa_0_1500	Pa_7_10890	Q06628	P53104	559292	0.825	1	0.65	uetz-2000-1	pubmed:10688190	MI:0915(physical association)	MI:0499(unspecified role)	MI:0499(unspecified role)
113	Pa_0_1500	Pa_7_10890	Q06628	P53104	559292	0.825	1	0.65	kraft-2012-3	pubmed:22885598	MI:0915(physical association)	MI:0499(unspecified role)	MI:0499(unspecified role)
113	Pa_0_1500	Pa_7_10890	Q06628	P53104	559292	0.825	1	0.65	kraft-2012-1	pubmed:22885598	MI:0915(physical association)	MI:0499(unspecified role)	MI:0499(unspecified role)
113	Pa_0_1500	Pa_7_10890	Q06628	P53104	559292	0.825	1	0.65	kraft-2012-2	pubmed:22885598	MI:0407(direct interaction)	MI:0499(unspecified role)	MI:0499(unspecified role)
114	Pa_3_5250	Pa_7_10890	P38182	P53104	559292	0.825	1	0.65	Nakatogawa H (2012)	pubmed:22778255	MI:0407(direct interaction)	MI:0499(unspecified role)	MI:0499(unspecified role)
114	Pa_3_5250	Pa_7_10890	P38182	P53104	559292	0.825	1	0.65	Kraft C (2012)	pubmed:22885598	MI:0914(association)	MI:0499(unspecified role)	MI:0499(unspecified role)
114	Pa_3_5250	Pa_7_10890	P38182	P53104	559292	0.825	1	0.65	Alemu EA (2012)	pubmed:23043107	MI:0915(physical association)	MI:0499(unspecified role)	MI:0499(unspecified role)
114	Pa_3_5250	Pa_7_10890	P38182	P53104	559292	0.825	1	0.65	Ptacek J (2005)	pubmed:16319894	MI:0407(direct interaction)	MI:0501(enzyme)	MI:0502(enzyme target)
114	Pa_3_5250	Pa_7_10890	P38182	P53104	559292	0.825	1	0.65	kraft-2012-2	pubmed:22885598	MI:0407(direct interaction)	MI:0499(unspecified role)	MI:0499(unspecified role)
115	Pa_1_14210	Pa_7_10890	Q12527	P53104	559292	0.825	1	0.65	Cao Y (2009)	pubmed:19337029	MI:0407(direct interaction)	MI:0499(unspecified role)	MI:0499(unspecified role)
115	Pa_1_14210	Pa_7_10890	Q12527	P53104	559292	0.825	1	0.65	Breitkreutz A (2010)	pubmed:20489023	MI:0915(physical association)	MI:0499(unspecified role)	MI:0499(unspecified role)
115	Pa_1_14210	Pa_7_10890	Q12527	P53104	559292	0.825	1	0.65	Kamada Y (2000)	pubmed:10995454	MI:0407(direct interaction)	MI:0499(unspecified role)	MI:0499(unspecified role)
115	Pa_1_14210	Pa_7_10890	Q12527	P53104	559292	0.825	1	0.65	Kim J (2001)	pubmed:11309418	MI:0915(physical association)	MI:0499(unspecified role)	MI:0499(unspecified role)
115	Pa_1_14210	Pa_7_10890	Q12527	P53104	559292	0.825	1	0.65	Yorimitsu T (2005)	pubmed:15659643	MI:0407(direct interaction)	MI:0499(unspecified role)	MI:0499(unspecified role)
115	Pa_1_14210	Pa_7_10890	Q12527	P53104	559292	0.825	1	0.65	Cheong H (2008)	pubmed:18077553	MI:0915(physical association)	MI:0499(unspecified role)	MI:0499(unspecified role)
115	Pa_1_14210	Pa_7_10890	Q12527	P53104	559292	0.825	1	0.65	Kawamata T (2008)	pubmed:18287526	MI:0915(physical association)	MI:0499(unspecified role)	MI:0499(unspecified role)
115	Pa_1_14210	Pa_7_10890	Q12527	P53104	559292	0.825	1	0.65	-	pubmed:10995454	MI:0915(physical association)	MI:0000(unspecified)	MI:0000(unspecified)
115	Pa_1_14210	Pa_7_10890	Q12527	P53104	559292	0.825	1	0.65	kim-2001-1	pubmed:11309418	MI:0915(physical association)	MI:0499(unspecified role)	MI:0499(unspecified role)
116	Pa_5_5550	Pa_7_10890	Q12142	P53104	559292	0.825	1	0.65	Yamamoto H (2012)	pubmed:22826123	MI:0403(colocalization)	MI:0499(unspecified role)	MI:0499(unspecified role)
116	Pa_5_5550	Pa_7_10890	Q12142	P53104	559292	0.825	1	0.65	Monastyrska I (2008)	pubmed:18287533	MI:0915(physical association)	MI:0499(unspecified role)	MI:0499(unspecified role)
117	Pa_7_10890	Pa_7_4900	P53104	Q06410	559292	0.825	0.65	1	Nakatogawa H (2012)	pubmed:22778255	MI:0915(physical association)	MI:0499(unspecified role)	MI:0499(unspecified role)
117	Pa_7_10890	Pa_7_4900	P53104	Q06410	559292	0.825	0.65	1	Kraft C (2012)	pubmed:22885598	MI:0915(physical association)	MI:0499(unspecified role)	MI:0499(unspecified role)
117	Pa_7_10890	Pa_7_4900	P53104	Q06410	559292	0.825	0.65	1	Kabeya Y (2005)	pubmed:15743910	MI:0915(physical association)	MI:0499(unspecified role)	MI:0499(unspecified role)
117	Pa_7_10890	Pa_7_4900	P53104	Q06410	559292	0.825	0.65	1	Cheong H (2005)	pubmed:15901835	MI:0407(direct interaction)	MI:0499(unspecified role)	MI:0499(unspecified role)
117	Pa_7_10890	Pa_7_4900	P53104	Q06410	559292	0.825	0.65	1	Kawamata T (2008)	pubmed:18287526	MI:0915(physical association)	MI:0499(unspecified role)	MI:0499(unspecified role)
117	Pa_7_10890	Pa_7_4900	P53104	Q06410	559292	0.825	0.65	1	Cao Y (2009)	pubmed:19337029	MI:0407(direct interaction)	MI:0499(unspecified role)	MI:0499(unspecified role)
117	Pa_7_10890	Pa_7_4900	P53104	Q06410	559292	0.825	0.65	1	Kamada Y (2010)	pubmed:19995911	MI:0915(physical association)	MI:0499(unspecified role)	MI:0499(unspecified role)
117	Pa_7_10890	Pa_7_4900	P53104	Q06410	559292	0.825	0.65	1	Yeh YY (2010)	pubmed:20439775	MI:0915(physical association)	MI:0499(unspecified role)	MI:0499(unspecified role)
117	Pa_7_10890	Pa_7_4900	P53104	Q06410	559292	0.825	0.65	1	Breitkreutz A (2010)	pubmed:20489023	MI:0915(physical association)	MI:0499(unspecified role)	MI:0499(unspecified role)
117	Pa_7_10890	Pa_7_4900	P53104	Q06410	559292	0.825	0.65	1	Yeh YY (2011)	pubmed:21712380	MI:0915(physical association)	MI:0499(unspecified role)	MI:0499(unspecified role)
117	Pa_7_10890	Pa_7_4900	P53104	Q06410	559292	0.825	0.65	1	-	pubmed:10995454	MI:0915(physical association)	MI:0000(unspecified)	MI:0000(unspecified)
118	Pa_7_10890	Pa_2_5120	P53104	P39968	559292	0.825	0.65	1	Kraft C (2012)	pubmed:22885598	MI:0915(physical association)	MI:0499(unspecified role)	MI:0499(unspecified role)
119	Pa_5_5550	Pa_1_23930	Q7Z3C6	Q16539	9606	0.805	1	0.61	webber-2010-2	pubmed:19893488	MI:0915(physical association)	MI:0499(unspecified role)	MI:0499(unspecified role)
120	Pa_4_160	Pa_2_1610	Q92995	Q5T0N5	9606	0.8	0.6	1	Stelzl U (2005)	pubmed:16169070	MI:0407(direct interaction)	MI:0499(unspecified role)	MI:0499(unspecified role)
120	Pa_4_160	Pa_2_1610	Q92995	Q5T0N5	9606	0.8	0.6	1	stelzl-2005-1	pubmed:16169070	MI:0915(physical association)	MI:0499(unspecified role)	MI:0499(unspecified role)
121	Pa_2_770	Pa_1_14810	P54646	Q8N122	9606	0.785	0.57	1	Gwinn DM (2008)	pubmed:18439900	MI:0407(direct interaction)	MI:0502(enzyme target)	MI:0501(enzyme)
122	Pa_1_7460	Pa_1_23930	P32561	P32485	559292	0.785	0.57	1	-	pubmed:14737171	-	MI:0000(unspecified)	MI:0000(unspecified)
122	Pa_1_7460	Pa_1_23930	P32561	P32485	559292	0.785	0.57	1	De Nadal E (2004)	pubmed:14737171	MI:0915(physical association)	MI:0499(unspecified role)	MI:0499(unspecified role)
123	Pa_1_7460	Pa_1_20610	P32561	P40344	559292	0.785	0.57	1	Yi C (2012)	pubmed:22539722	MI:0915(physical association)	MI:0499(unspecified role)	MI:0499(unspecified role)
124	Pa_2_8840	Pa_5_4470	P14904	Q03660	559292	0.775	0.55	1	Yu H (2008)	pubmed:18719252	MI:0407(direct interaction)	MI:0499(unspecified role)	MI:0499(unspecified role)
124	Pa_2_8840	Pa_5_4470	P14904	Q03660	559292	0.775	0.55	1	yu-2008c-1	pubmed:18719252	MI:0915(physical association)	MI:0499(unspecified role)	MI:0499(unspecified role)
125	Pa_2_8840	Pa_3_5250	P14904	P38182	559292	0.775	0.55	1	Ho KH (2009)	pubmed:19398890	MI:0915(physical association)	MI:0499(unspecified role)	MI:0499(unspecified role)
125	Pa_2_8840	Pa_3_5250	P14904	P38182	559292	0.775	0.55	1	Morales Quinones M (2011)	pubmed:22123825	MI:0403(colocalization)	MI:0499(unspecified role)	MI:0499(unspecified role)
125	Pa_2_8840	Pa_3_5250	P14904	P38182	559292	0.775	0.55	1	-	pubmed:24705553	MI:0915(physical association)	MI:0000(unspecified)	MI:0000(unspecified)
126	Pa_2_8840	Pa_5_5670	P14904	P40482	559292	0.775	0.55	1	Yu H (2008)	pubmed:18719252	MI:0407(direct interaction)	MI:0499(unspecified role)	MI:0499(unspecified role)
126	Pa_2_8840	Pa_5_5670	P14904	P40482	559292	0.775	0.55	1	yu-2008c-1	pubmed:18719252	MI:0915(physical association)	MI:0499(unspecified role)	MI:0499(unspecified role)
127	Pa_2_8840	Pa_1_10350	P14904	P22855	559292	0.775	0.55	1	Yu H (2008)	pubmed:18719252	MI:0407(direct interaction)	MI:0499(unspecified role)	MI:0499(unspecified role)
127	Pa_2_8840	Pa_1_10350	P14904	P22855	559292	0.775	0.55	1	Ho Y (2002)	pubmed:11805837	MI:0915(physical association)	MI:0499(unspecified role)	MI:0499(unspecified role)
127	Pa_2_8840	Pa_1_10350	P14904	P22855	559292	0.775	0.55	1	-	pubmed:11805837	MI:0915(physical association)	MI:0000(unspecified)	MI:0000(unspecified)
127	Pa_2_8840	Pa_1_10350	P14904	P22855	559292	0.775	0.55	1	yu-2008c-1	pubmed:18719252	MI:0915(physical association)	MI:0499(unspecified role)	MI:0499(unspecified role)
128	Pa_1_14210	Pa_2_8840	Q12527	P14904	559292	0.775	1	0.55	Morales Quinones M (2011)	pubmed:22123825	MI:0403(colocalization)	MI:0499(unspecified role)	MI:0499(unspecified role)
128	Pa_1_14210	Pa_2_8840	Q12527	P14904	559292	0.775	1	0.55	Yu H (2008)	pubmed:18719252	MI:0407(direct interaction)	MI:0499(unspecified role)	MI:0499(unspecified role)
128	Pa_1_14210	Pa_2_8840	Q12527	P14904	559292	0.775	1	0.55	yu-2008c-1	pubmed:18719252	MI:0915(physical association)	MI:0499(unspecified role)	MI:0499(unspecified role)
128	Pa_1_14210	Pa_2_8840	Q12527	P14904	559292	0.775	1	0.55	pfaffenwimmer-2014-4	pubmed:24968893	MI:0403(colocalization)	MI:0499(unspecified role)	MI:0499(unspecified role)
129	Pa_5_5550	Pa_2_8840	Q12142	P14904	559292	0.775	1	0.55	Yamamoto H (2012)	pubmed:22826123	MI:0403(colocalization)	MI:0499(unspecified role)	MI:0499(unspecified role)
130	Pa_2_770	Pa_4_9630	Q13131	P42345	9606	0.77	0.54	1	-	pubmed:14970221	-	MI:0000(unspecified)	MI:0000(unspecified)
131	Pa_1_14810	Pa_3_7690	Q8N122	P62820	9606	0.77	1	0.54	thomas-2014-5	pubmed:25446900	MI:0915(physical association)	MI:0499(unspecified role)	MI:0499(unspecified role)
131	Pa_1_14810	Pa_3_7690	Q8N122	P62820	9606	0.77	1	0.54	thomas-2014-4	pubmed:25446900	MI:0915(physical association)	MI:0499(unspecified role)	MI:0499(unspecified role)
131	Pa_1_14810	Pa_3_7690	Q8N122	P62820	9606	0.77	1	0.54	thomas-2014-3	pubmed:25446900	MI:0915(physical association)	MI:0499(unspecified role)	MI:0499(unspecified role)
132	Pa_3_7690	Pa_4_9630	P62820	P42345	9606	0.77	0.54	1	thomas-2014-5	pubmed:25446900	MI:0915(physical association)	MI:0499(unspecified role)	MI:0499(unspecified role)
132	Pa_3_7690	Pa_4_9630	P62820	P42345	9606	0.77	0.54	1	thomas-2014-4	pubmed:25446900	MI:0915(physical association)	MI:0499(unspecified role)	MI:0499(unspecified role)
133	Pa_3_5250	Pa_3_8790	P38182	P25694	559292	0.77	1	0.54	Krick R (2010)	pubmed:20855502	MI:0407(direct interaction)	MI:0499(unspecified role)	MI:0499(unspecified role)
134	Pa_4_7300	Pa_5_5670	Q04491	P40482	559292	0.77	0.54	1	Gavin AC (2006)	pubmed:16429126	MI:0915(physical association)	MI:0499(unspecified role)	MI:0499(unspecified role)
134	Pa_4_7300	Pa_5_5670	Q04491	P40482	559292	0.77	0.54	1	Alber F (2007)	pubmed:18046405	MI:0915(physical association)	MI:0499(unspecified role)	MI:0499(unspecified role)
135	Pa_4_7300	Pa_6_2800	Q04491	P47170	559292	0.77	0.54	1	Dokudovskaya S (2011)	pubmed:21454883	MI:0915(physical association)	MI:0499(unspecified role)	MI:0499(unspecified role)
136	Pa_7_9150	Pa_4_7300	P38164	Q04491	559292	0.77	1	0.54	Dokudovskaya S (2011)	pubmed:21454883	MI:0915(physical association)	MI:0499(unspecified role)	MI:0499(unspecified role)
137	Pa_2_9570	Pa_4_7300	P48415	Q04491	559292	0.77	1	0.54	Supek F (2002)	pubmed:12235121	MI:0407(direct interaction)	MI:0499(unspecified role)	MI:0499(unspecified role)
137	Pa_2_9570	Pa_4_7300	P48415	Q04491	559292	0.77	1	0.54	Yorimitsu T (2012)	pubmed:22675024	MI:0915(physical association)	MI:0499(unspecified role)	MI:0499(unspecified role)
137	Pa_2_9570	Pa_4_7300	P48415	Q04491	559292	0.77	1	0.54	Gavin AC (2006)	pubmed:16429126	MI:0915(physical association)	MI:0499(unspecified role)	MI:0499(unspecified role)
137	Pa_2_9570	Pa_4_7300	P48415	Q04491	559292	0.77	1	0.54	Collins SR (2007)	pubmed:17200106	MI:0915(physical association)	MI:0499(unspecified role)	MI:0499(unspecified role)
137	Pa_2_9570	Pa_4_7300	P48415	Q04491	559292	0.77	1	0.54	Whittle JR (2010)	pubmed:20696705	MI:0914(association)	MI:0499(unspecified role)	MI:0499(unspecified role)
137	Pa_2_9570	Pa_4_7300	P48415	Q04491	559292	0.77	1	0.54	Gavin AC (2002)	pubmed:11805826	MI:0915(physical association)	MI:0499(unspecified role)	MI:0499(unspecified role)
137	Pa_2_9570	Pa_4_7300	P48415	Q04491	559292	0.77	1	0.54	-	pubmed:11805826	MI:0915(physical association)	MI:0000(unspecified)	MI:0000(unspecified)
138	Pa_4_7460	Pa_3_8790	P38316	P25694	559292	0.77	1	0.54	-	pubmed:11805837	MI:0915(physical association)	MI:0000(unspecified)	MI:0000(unspecified)
139	Pa_6_2800	Pa_1_20070	P47170	Q03897	559292	0.755	1	0.51	Dokudovskaya S (2011)	pubmed:21454883	MI:0915(physical association)	MI:0499(unspecified role)	MI:0499(unspecified role)
140	Pa_1_13730	Pa_1_20070	P38742	Q03897	559292	0.755	1	0.51	Dokudovskaya S (2011)	pubmed:21454883	MI:0915(physical association)	MI:0499(unspecified role)	MI:0499(unspecified role)
141	Pa_7_9150	Pa_1_20070	P38164	Q03897	559292	0.755	1	0.51	Dokudovskaya S (2011)	pubmed:21454883	MI:0915(physical association)	MI:0499(unspecified role)	MI:0499(unspecified role)
142	Pa_1_3330	Pa_1_20070	P39923	Q03897	559292	0.755	1	0.51	Dokudovskaya S (2011)	pubmed:21454883	MI:0915(physical association)	MI:0499(unspecified role)	MI:0499(unspecified role)
142	Pa_1_3330	Pa_1_20070	P39923	Q03897	559292	0.755	1	0.51	Ho Y (2002)	pubmed:11805837	MI:0915(physical association)	MI:0499(unspecified role)	MI:0499(unspecified role)
143	Pa_5_5550	Pa_5_5680	Q7Z3C6	Q16539	9606	0.745	1	0.49	webber-2010-2	pubmed:19893488	MI:0915(physical association)	MI:0499(unspecified role)	MI:0499(unspecified role)
144	Pa_1_5330	Pa_5_5680	P32561	P32485	559292	0.74	1	0.48	-	pubmed:14737171	-	MI:0000(unspecified)	MI:0000(unspecified)
144	Pa_1_5330	Pa_5_5680	P32561	P32485	559292	0.74	1	0.48	De Nadal E (2004)	pubmed:14737171	MI:0915(physical association)	MI:0499(unspecified role)	MI:0499(unspecified role)
145	Pa_1_14210	Pa_3_7690	Q12527	P01123	559292	0.735	1	0.47	Lipatova Z (2012)	pubmed:22509044	MI:0407(direct interaction)	MI:0499(unspecified role)	MI:0499(unspecified role)
146	Pa_3_7690	Pa_7_2540	P01123	P38334	559292	0.735	0.47	1	Wang W (2000)	pubmed:11038176	MI:0915(physical association)	MI:0499(unspecified role)	MI:0499(unspecified role)
147	Pa_3_7690	Pa_4_820	P01123	P36149	559292	0.735	0.47	1	Jones S (2000)	pubmed:11102533	MI:0915(physical association)	MI:0499(unspecified role)	MI:0499(unspecified role)
147	Pa_3_7690	Pa_4_820	P01123	P36149	559292	0.735	0.47	1	-	pubmed:8590804	-	MI:0000(unspecified)	MI:0000(unspecified)
148	Pa_3_7690	Pa_1_24080	P01123	P46944	559292	0.735	0.47	1	Lipatova Z (2012)	pubmed:22509044	MI:0407(direct interaction)	MI:0499(unspecified role)	MI:0499(unspecified role)
149	Pa_3_7690	Pa_5_9290	P01123	P40094	559292	0.735	0.47	1	Suvorova ES (2002)	pubmed:12011112	MI:0407(direct interaction)	MI:0499(unspecified role)	MI:0499(unspecified role)
149	Pa_3_7690	Pa_5_9290	P01123	P40094	559292	0.735	0.47	1	-	pubmed:12011112	MI:0915(physical association)	MI:0000(unspecified)	MI:0000(unspecified)
149	Pa_3_7690	Pa_5_9290	P01123	P40094	559292	0.735	0.47	1	suvorova-2002-4	pubmed:12011112	MI:0915(physical association)	MI:0499(unspecified role)	MI:0499(unspecified role)
149	Pa_3_7690	Pa_5_9290	P01123	P40094	559292	0.735	0.47	1	-	pubmed:20029762	-	MI:0000(unspecified)	MI:0000(unspecified)
150	Pa_3_7690	Pa_5_4470	P01123	Q03660	559292	0.735	0.47	1	Morozova N (2006)	pubmed:17041589	MI:0407(direct interaction)	MI:0499(unspecified role)	MI:0499(unspecified role)
151	Pa_3_7690	Pa_7_8050	P01123	Q03630	559292	0.735	0.47	1	-	pubmed:98278802	-	MI:0000(unspecified)	MI:0000(unspecified)
152	Pa_5_5550	Pa_2_13340	Q7Z3C6	Q16539	9606	0.725	1	0.45	webber-2010-2	pubmed:19893488	MI:0915(physical association)	MI:0499(unspecified role)	MI:0499(unspecified role)
153	Pa_3_5250	Pa_4_6070	P38182	P17157	559292	0.72	1	0.44	Ptacek J (2005)	pubmed:16319894	MI:0407(direct interaction)	MI:0501(enzyme)	MI:0502(enzyme target)
154	Pa_1_20610	Pa_4_6070	P40344	P17157	559292	0.72	1	0.44	Ptacek J (2005)	pubmed:16319894	MI:0407(direct interaction)	MI:0501(enzyme)	MI:0502(enzyme target)
155	Pa_5_5670	Pa_4_6070	P40482	P17157	559292	0.72	1	0.44	Ptacek J (2005)	pubmed:16319894	MI:0407(direct interaction)	MI:0501(enzyme)	MI:0502(enzyme target)
156	Pa_4_6070	Pa_7_5590	P17157	P25694	559292	0.72	0.44	1	-	pubmed:11805837	MI:0915(physical association)	MI:0000(unspecified)	MI:0000(unspecified)
157	Pa_6_9150	Pa_1_14810	P31749	Q8N122	9606	0.715	0.43	1	Kim EK (2011)	pubmed:21339740	MI:0915(physical association)	MI:0499(unspecified role)	MI:0499(unspecified role)
158	Pa_1_5330	Pa_2_13340	P32561	P32485	559292	0.715	1	0.43	-	pubmed:14737171	-	MI:0000(unspecified)	MI:0000(unspecified)
158	Pa_1_5330	Pa_2_13340	P32561	P32485	559292	0.715	1	0.43	De Nadal E (2004)	pubmed:14737171	MI:0915(physical association)	MI:0499(unspecified role)	MI:0499(unspecified role)
159	Pa_6_8430	Pa_1_14810	P31749	Q8N122	9606	0.71	0.42	1	Kim EK (2011)	pubmed:21339740	MI:0915(physical association)	MI:0499(unspecified role)	MI:0499(unspecified role)
160	Pa_1_9070	Pa_1_14810	P31749	Q8N122	9606	0.7	0.4	1	Kim EK (2011)	pubmed:21339740	MI:0915(physical association)	MI:0499(unspecified role)	MI:0499(unspecified role)
161	Pa_2_7830	Pa_4_9630	Q5VZM2	P42345	9606	0.7	0.4	1	Oshiro N (2014)	pubmed:24337580	MI:0915(physical association)	MI:0499(unspecified role)	MI:0499(unspecified role)
161	Pa_2_7830	Pa_4_9630	Q5VZM2	P42345	9606	0.7	0.4	1	Sancak Y (2008)	pubmed:18497260	MI:0407(direct interaction)	MI:0499(unspecified role)	MI:0499(unspecified role)
162	Pa_7_10450	Pa_5_4470	P14904	Q03660	559292	0.7	0.4	1	Yu H (2008)	pubmed:18719252	MI:0407(direct interaction)	MI:0499(unspecified role)	MI:0499(unspecified role)
162	Pa_7_10450	Pa_5_4470	P14904	Q03660	559292	0.7	0.4	1	yu-2008c-1	pubmed:18719252	MI:0915(physical association)	MI:0499(unspecified role)	MI:0499(unspecified role)
163	Pa_7_10450	Pa_3_5250	P14904	P38182	559292	0.7	0.4	1	Ho KH (2009)	pubmed:19398890	MI:0915(physical association)	MI:0499(unspecified role)	MI:0499(unspecified role)
163	Pa_7_10450	Pa_3_5250	P14904	P38182	559292	0.7	0.4	1	Morales Quinones M (2011)	pubmed:22123825	MI:0403(colocalization)	MI:0499(unspecified role)	MI:0499(unspecified role)
163	Pa_7_10450	Pa_3_5250	P14904	P38182	559292	0.7	0.4	1	-	pubmed:24705553	MI:0915(physical association)	MI:0000(unspecified)	MI:0000(unspecified)
164	Pa_7_10450	Pa_5_5670	P14904	P40482	559292	0.7	0.4	1	Yu H (2008)	pubmed:18719252	MI:0407(direct interaction)	MI:0499(unspecified role)	MI:0499(unspecified role)
164	Pa_7_10450	Pa_5_5670	P14904	P40482	559292	0.7	0.4	1	yu-2008c-1	pubmed:18719252	MI:0915(physical association)	MI:0499(unspecified role)	MI:0499(unspecified role)
165	Pa_7_10450	Pa_1_10350	P14904	P22855	559292	0.7	0.4	1	Yu H (2008)	pubmed:18719252	MI:0407(direct interaction)	MI:0499(unspecified role)	MI:0499(unspecified role)
165	Pa_7_10450	Pa_1_10350	P14904	P22855	559292	0.7	0.4	1	Ho Y (2002)	pubmed:11805837	MI:0915(physical association)	MI:0499(unspecified role)	MI:0499(unspecified role)
165	Pa_7_10450	Pa_1_10350	P14904	P22855	559292	0.7	0.4	1	-	pubmed:11805837	MI:0915(physical association)	MI:0000(unspecified)	MI:0000(unspecified)
165	Pa_7_10450	Pa_1_10350	P14904	P22855	559292	0.7	0.4	1	yu-2008c-1	pubmed:18719252	MI:0915(physical association)	MI:0499(unspecified role)	MI:0499(unspecified role)
166	Pa_1_14210	Pa_7_10450	Q12527	P14904	559292	0.7	1	0.4	Morales Quinones M (2011)	pubmed:22123825	MI:0403(colocalization)	MI:0499(unspecified role)	MI:0499(unspecified role)
166	Pa_1_14210	Pa_7_10450	Q12527	P14904	559292	0.7	1	0.4	Yu H (2008)	pubmed:18719252	MI:0407(direct interaction)	MI:0499(unspecified role)	MI:0499(unspecified role)
166	Pa_1_14210	Pa_7_10450	Q12527	P14904	559292	0.7	1	0.4	yu-2008c-1	pubmed:18719252	MI:0915(physical association)	MI:0499(unspecified role)	MI:0499(unspecified role)
166	Pa_1_14210	Pa_7_10450	Q12527	P14904	559292	0.7	1	0.4	pfaffenwimmer-2014-4	pubmed:24968893	MI:0403(colocalization)	MI:0499(unspecified role)	MI:0499(unspecified role)
167	Pa_5_5550	Pa_7_10450	Q12142	P14904	559292	0.7	1	0.4	Yamamoto H (2012)	pubmed:22826123	MI:0403(colocalization)	MI:0499(unspecified role)	MI:0499(unspecified role)
