# Supplementary material for: The autophagy interaction network of the aging model Podospora anserina
Source: BMC Bioinformatics. 2017 Mar 27;18:196. doi: 10.1186/s12859-017-1603-2 (PMC5369006; doi:10.1186/s12859-017-1603-2)
Supplement: Supplementary file 11 — Node degrees and betweennesses. The degrees and betweennesses for each node of the predicted autophagy PPI network, including the IDs, the alias names, the node degrees, the betweenesses, the rank of the degrees, the rank of the betweenesses, the rank of the sum and the corresponding module number. The identifiers for P. anserina proteins were adopted from the P. anserina genome database. (XLS 43 kb) [file 12859_2017_1603_MOESM11_ESM.xls]

## Sheet: Degree_Betweenness
id	alias	degrees	betweenness	rank.degrees	rank.betweenness	rank.sum	module
Pa_3_5250	PaATG8	22	833.863	1	1	2	3
Pa_5_5550	PaATG9	13	351.317	2	4	6	2
Pa_4_9630	PaTOR	11	467.976	4	2	6	1
Pa_1_20610	PaATG3	13	318.665	3	6	9	2
Pa_3_7690	PaYPT1	9	375.319	9	3	12	6
Pa_1_14210	PaATG11	9	269.927	8	8	16	2
Pa_4_7460	PaATG12	10	171.963	5	12	17	3
Pa_5_4470	PaTR130	10	149.752	6	13	19	6
Pa_5_5670	PaSEC24	7	230.685	16	9	25	2
Pa_7_10890	PaATG1	6	338.213	22	5	27	2
Pa_1_24080	PaTRS85	9	121.081	10	17	27	6
Pa_1_14810	PaRPTOR	8	120.107	11	18	29	1
Pa_2_8840	PaAMPL	7	137.31	15	14	29	2
Pa_4_820	PaTRS31	9	57.4664	7	24	31	6
Pa_6_2800	PaIML1	6	202.862	20	11	31	4
Pa_7_10450	PaAMPL	7	137.31	17	15	32	2
Pa_7_4900	PaATG17	7	93.2973	18	20	38	2
Pa_0_1500	PaATG13	4	297.264	32	7	39	2
Pa_1_24050	PaESA1	5	106.713	25	19	44	2
Pa_1_23930	PaMPK3	6	46.0441	21	26	47	2
Pa_2_1770	PaATG7	4	68	29	21	50	3
Pa_7_2540	PaTRS2	7	5.32063	12	39	51	6
Pa_7_8050	PaBET5	7	5.32063	13	40	53	6
Pa_6_1830	PaVPS15	4	36.7544	28	27	55	7
Pa_7_9150	PaSEA4	5	30.781	24	31	55	4
Pa_4_7300	PaSEC13	4	123.413	39	16	55	4
Pa_1_5330	PaRPD3a	5	20.5762	23	34	57	2
Pa_2_5120	PaVAC8	3	210.646	47	10	57	2
Pa_1_20030	PaVPS34	4	36.7544	30	28	58	7
Pa_2_6250	PaTRS31	7	2.2366	14	44	58	6
Pa_1_11020	PaATG6	4	19.1327	27	35	62	7
Pa_1_3080	PaCOG4	4	23.1804	33	33	66	2
Pa_1_18770	PaTRS4	6	0	19	48	67	6
Pa_2_770	PaAAPK	3	68	44	23	67	1
Pa_7_7040	PaPHO85	4	35.519	38	29	67	3
Pa_7_5590	PaCDC48	5	4.62557	26	41	67	3
Pa_5_9290	PaCOG3	4	29.8811	36	32	68	2
Pa_4_6070	PaCDC2	4	35.519	40	30	70	3
Pa_2_1610	PaFBP1L	2	68	51	22	73	5
Pa_2_160	PaATG5	4	2.45	31	43	74	3
Pa_6_2070	PaGEA2	4	6.3373	37	38	75	6
Pa_3_6520	PaSEC17	2	47.213	54	25	79	6
Pa_1_13730	PaNPR3	4	0	34	49	83	4
Pa_5_5680	PaMPK2	3	9.06439	48	36	84	2
Pa_1_3330	PaNPR2	4	0	35	50	85	4
Pa_2_13340	PaMPK1	3	9.06439	49	37	86	2
Pa_5_5430	PaATG4	3	0	42	45	87	3
Pa_1_7460	PaRPD3b	3	3.07619	46	42	88	2
Pa_1_180	PaUVRAG	3	0	43	46	89	7
Pa_3_8790	PaRBATP	3	0	45	54	99	3
Pa_2_12240	PaEPL1	2	0	52	51	103	2
Pa_2_9570	PaSEC16	2	0	53	52	105	4
Pa_7_5230	PaRRAGb	2	0	55	53	108	1
Pa_6_7530	PaVPS3	1	0	62	47	109	3
Pa_6_9150	PaAKT1b	2	0	56	55	111	1
Pa_1_20070	PaWDR59	4	0	41	70	111	4
Pa_2_7830	PaRRAGa	2	0	57	56	113	1
Pa_6_8430	PaAKT1a	2	0	58	57	115	1
Pa_1_9070	PaAKT1	2	0	59	58	117	1
Pa_1_12980	PaWDFY3	3	0	50	68	118	3
Pa_4_160	PaUBP13	1	0	63	59	122	5
Pa_2_12950	PaATG2	2	0	60	62	122	2
Pa_2_12420	PaNBR1	1	0	64	60	124	3
Pa_3_11100	PaCLN3	1	0	65	61	126	3
Pa_7_8090	PaATGA1	1	0	66	63	129	3
Pa_1_10350	PaMAN1	2	0	61	69	130	2
Pa_3_8910	PaCUE5	1	0	67	64	131	3
Pa_7_7880	PaIRS4	1	0	68	65	133	1
Pa_2_5110	PaAAKG	1	0	69	66	135	1
Pa_2_12360	PaLST8	1	0	70	67	137	1

## Sheet: modules
id	module
Pa_1_14810	1
Pa_4_9630	1
Pa_2_770	1
Pa_7_5230	1
Pa_6_9150	1
Pa_2_7830	1
Pa_6_8430	1
Pa_1_9070	1
Pa_7_7880	1
Pa_2_5110	1
Pa_2_12360	1
Pa_1_5330	2
Pa_0_1500	2
Pa_1_3080	2
Pa_5_5550	2
Pa_1_14210	2
Pa_2_12240	2
Pa_5_9290	2
Pa_2_8840	2
Pa_1_23930	2
Pa_1_20610	2
Pa_1_24050	2
Pa_5_5670	2
Pa_7_10890	2
Pa_1_7460	2
Pa_7_10450	2
Pa_2_12950	2
Pa_2_5120	2
Pa_7_4900	2
Pa_5_5680	2
Pa_2_13340	2
Pa_1_10350	2
Pa_3_5250	3
Pa_4_7460	3
Pa_2_1770	3
Pa_5_5430	3
Pa_2_160	3
Pa_6_7530	3
Pa_3_8790	3
Pa_7_7040	3
Pa_4_6070	3
Pa_2_12420	3
Pa_3_11100	3
Pa_7_8090	3
Pa_3_8910	3
Pa_7_5590	3
Pa_1_12980	3
Pa_6_2800	4
Pa_1_13730	4
Pa_7_9150	4
Pa_1_3330	4
Pa_2_9570	4
Pa_4_7300	4
Pa_1_20070	4
Pa_2_1610	5
Pa_4_160	5
Pa_5_4470	6
Pa_1_18770	6
Pa_7_2540	6
Pa_7_8050	6
Pa_2_6250	6
Pa_4_820	6
Pa_3_6520	6
Pa_6_2070	6
Pa_3_7690	6
Pa_1_24080	6
Pa_1_11020	7
Pa_6_1830	7
Pa_1_20030	7
Pa_1_180	7
