# Supplementary material for: The autophagy interaction network of the aging model Podospora anserina
Source: BMC Bioinformatics. 2017 Mar 27;18:196. doi: 10.1186/s12859-017-1603-2 (PMC5369006; doi:10.1186/s12859-017-1603-2)
Supplement: Supplementary file 12 — Co-expressed genes. All co-expressed gene pairs deduced from the predicted PPI network and the former longitudinal transcriptome analysis, including the IDs of the genes and the Pearson correlation coefficient. The identifiers for P. anserina proteins were adopted from the P. anserina genome database. (XLS 48 kb) [file 12859_2017_1603_MOESM12_ESM.xls]

## Sheet: Autophagy co-expression
Gene A	Gene B	Pearson correlation
Pa_1_16010	Pa_2_6250	0.994506
Pa_4_8600	Pa_5_5680	0.993201
Pa_1_16010	Pa_2_8840	0.992157
Pa_1_16010	Pa_3_7690	0.991116
Pa_1_18030	Pa_4_7460	0.990656
Pa_2_5110	Pa_2_8840	0.990643
Pa_1_20070	Pa_2_6250	0.989188
Pa_1_16010	Pa_2_5110	0.988372
Pa_2_430	Pa_3_11100	0.988012
Pa_1_16010	Pa_1_20070	0.9868
Pa_1_20070	Pa_3_7690	0.986264
Pa_1_20070	Pa_2_5110	0.985495
Pa_2_6250	Pa_3_7690	0.985117
Pa_2_5110	Pa_2_6250	0.984191
Pa_1_20070	Pa_2_8840	0.982844
Pa_2_6250	Pa_2_8840	0.9826
Pa_1_18030	Pa_3_7690	0.981978
Pa_1_20070	Pa_4_7460	0.981259
Pa_1_20030	Pa_3_8910	0.979121
Pa_2_8840	Pa_3_7690	0.978468
Pa_1_20030	Pa_7_2540	0.978047
Pa_3_11100	Pa_3_8910	0.977582
Pa_0_1500	Pa_1_11020	0.977504
Pa_1_18030	Pa_1_20070	0.977321
Pa_2_2450	Pa_4_2219	0.976328
Pa_2_5310	Pa_3_7690	0.97541
Pa_1_16010	Pa_2_5310	0.975289
Pa_3_6520	Pa_7_5230	0.974212
Pa_2_1770	Pa_4_8600	0.974052
Pa_3_7690	Pa_4_7460	0.973099
Pa_1_11020	Pa_4_2219	0.971428
Pa_2_5110	Pa_3_7690	0.970831
Pa_3_11100	Pa_7_5230	0.970589
Pa_2_12950	Pa_7_4900	0.968957
Pa_0_1500	Pa_1_10350	0.967279
Pa_2_5310	Pa_3_8910	0.966902
Pa_1_18030	Pa_2_6250	0.963585
Pa_2_430	Pa_3_8910	0.962836
Pa_1_9640	Pa_5_5670	0.961729
Pa_6_9150	Pa_7_5230	0.961055
Pa_1_20030	Pa_2_430	0.960743
Pa_1_20030	Pa_3_11100	0.96021
Pa_2_6250	Pa_4_7460	0.959879
Pa_7_2540	Pa_7_5230	0.959746
Pa_2_430	Pa_5_5430	0.958974
Pa_1_16010	Pa_1_18030	0.958943
Pa_1_20030	Pa_7_5230	0.958929
Pa_3_11100	Pa_5_5430	0.958256
Pa_3_6520	Pa_3_8910	0.957128
Pa_3_8910	Pa_7_2540	0.956325
Pa_2_5310	Pa_2_8840	0.955979
Pa_5_5430	Pa_7_5590	0.955796
Pa_2_5310	Pa_3_11100	0.95579
Pa_3_8910	Pa_7_5230	0.955368
Pa_1_180	Pa_7_2540	0.955348
Pa_2_5310	Pa_2_6250	0.955255
Pa_3_11100	Pa_3_6520	0.955127
Pa_2_5110	Pa_2_5310	0.954667
Pa_2_430	Pa_7_5590	0.953874
Pa_1_20070	Pa_2_5310	0.953823
Pa_1_3080	Pa_2_1770	0.95365
Pa_1_3080	Pa_4_8600	0.953465
Pa_3_11100	Pa_7_5590	0.953417
Pa_4_820	Pa_4_8600	0.95252
Pa_5_5680	Pa_7_10450	0.951936
Pa_1_16010	Pa_4_7460	0.951545
Pa_1_18030	Pa_2_8840	0.95132
Pa_1_16010	Pa_3_8910	0.950077
Pa_2_430	Pa_7_5230	0.949802
Pa_5_5430	Pa_7_4900	0.947065
Pa_3_7690	Pa_3_8910	0.946637
Pa_1_5330	Pa_5_6580	0.946169
Pa_2_430	Pa_3_6520	0.946079
Pa_1_16010	Pa_7_2540	0.946074
Pa_0_1500	Pa_2_12420	0.944346
Pa_2_1770	Pa_5_5680	0.943489
Pa_1_16010	Pa_1_20030	0.942664
Pa_1_16010	Pa_3_11100	0.942291
Pa_2_8840	Pa_4_7460	0.941921
Pa_1_13730	Pa_5_5550	0.94154
Pa_2_12950	Pa_5_5430	0.941416
Pa_1_18030	Pa_2_5110	0.941408
Pa_6_8430	Pa_7_9150	0.941183
Pa_3_11100	Pa_7_2540	0.94086
Pa_1_6948	Pa_4_9630	0.940184
Pa_1_20030	Pa_3_7690	0.939534
Pa_2_6250	Pa_7_2540	0.939024
Pa_2_1770	Pa_4_820	0.938471
Pa_1_20610	Pa_1_20980	0.938348
Pa_4_820	Pa_5_5680	0.938066
Pa_1_9070	Pa_7_10450	0.938036
Pa_3_6520	Pa_5_5430	0.938001
Pa_4_9630	Pa_6_9150	0.937975
Pa_1_11020	Pa_7_7880	0.937312
Pa_1_20030	Pa_3_6520	0.937263
Pa_4_2219	Pa_7_7880	0.936537
Pa_2_8840	Pa_3_11100	0.936252
Pa_6_9150	Pa_7_5590	0.935806
Pa_1_3080	Pa_5_5680	0.93541
Pa_2_5110	Pa_4_7460	0.93532
Pa_7_5230	Pa_7_5590	0.934903
Pa_1_20030	Pa_2_5310	0.933634
Pa_3_7690	Pa_7_2540	0.932524
Pa_2_5120	Pa_6_9150	0.932002
Pa_1_180	Pa_2_6250	0.930765
Pa_4_8600	Pa_7_10450	0.93018
Pa_2_5310	Pa_7_2540	0.930154
Pa_2_6250	Pa_3_8910	0.929387
Pa_3_5250	Pa_4_820	0.928825
Pa_1_14210	Pa_1_14890	0.928464
Pa_1_11020	Pa_2_12420	0.927982
Pa_2_8840	Pa_3_8910	0.927647
Pa_1_10350	Pa_1_11020	0.927609
Pa_3_6520	Pa_6_9150	0.927386
Pa_2_430	Pa_2_8840	0.926693
Pa_1_20030	Pa_2_8840	0.926606
Pa_2_5120	Pa_6_2800	0.926382
Pa_2_2450	Pa_7_9150	0.926137
Pa_0_730	Pa_4_7300	0.926007
Pa_1_9070	Pa_4_6070	0.925865
Pa_4_2219	Pa_6_8430	0.925413
Pa_1_14810	Pa_2_9570	0.924877
Pa_1_11020	Pa_2_2450	0.923832
Pa_2_1610	Pa_5_9290	0.923807
Pa_1_3080	Pa_2_770	0.923379
Pa_1_20030	Pa_2_6250	0.923215
Pa_5_5680	Pa_7_7040	0.921941
Pa_0_1500	Pa_7_7880	0.921878
Pa_1_11020	Pa_6_8430	0.92156
Pa_2_5120	Pa_4_7300	0.921338
Pa_2_770	Pa_7_10450	0.920815
Pa_1_18030	Pa_2_5310	0.920401
Pa_4_2219	Pa_7_9150	0.919704
Pa_1_16010	Pa_2_430	0.919512
Pa_2_2450	Pa_7_7880	0.91945
Pa_2_5310	Pa_4_7460	0.91911
Pa_2_430	Pa_2_5310	0.918846
Pa_4_820	Pa_7_10450	0.918399
Pa_5_5430	Pa_7_5230	0.917354
Pa_3_11100	Pa_3_7690	0.91676
Pa_2_8840	Pa_7_2540	0.916578
Pa_2_430	Pa_7_2540	0.916304
Pa_1_9640	Pa_6_8430	0.913818
Pa_2_5310	Pa_7_5230	0.913506
Pa_0_1500	Pa_4_2219	0.913014
Pa_2_5110	Pa_3_11100	0.912647
Pa_1_24560	Pa_5_9290	0.91255
Pa_2_6250	Pa_3_11100	0.91201
Pa_2_12420	Pa_7_7880	0.911562
Pa_3_8910	Pa_5_5430	0.910938
Pa_1_16010	Pa_1_180	0.910534
Pa_1_9070	Pa_5_5550	0.910322
Pa_1_180	Pa_3_7690	0.906699
Pa_1_20070	Pa_3_8910	0.90551
Pa_1_20610	Pa_2_770	0.905334
Pa_3_11100	Pa_6_9150	0.90504
Pa_2_5110	Pa_7_2540	0.90479
Pa_5_5430	Pa_6_9150	0.903859
Pa_3_6520	Pa_7_2540	0.903809
Pa_5_5670	Pa_7_9150	0.903063
Pa_3_8790	Pa_4_7300	0.902774
Pa_1_20030	Pa_7_5590	0.902734
Pa_1_3080	Pa_4_820	0.901174
Pa_7_10450	Pa_7_7040	0.900901
Pa_2_770	Pa_5_5680	0.900514
Pa_2_12950	Pa_4_2219	-0.900316
Pa_2_12950	Pa_6_1830	-0.900343
Pa_2_770	Pa_6_3040	-0.9004
Pa_4_2219	Pa_5_5430	-0.900683
Pa_3_7690	Pa_4_2219	-0.900756
Pa_1_24560	Pa_5_6580	-0.901973
Pa_1_20070	Pa_2_2450	-0.90387
Pa_1_11020	Pa_2_5310	-0.904884
Pa_0_1500	Pa_5_5430	-0.905393
Pa_2_2450	Pa_3_8910	-0.908143
Pa_4_7460	Pa_7_7880	-0.908167
Pa_2_430	Pa_7_7880	-0.908358
Pa_1_11020	Pa_5_5430	-0.909397
Pa_2_430	Pa_6_1830	-0.910471
Pa_1_11020	Pa_7_5590	-0.91079
Pa_2_2450	Pa_7_4900	-0.912354
Pa_3_8910	Pa_6_1830	-0.912832
Pa_3_11100	Pa_6_1830	-0.916311
Pa_3_11100	Pa_7_7880	-0.917215
Pa_2_12950	Pa_2_2450	-0.917612
Pa_2_2450	Pa_3_7690	-0.917629
Pa_1_3590	Pa_7_5230	-0.918552
Pa_2_5110	Pa_7_7880	-0.919022
Pa_1_3590	Pa_3_6520	-0.919099
Pa_2_2450	Pa_2_430	-0.920393
Pa_6_8430	Pa_7_5590	-0.920947
Pa_1_20610	Pa_6_3040	-0.920994
Pa_1_14810	Pa_2_1610	-0.921544
Pa_4_2219	Pa_7_5590	-0.922522
Pa_1_20070	Pa_7_7880	-0.923247
Pa_6_1830	Pa_7_5230	-0.926025
Pa_2_6250	Pa_7_7880	-0.928552
Pa_2_9570	Pa_5_9290	-0.929578
Pa_2_1610	Pa_2_9570	-0.932813
Pa_1_16010	Pa_2_2450	-0.934091
Pa_2_2450	Pa_5_5430	-0.934733
Pa_7_2540	Pa_7_7880	-0.936143
Pa_0_730	Pa_1_23930	-0.936465
Pa_2_2450	Pa_2_8840	-0.938838
Pa_1_14810	Pa_5_9290	-0.938913
Pa_2_2450	Pa_2_5110	-0.93984
Pa_2_8840	Pa_7_7880	-0.941064
Pa_1_18030	Pa_7_7880	-0.942332
Pa_3_8910	Pa_7_7880	-0.942481
Pa_5_5430	Pa_6_1830	-0.945511
Pa_2_5310	Pa_4_2219	-0.948135
Pa_2_2450	Pa_3_11100	-0.948927
Pa_1_16010	Pa_7_7880	-0.952313
Pa_2_2450	Pa_7_5590	-0.954085
Pa_2_5310	Pa_7_7880	-0.956212
Pa_1_20030	Pa_7_7880	-0.961448
Pa_2_2450	Pa_2_5310	-0.963914
Pa_3_7690	Pa_7_7880	-0.970718
Pa_3_6520	Pa_6_1830	-0.983807

## Sheet: Gene names
ID	Alias
Pa_0_1500	PaATG13
Pa_1_10350	PaMAN1
Pa_1_11020	PaATG6
Pa_1_12980	PaWDFY3
Pa_1_13730	PaNPR3
Pa_1_14210	PaATG11
Pa_1_14810	PaRPTOR
Pa_1_180	PaUVRAG
Pa_1_18770	PaTRS4
Pa_1_20030	PaVPS34
Pa_1_20070	PaWDR59
Pa_1_20610	PaATG3
Pa_1_23930	PaMPK3
Pa_1_24050	PaESA1
Pa_1_24080	PaTRS85
Pa_1_3080	PaCOG4
Pa_1_3330	PaNPR2
Pa_1_5330	PaRPD3a
Pa_1_7460	PaRPD3b
Pa_1_9070	PaAKT1
Pa_2_12240	PaEPL1
Pa_2_12360	PaLST8
Pa_2_12420	PaNBR1
Pa_2_12950	PaATG2
Pa_2_13340	PaMPK1
Pa_2_160	PaATG5
Pa_2_1610	PaFBP1L
Pa_2_1770	PaATG7
Pa_2_5110	PaAAKG
Pa_2_5120	PaVAC8
Pa_2_6250	PaTRS31
Pa_2_770	PaAAPK
Pa_2_7830	PaRRAGa
Pa_2_8840	PaAMPL
Pa_2_9570	PaSEC16
Pa_3_11100	PaCLN3
Pa_3_5250	PaATG8
Pa_3_6520	PaSEC17
Pa_3_7690	PaYPT1
Pa_3_8790	PaRBATP
Pa_3_8910	PaCUE5
Pa_4_160	PaUBP13
Pa_4_6070	PaCDC2
Pa_4_7300	PaSEC13
Pa_4_7460	PaATG12
Pa_4_820	PaTRS31
Pa_4_9630	PaTOR
Pa_5_4470	PaTR130
Pa_5_5430	PaATG4
Pa_5_5550	PaATG9
Pa_5_5670	PaSEC24
Pa_5_5680	PaMPK2
Pa_5_9290	PaCOG3
Pa_6_1830	PaVPS15
Pa_6_2070	PaGEA2
Pa_6_2800	PaIML1
Pa_6_7530	PaVPS3
Pa_6_8430	PaAKT1a
Pa_6_9150	PaAKT1b
Pa_7_10450	PaAMPL
Pa_7_10890	PaATG1
Pa_7_2540	PaTRS2
Pa_7_4900	PaATG17
Pa_7_5230	PaRRAGb
Pa_7_5590	PaCDC48
Pa_7_7040	PaPHO85
Pa_7_7880	PaIRS4
Pa_7_8050	PaBET5
Pa_7_8090	PaATGA1
Pa_7_9150	PaSEA4
Pa_1_14890	Pa_1_14890
Pa_2_2450	Pa_2_2450
Pa_0_730	Pa_0_730
Pa_1_24560	Pa_1_24560
Pa_1_18030	Pa_1_18030
Pa_1_20980	PaSAP114
Pa_2_430	PaNFS1
Pa_1_16010	Pa_1_16010
Pa_1_8250	Pa_1_8250
Pa_1_18380	PaWBD1
Pa_2_4210	Pa_2_4210
Pa_5_6580	PaATG26
Pa_6_3040	PaRFA2
Pa_2_5310	PaRPS3A
Pa_4_8600	PaBCAx
Pa_1_3590	Pa_1_3590
Pa_4_2219	Pa_4_2219
Pa_1_9640	Pa_1_9640
Pa_1_6948	PaINP5x
